# Supplementary material for: Intraoperative Biologization of β-TCP and PCL-TCP by Autologous Proteins
Source: J Funct Biomater. 2025 Sep 9;16(9):340. doi: 10.3390/jfb16090340 (PMC12470415; doi:10.3390/jfb16090340)
Supplement: Supplementary file 1 [file jfb-16-00340-s001.zip]

Archive with 4 entries (3 files):
- jfb-3821841-supplementary/
- jfb-3821841-supplementary/Table S1_annotation plasma proteome.xlsx
- jfb-3821841-supplementary/Table S2_material specific differences.xlsx
- jfb-3821841-supplementary/Table S3_incubation specific differences.xlsx
