# Supplementary material for: Intraoperative Biologization of β-TCP and PCL-TCP by Autologous Proteins
Source: J Funct Biomater. 2025 Sep 9;16(9):340. doi: 10.3390/jfb16090340 (PMC12470415; doi:10.3390/jfb16090340)
Supplement: Supplementary file 1 [file jfb-16-00340-s001.zip › jfb-3821841-supplementary/Table S1_annotation plasma proteome.xlsx]

## Sheet: Tabelle1
Supplementary Table 1.0: Short list of proteins identified by at least two peptides in ≥60% of samples within a group, including predicted cellular localization and comparison to previously published plasma proteome datasets.
Gene name	Protein name	Predicted Location	Intensity	Mol.weight [kDa]	Unique.peptides	Plasma.Protein_Anderson	Plasma.Protein_Farrah	Plasma.prot_Geyer	Red blood cell prot._Bryk
HBB	Hemoglobin subunit beta	intracellular	16200000000000	15.998	22				x
ALB	Albumin	secreted	13495000000000	69.366		x	x	x	x
HBA1	Hemoglobin subunit alpha 1	intracellular	5450000000000	15.257	17				x
FGB	Fibrinogen beta chain	intracellular, secreted	1620000000000	55.928	32	x	x	x	x
CA1	Carbonic anhydrase 1	intracellular	1540000000000	28.87	20	x	x	x
PRDX2	Peroxiredoxin 2	intracellular	1210000000000	21.892	18	x	x	x	x
FGG	Fibrinogen gamma chain	intracellular, secreted	1190000000000	51.511	30	x	x	x
FGA	Fibrinogen alpha chain	secreted	1140000000000	94.972	43	x
TF	Transferrin	intracellular, secreted	1140000000000	77.049	46	x	x	x	x
SLC4A1	Solute carrier family 4 member 1 (Diego blood group)	membrane	971000000000	101.79	61				x
IGHG1	Immunoglobulin heavy constant gamma 1 (G1m marker)	intracellular, membrane, secreted	821000000000	43.911	9			x	x
HBD	Hemoglobin subunit delta	intracellular, membrane	763000000000	16.055	9				x
A2M	Alpha-2-macroglobulin	secreted	741000000000	163.29	67	x	x	x	x
C3	Complement C3	intracellular, secreted	724000000000	187.15	98	x	x	x
SPTA1	Spectrin alpha, erythrocytic 1	intracellular	645000000000	280.01	145	x
SPTB	Spectrin beta, erythrocytic	intracellular	611000000000	246.47	138		x		x
SERPINA1	Serpin family A member 1	intracellular, secreted	564000000000	46.736	28	x	x	x
CAT	Catalase	intracellular	550000000000	59.755	32				x
CA2	Carbonic anhydrase 2	intracellular	517000000000	29.246	21	x	x	x
APOB	Apolipoprotein B	secreted	454000000000	515.6	238	x	x	x
FN1	Fibronectin 1	intracellular, secreted	385000000000	272.32	99				x
APOA1	Apolipoprotein A1	intracellular, secreted	372000000000	30.777	22	x	x	x	x
ANK1	Ankyrin 1	intracellular	360000000000	206.26	90				x
MYH7	Myosin heavy chain 7	intracellular	358000000000	223.09	43	x	x		x
HP	Haptoglobin	secreted	274000000000	45.205	14
BLVRB	Biliverdin reductase B	intracellular	271000000000	22.119	14				x
IGKC	Immunoglobulin kappa constant	intracellular, secreted	258000000000	11.765	6
GC	GC vitamin D binding protein	secreted	234000000000	52.917	24		x		x
IGHM	Immunoglobulin heavy constant mu	intracellular, membrane, secreted	231000000000	51.923	21			x
HPX	Hemopexin	secreted	227000000000	51.676	24			x
PRDX6	Peroxiredoxin 6	intracellular	223000000000	25.035	17		x	x	x
IGHA1	Immunoglobulin heavy constant alpha 1	intracellular, membrane, secreted	203000000000	42.848	9	x	x	x	x
H4C1	H4 clustered histone 1	intracellular	199000000000	11.367	8
C4B	Complement C4B (Chido blood group)	intracellular, secreted	193000000000	192.75	5				x
H2BC13	H2B clustered histone 13	intracellular	189000000000	13.952	2	x	x	x
MYH9	Myosin heavy chain 9	intracellular	170000000000	226.53	100	x	x	x
MPO	Myeloperoxidase	intracellular	160000000000	83.868	34	x	x
CP	Ceruloplasmin	intracellular, secreted	155000000000	122.2	41	x	x	x	x
SELENBP1	Selenium binding protein 1	intracellular	140000000000	52.39	33	x	x	x
S100A8	S100 calcium binding protein A8	intracellular, secreted	134000000000	10.834	7			x
HBG1	Hemoglobin subunit gamma 1	intracellular	131000000000	16.14	2		x		x
GAPDH	Glyceraldehyde-3-phosphate dehydrogenase	intracellular	128000000000	36.053	19		x	x	x
IGHG2	Immunoglobulin heavy constant gamma 2 (G2m marker)	intracellular, membrane, secreted	128000000000	43.805	9			x
LTF	Lactotransferrin	intracellular, secreted	125000000000	78.181	45		x
FLNA	Filamin A	intracellular	124000000000	280.74	112				x
IGHG3	Immunoglobulin heavy constant gamma 3 (G3m marker)	intracellular, membrane, secreted	121000000000	49.092	7			x	x
S100A9	S100 calcium binding protein A9	intracellular, secreted	109000000000	13.242	8	x	x	x
CTSG	Cathepsin G	intracellular	107000000000	28.837	18
SERPINA3	Serpin family A member 3	intracellular, secreted	107000000000	47.65	21		x	x
LDHB	Lactate dehydrogenase B	intracellular	102000000000	36.638	15		x	x
IGLL5	Immunoglobulin lambda like polypeptide 5	intracellular, secreted	99477000000	23.063	3			x
MYH1	Myosin heavy chain 1	intracellular	92240000000	223.14	26	x			x
TTR	Transthyretin	intracellular, secreted	89631000000	15.887	8	x	x	x
SERPINC1	Serpin family C member 1	secreted	89339000000	52.602	22	x	x	x
CFH	Complement factor H	intracellular, secreted	86512000000	139.09	54	x	x	x
EPB41	Erythrocyte membrane protein band 4.1	intracellular, membrane	84259000000	97.016	32				x
RPS27A	Ribosomal protein S27a	intracellular	82252000000	17.965	6			x	x
ITIH2	Inter-alpha-trypsin inhibitor heavy chain 2	secreted	80951000000	106.46	23		x
PRTN3	Proteinase 3	intracellular, secreted	76849000000	27.807	7
ALDOA	Aldolase, fructose-bisphosphate A	intracellular	75148000000	39.42	22	x	x	x	x
STOM	Stomatin	membrane	73953000000	31.73	14				x
EPB42	Erythrocyte membrane protein band 4.2	intracellular	73812000000	77.008	40
GSN	Gelsolin	intracellular, secreted	73480000000	85.696	14	x	x	x
ITIH4	Inter-alpha-trypsin inhibitor heavy chain 4	intracellular, secreted	71685000000	103.36	37	x	x	x
PPIA	Peptidylprolyl isomerase A	intracellular, secreted	67574000000	18.012	7		x	x	x
HSP90AA1	Heat shock protein 90 alpha family class A member 1	intracellular	67439000000	84.659	22
SLC2A1	Solute carrier family 2 member 1	intracellular, membrane	67429000000	54.083	20
CA3	Carbonic anhydrase 3	intracellular	64725000000	29.557	13		x		x
HSPA8	Heat shock protein family A (Hsp70) member 8	intracellular	64024000000	70.897	20	x	x	x	x
CKM	Creatine kinase, M-type	intracellular	63659000000	43.101	21	x	x	x
ACTN1	Actinin alpha 1	intracellular	63444000000	103.06	33		x
BPGM	Bisphosphoglycerate mutase	intracellular	61285000000	30.005	16		x	x	x
GDI2	GDP dissociation inhibitor 2	intracellular	61153000000	50.663	22		x		x
C4BPA	Complement component 4 binding protein alpha	secreted	60602000000	67.033	27	x	x	x	x
A1BG	Alpha-1-B glycoprotein	intracellular, secreted	60270000000	54.253	16	x	x	x
TLN1	Talin 1	intracellular	57626000000	269.76	102				x
PGK1	Phosphoglycerate kinase 1	intracellular	57381000000	44.614	20
VCP	Valosin containing protein	intracellular	57344000000	89.321	51		x	x	x
ORM1	Orosomucoid 1	secreted	56696000000	23.539	5		x	x
KRT1	Keratin 1	intracellular	56249000000	66.038	3				x
CFB	Complement factor B	secreted	55117000000	85.532	32	x
C5	Complement C5	intracellular, secreted	54515000000	188.3	62
SOD1	Superoxide dismutase 1	intracellular	54062000000	15.936	6		x	x
PNP	Purine nucleoside phosphorylase	intracellular	54056000000	32.118	19	x		x	x
RAN	RAN, member RAS oncogene family	intracellular	53804000000	24.423	10				x
PLG	Plasminogen	intracellular, secreted	49932000000	90.568	43
EPX	Eosinophil peroxidase	intracellular	49859000000	81.04	34		x		x
SERPINB1	Serpin family B member 1	intracellular, secreted	49728000000	42.741	23
VIM	Vimentin	intracellular	49497000000	53.651	31	x	x	x
VTN	Vitronectin	secreted	49071000000	54.305	17	x	x	x	x
CFL1	Cofilin 1	intracellular	48357000000	18.502	10		x	x
TKT	Triokinase and FMN cyclase	intracellular	48232000000	67.877	25				x
PRG2	Proteoglycan 2, pro eosinophil major basic protein	secreted	47563000000	25.205	10	x	x
ENO1	Enolase 1	intracellular	46769000000	47.168	19	x	x		x
LDHA	Lactate dehydrogenase A	intracellular	46173000000	36.688	17	x	x	x
H1-2	H1.2 linker histone, cluster member	intracellular	44960000000	21.364	3				x
PRDX1	Peroxiredoxin 1	intracellular	44747000000	22.11	12		x	x	x
ELANE	Elastase, neutrophil expressed	secreted	43877000000	28.518	10				x
YWHAE	Tyrosine 3-monooxygenase/tryptophan 5-monooxygenase activation protein epsilon	intracellular	43860000000	29.174	15		x	x	x
F2	Coagulation factor II, thrombin	intracellular, secreted	43703000000	70.036	25	x	x	x
KNG1	Kininogen 1	secreted	43538000000	71.957	21	x	x	x
ITIH1	Inter-alpha-trypsin inhibitor heavy chain 1	intracellular, secreted	43099000000	101.39	30
ALDH1A1	Aldehyde dehydrogenase 1 family member A1	intracellular	42911000000	54.861	25		x	x	x
EEF1A1	Eukaryotic translation elongation factor 1 alpha 1	intracellular	42200000000	50.14	10			x
TPI1	Triosephosphate isomerase 1	intracellular	41390000000	26.669	15	x			x
PGD	Phosphogluconate dehydrogenase	intracellular	40945000000	53.139	23	x	x	x
TTN	Titin	intracellular, membrane	39625000000	3816	784		x	x	x
APCS	Amyloid P component, serum	secreted	38696000000	25.387	7	x	x	x
LCP1	Lymphocyte cytosolic protein 1	intracellular	38092000000	70.288	29		x		x
MDH1	Malate dehydrogenase 1	intracellular	37500000000	36.426	13		x
AHSG	Alpha 2-HS glycoprotein	secreted	37477000000	39.34	8	x	x	x
CAPN1	Calpain 1	intracellular	37322000000	81.889	39			x	x
ANXA2	Annexin A2	intracellular, secreted	37110000000	38.604	24	x	x	x	x
THBS1	Thrombospondin 1	secreted	36403000000	129.38	16				x
MSN	Moesin	intracellular	35336000000	67.819	25		x	x
AK1	Adenylate kinase 1	intracellular	34387000000	21.635	13				x
SERPIND1	Serpin family D member 1	secreted	34176000000	57.07	18	x	x	x
ANXA1	Annexin A1	intracellular, secreted	33498000000	38.714	23		x	x
SNCA	Synuclein alpha	intracellular	32726000000	14.46	4			x	x
FABP4	Fatty acid binding protein 4	intracellular	32633000000	14.719	8		x
HSPA1A	Heat shock protein family A (Hsp70) member 1A	intracellular	32247000000	70.051	16	x	x	x
AHNAK	AHNAK nucleoprotein	intracellular	32007000000	629.09	131			x
IGLC6	NA	NA	31847000000	11.265	2
SERPING1	Serpin family G member 1	intracellular, secreted	31696000000	55.154	12		x		x
CALR	Calreticulin	intracellular	31108000000	48.141	23			x	x
HRG	Histidine rich glycoprotein	secreted	31061000000	59.578	21	x	x	x
ANXA6	Annexin A6	intracellular	31052000000	75.872	41
CLTC	Clathrin heavy chain	intracellular	30665000000	191.61	60		x
COL6A3	Collagen type VI alpha 3 chain	intracellular, secreted	29991000000	343.67	90		x	x
AZU1	Azurocidin 1	intracellular, secreted	29451000000	26.885	9	x	x	x
IGKV2D-29	Immunoglobulin kappa variable 2D-29	secreted	29415000000	13.143	3
CLU	Clusterin	intracellular, secreted	29414000000	52.494	13	x	x	x	x
MB	Myoglobin	intracellular	29308000000	17.184	8	x	x		x
TPP2	Tripeptidyl peptidase 2	intracellular	28904000000	138.35	41			x	x
YWHAZ	Tyrosine 3-monooxygenase/tryptophan 5-monooxygenase activation protein zeta	intracellular	28671000000	27.745	9		x	x	x
TALDO1	Transaldolase 1	intracellular	28023000000	37.54	14				x
APOH	Apolipoprotein H	intracellular, secreted	27991000000	38.298	10	x	x	x
GPI	Glucose-6-phosphate isomerase	intracellular, membrane, secreted	27952000000	63.146	17		x	x
HSP90B1	Heat shock protein 90 beta family member 1	intracellular	27494000000	92.468	38		x	x	x
PKM	Pyruvate kinase M1/2	intracellular	27188000000	57.936	33	x
GCLC	Glutamate-cysteine ligase catalytic subunit	intracellular	26835000000	72.765	28				x
ARHGDIB	Rho GDP dissociation inhibitor beta	intracellular	26805000000	22.988	14		x		x
TXN	Thioredoxin	intracellular	26586000000	11.737	7	x	x	x	x
F13A1	Coagulation factor XIII A chain	intracellular	26497000000	83.267	32	x	x	x
VCL	Vinculin	intracellular	26362000000	123.8	58	x	x	x
LYZ	Lysozyme	secreted	25929000000	16.537	8				x
ACTN2	Actinin alpha 2	intracellular	25810000000	103.85	36	x
PEBP1	Phosphatidylethanolamine binding protein 1	intracellular	25505000000	21.057	13			x
UBE2V1	Ubiquitin conjugating enzyme E2 V1	intracellular	25482000000	16.495	4				x
MYH2	Myosin heavy chain 2	intracellular	25267000000	223.04	27		x
SERPINF2	Serpin family F member 2	secreted	25089000000	54.565	14	x	x	x
P4HB	Prolyl 4-hydroxylase subunit beta	intracellular	25040000000	57.116	28			x
CAND1	Cullin associated and neddylation dissociated 1	intracellular	25011000000	136.37	50	x	x	x
FERMT3	FERM domain containing kindlin 3	intracellular	24547000000	75.952	34
APEH	Acylaminoacyl-peptide hydrolase	intracellular	24523000000	81.224	27				x
GSTO1	Glutathione S-transferase omega 1	intracellular	24366000000	27.566	14		x	x
MYL3	Myosin light chain 3	intracellular	24354000000	21.932	11
CANX	Calnexin	intracellular, membrane	24077000000	67.567	26				x
UBA1	Ubiquitin like modifier activating enzyme 1	intracellular, membrane	22867000000	117.85	42		x	x	x
RHAG	Rh associated glycoprotein	membrane	22526000000	44.197	7				x
CCT8	Chaperonin containing TCP1 subunit 8	intracellular	22524000000	59.62	32	x		x	x
PFN1	Profilin 1	intracellular	21018000000	15.054	5		x	x	x
ADD1	Adducin 1	intracellular	20749000000	80.954	27
ALAD	Aminolevulinate dehydratase	intracellular	20726000000	36.294	20		x		x
AFM	Afamin	secreted	20708000000	69.068	28		x	x
RAP1B	RAP1B, member of RAS oncogene family	intracellular	20437000000	20.825	4
HSPA5	Heat shock protein family A (Hsp70) member 5	intracellular	20017000000	72.332	28	x	x		x
DMTN	Dematin actin binding protein	intracellular	19840000000	45.514	17				x
IGHG4	Immunoglobulin heavy constant gamma 4 (G4m marker)	intracellular, membrane, secreted	19696000000	43.831	8			x
KRT9	Keratin 9	intracellular	19635000000	62.064	2		x		x
EIF5A	Eukaryotic translation initiation factor 5A	intracellular	19220000000	16.832	9				x
PDIA3	Protein disulfide isomerase family A member 3	intracellular	19178000000	56.782	27		x	x	x
ESD	Esterase D	intracellular	19124000000	31.462	13				x
GSTP1	Glutathione S-transferase pi 1	intracellular	19019000000	23.356	12		x		x
HPRT1	Hypoxanthine phosphoribosyltransferase 1	intracellular	18981000000	24.579	12			x
IGHV3OR16-9	Immunoglobulin heavy variable 3/OR16-9 (non-functional)	intracellular	18923000000	10.657	2
TPM1	Tropomyosin 1	intracellular, membrane	18537000000	32.708	9	x	x
ACLY	ATP citrate lyase	intracellular	18512000000	120.84	55			x	x
ATP5F1B	ATP synthase F1 subunit beta	intracellular	18462000000	56.559	23				x
RNH1	Ribonuclease/angiogenin inhibitor 1	intracellular	18081000000	49.973	25				x
USP14	Ubiquitin specific peptidase 14	intracellular	17946000000	56.068	24				x
APOA4	Apolipoprotein A4	secreted	17685000000	45.371	25	x	x	x
STIP1	Stress induced phosphoprotein 1	intracellular	17666000000	62.639	29				x
PARK7	Parkinsonism associated deglycase	intracellular	17570000000	19.891	11
APOE	Apolipoprotein E	secreted	17557000000	36.154	17	x	x
AZGP1	Alpha-2-glycoprotein 1, zinc-binding	intracellular, secreted	17531000000	34.258	14				x
CAST	Calpastatin	intracellular	17465000000	76.572	25				x
ADH1B	Alcohol dehydrogenase 1B (class I), beta polypeptide	intracellular	17448000000	39.835	9		x	x
PON1	Paraoxonase 1	secreted	17403000000	39.731	12		x
ORM2	Orosomucoid 2	secreted	17396000000	23.602	5				x
FTL	Ferritin light chain	intracellular	17277000000	20.019	7	x			x
ADD2	Adducin 2	intracellular	17061000000	80.853	32				x
RNASE3	Ribonuclease A family member 3	secreted	17060000000	18.385	6				x
BPI	Bactericidal permeability increasing protein	intracellular, secreted	17052000000	53.899	21				x
CCT4	Chaperonin containing TCP1 subunit 4	intracellular	17041000000	57.924	25			x	x
AHCY	Adenosylhomocysteinase	intracellular	16452000000	47.716	16	x		x	x
PSMF1	Proteasome inhibitor subunit 1	intracellular	16413000000	29.816	8				x
USP5	Ubiquitin specific peptidase 5	intracellular	16054000000	95.785	33	x
ITGA2B	Integrin subunit alpha 2b	intracellular, membrane	16018000000	113.38	33				x
TNNT1	Troponin T1, slow skeletal type	intracellular	15970000000	32.948	12				x
COPS2	COP9 signalosome subunit 2	intracellular	15957000000	51.596	18				x
LMNA	Lamin A/C	intracellular	15875000000	74.139	37		x		x
NEB	Nebulin	intracellular	15754000000	772.91	199				x
DDI2	DNA damage inducible 1 homolog 2	intracellular	15721000000	44.522	16				x
PTPA	Protein phosphatase 2 regulatory subunit B'delta	intracellular	15711000000	40.667	13
G6PD	Glucose-6-phosphate dehydrogenase	intracellular	15508000000	59.256	33			x	x
TPM3	Tropomyosin 3	intracellular	15483000000	32.95	7
CYB5R3	Cytochrome b5 reductase 3	intracellular, membrane	15470000000	34.234	15
OLA1	Obg like ATPase 1	intracellular	15470000000	44.743	22				x
CCT6A	Chaperonin containing TCP1 subunit 6A	intracellular	15428000000	58.024	24			x	x
CORO1A	Coronin 1A	intracellular	15395000000	51.026	20		x		x
ARF1	ADP ribosylation factor 1	intracellular	15054000000	20.697	7	x			x
PA2G4	Proliferation-associated 2G4	intracellular	15045000000	43.786	20
CLIC1	Chloride intracellular channel 1	intracellular	14913000000	26.922	14		x	x
PSME1	Proteasome activator subunit 1	intracellular	14464000000	28.723	15				x
ANXA5	Annexin A5	intracellular	14408000000	35.936	18	x	x		x
H1-5	H1.5 linker histone, cluster member	intracellular	14367000000	22.58	4
ANXA3	Annexin A3	intracellular	14345000000	36.375	18
HINT1	Histidine triad nucleotide binding protein 1	intracellular	14332000000	13.802	6				x
AOC3	Amine oxidase copper containing 3	intracellular	14059000000	84.621	23	x	x	x
GANAB	Glucosidase II alpha subunit	intracellular	14044000000	106.87	38	x	x	x
ST13	ST13 Hsp70 interacting protein	intracellular	14036000000	41.331	11
HAGH	Hydroxyacylglutathione hydrolase	intracellular	13954000000	33.805	12		x	x	x
MPP1	MAGUK p55 scaffold protein 1	intracellular	13888000000	52.296	20
TGM2	Transglutaminase 2	intracellular, secreted	13855000000	77.328	27	x	x	x
C9	Complement C9	intracellular, secreted	13790000000	63.173	21	x	x	x
PLIN1	Perilipin 1	intracellular, membrane	13745000000	55.99	28
CCT3	Chaperonin containing TCP1 subunit 3	intracellular	13639000000	60.533	31		x	x	x
AGT	Angiotensinogen	membrane, secreted	13623000000	53.154	11	x	x	x
AMBP	Alpha-1-microglobulin/bikunin precursor	intracellular, secreted	13562000000	38.999	13	x	x	x	x
HMBS	Hydroxymethylbilane synthase	intracellular	13532000000	39.33	17
ATIC	5-aminoimidazole-4-carboxamide ribonucleotide formyltransferase/IMP cyclohydrolase	intracellular	13519000000	64.615	32				x
YWHAB	Tyrosine 3-monooxygenase/tryptophan 5-monooxygenase activation protein beta	intracellular	13463000000	28.082	7		x	x	x
CCT2	Chaperonin containing TCP1 subunit 2	intracellular	13279000000	57.488	27			x	x
GOT1	Glutamic-oxaloacetic transaminase 1	intracellular	13192000000	46.247	19	x	x		x
PRPS1	Phosphoribosyl pyrophosphate synthetase 1	intracellular, membrane	12999000000	34.834	7
TCP1	T-complex 1	intracellular	12949000000	60.343	27
FHL1	Four and a half LIM domains 1	intracellular	12870000000	36.263	10		x	x	x
CSE1L	Chromosome segregation 1 like	intracellular	12766000000	110.42	25			x
CCT7	Chaperonin containing TCP1 subunit 7	intracellular	12717000000	59.366	24				x
PSMA6	Proteasome 20S subunit alpha 6	intracellular	12679000000	27.399	13		x		x
MNDA	Myeloid cell nuclear differentiation antigen	intracellular	12672000000	45.836	20
TPM2	Tropomyosin 2	intracellular	12659000000	32.85	3		x	x
FMNL1	Formin like 1	intracellular, membrane	12438000000	121.85	16
MYL1	Myosin light chain 1	intracellular	12336000000	21.145	9				x
EEF2	Eukaryotic translation elongation factor 2	intracellular	12334000000	95.337	37		x	x	x
PLEKHO2	Pleckstrin homology domain containing O2	intracellular	12292000000	53.349	9	x	x	x	x
WDR1	WD repeat domain 1	intracellular	12250000000	66.193	27		x		x
HSPB1	Heat shock protein family B (small) member 1	intracellular	12180000000	22.782	15			x	x
FBXO7	F-box protein 7	intracellular	12097000000	58.502	12		x		x
COL6A1	Collagen type VI alpha 1 chain	intracellular, secreted	12038000000	108.53	27		x	x
FBN1	Fibrillin 1	secreted	12037000000	312.3	60	x		x	x
PGAM2	Phosphoglycerate mutase 2	intracellular	12018000000	28.766	8		x	x	x
ADSL	Adenylosuccinate lyase	intracellular	11925000000	54.889	21				x
S100A4	S100 calcium binding protein A4	intracellular, secreted	11667000000	11.728	5	x	x	x	x
HSP90AB1	Heat shock protein 90 alpha family class B member 1	intracellular	11652000000	83.263	20		x	x
LTA4H	Leukotriene A4 hydrolase	intracellular	11601000000	69.284	30
ACTN4	Actinin alpha 4	intracellular	11575000000	104.85	34		x	x	x
EHD2	EH domain containing 2	intracellular	11553000000	61.161	27				x
C1R	Complement C1r	intracellular	11543000000	80.118	24	x	x	x
PAFAH1B3	Platelet activating factor acetylhydrolase 1b catalytic subunit 3	intracellular	11524000000	25.734	14				x
PSMA4	Proteasome 20S subunit alpha 4	intracellular	11488000000	29.483	11		x		x
CD5L	CD5 molecule like	secreted	11365000000	38.087	13	x	x	x	x
PLEK	Pleckstrin	intracellular	11325000000	40.124	13
HMGB2	High mobility group box 2	intracellular, secreted	11264000000	24.033	5		x	x
PYGM	Glycogen phosphorylase, muscle associated	intracellular	11176000000	97.091	32		x
UBE2N	Ubiquitin conjugating enzyme E2 N	intracellular	11096000000	17.138	9				x
FTH1	Ferritin heavy chain 1	intracellular	11050000000	21.225	12			x	x
CCT5	Chaperonin containing TCP1 subunit 5	intracellular	11042000000	59.67	25				x
NAPRT	Nicotinate phosphoribosyltransferase	intracellular	10908000000	57.578	19		x
IGHV6-1	Immunoglobulin heavy variable 6-1	secreted	10874000000	13.481	3
BLVRA	Biliverdin reductase A	intracellular	10814000000	33.428	15		x
CAP1	Cyclase associated actin cytoskeleton regulatory protein 1	intracellular	10792000000	51.901	21	x	x	x	x
GLO1	Glyoxalase I	intracellular	10653000000	20.777	10
GSS	Glutathione synthetase	intracellular	10546000000	52.384	22	x	x		x
PSMD2	Proteasome 26S subunit ubiquitin receptor, non-ATPase 2	intracellular, membrane	10528000000	100.2	40	x		x	x
IGKV4-1	Immunoglobulin kappa variable 4-1	secreted	10319000000	13.38	4
HNRNPA2B1	Heterogeneous nuclear ribonucleoprotein A2/B1	intracellular	10277000000	37.429	17			x
PLIN4	Perilipin 4	intracellular	10163000000	135.89	54		x	x	x
GNAI2	G protein subunit alpha i2	intracellular	10126000000	40.45	9				x
JCHAIN	Joining chain of multimeric IgA and IgM	secreted	9944400000	18.098	5	x	x	x
HNRNPK	Heterogeneous nuclear ribonucleoprotein K	intracellular	9841600000	50.976	16				x
PPP2R1A	Protein phosphatase 2 scaffold subunit Aalpha	intracellular	9637200000	65.308	20				x
ABCF1	ATP binding cassette subfamily F member 1	intracellular	9574300000	95.925	13				x
KLKB1	Kallikrein B1	intracellular, secreted	9540200000	71.369	27				x
COL6A2	Collagen type VI alpha 2 chain	intracellular, secreted	9535500000	108.58	22			x
IQGAP1	IQ motif containing GTPase activating protein 1	intracellular	9452600000	189.25	62				x
DDT	D-dopachrome tautomerase	intracellular	9365600000	12.712	6				x
PITHD1	PITH domain containing 1	intracellular	9293600000	24.178	13				x
PSMA1	Peroxiredoxin like 2A	intracellular	9254500000	29.555	14		x	x	x
RHOA	Ras homolog family member A	intracellular	9222300000	21.768	9				x
PKLR	Pyruvate kinase L/R	intracellular	9222200000	61.829	27		x	x
RAD23A	RAD23 homolog A, nucleotide excision repair protein	intracellular	9201500000	39.609	9		x		x
IGHV3-21	Immunoglobulin heavy variable 3-21	secreted	9192700000	12.943	2		x	x	x
NSFL1C	NSFL1 cofactor	intracellular	9152500000	40.572	18	x			x
SERPINA4	Serpin family A member 4	secreted	9117100000	48.541	16	x	x	x
CAPZB	Capping actin protein of muscle Z-line subunit beta	intracellular	9082700000	30.628	17				x
LGALS1	Galectin 1	intracellular, secreted	9025100000	14.716	9	x	x	x
ATP5F1A	ATP synthase F1 subunit alpha	intracellular	8989000000	59.75	22
PIP4K2A	Phosphatidylinositol-5-phosphate 4-kinase type 2 alpha	intracellular	8800500000	46.224	10				x
RBP4	Retinol binding protein 4	intracellular, secreted	8706300000	23.01	10				x
MMP9	Matrix metallopeptidase 9	secreted	8691800000	78.457	25	x	x
EIF4A1	Eukaryotic translation initiation factor 4A1	intracellular	8683800000	46.153	9				x
C8B	Complement C8 beta chain	secreted	8680800000	66.947	23	x		x
PGLYRP2	Peptidoglycan recognition protein 2	intracellular, secreted	8652900000	62.216	13		x		x
PROS1	Protein S	intracellular, secreted	8512200000	75.122	19	x	x	x
TUBB	Tubulin beta class I	intracellular	8471600000	49.67	4			x
TNNI1	Troponin I1, slow skeletal type	intracellular	8464000000	21.692	9
GPX1	Glutathione peroxidase 1	intracellular, secreted	8452800000	22.088	13	x	x
SERPINF1	Serpin family F member 1	intracellular, secreted	8421500000	46.312	11	x	x	x
S100A6	S100 calcium binding protein A6	intracellular	8399000000	10.18	4	x	x	x	x
TFRC	Transferrin receptor	intracellular, membrane, secreted	8386500000	84.87	28	x	x	x
SPTBN1	Spectrin beta, non-erythrocytic 1	intracellular	8365100000	274.61	89
PFKL	Phosphofructokinase, liver type	intracellular	8331400000	85.018	23				x
LCN2	Lipocalin 2	secreted	8290500000	22.588	8				x
COL1A1	Collagen type I alpha 1 chain	intracellular, secreted	8228200000	138.91	12	x	x
PSMB1	Proteasome 20S subunit beta 1	intracellular	8213900000	26.489	13		x		x
HMGB1	High mobility group box 1	intracellular, secreted	8127500000	24.893	7
RNF123	Ring finger protein 123	intracellular	8108200000	148.51	40		x		x
C6	Complement C6	secreted	8033200000	104.79	31			x
PSMD9	Proteasome 26S subunit, non-ATPase 9	intracellular	7946500000	24.682	12				x
CRYAB	Crystallin alpha B	intracellular, membrane	7896100000	20.159	12				x
PGM2	Phosphoglucomutase 2	intracellular	7851800000	68.283	27				x
HSPA4	Heat shock protein family A (Hsp70) member 4	intracellular	7818300000	94.33	37				x
LXN	Latexin	intracellular	7811000000	25.75	5	x	x	x
ITGB3	Integrin subunit beta 3	intracellular, membrane	7664200000	87.057	26		x	x
USP15	Ubiquitin specific peptidase 15	intracellular	7644400000	112.42	28	x			x
IDH2	Isocitrate dehydrogenase (NADP(+)) 2	intracellular	7644200000	50.909	17		x	x	x
NCL	Nucleolin	intracellular	7642600000	76.613	20
PCMT1	Protein-L-isoaspartate (D-aspartate) O-methyltransferase	intracellular, membrane	7603500000	24.636	11			x
RAC2	Rac family small GTPase 2	intracellular	7577600000	21.429	4
SLC25A4	Solute carrier family 25 member 4	membrane	7567400000	33.064	5				x
RANBP1	RAN binding protein 1	intracellular	7559400000	23.31	6				x
PPIB	Peptidylprolyl isomerase B	intracellular, secreted	7441100000	23.742	10
ATP2A2	ATPase sarcoplasmic/endoplasmic reticulum Ca2+ transporting 2	intracellular, membrane	7406300000	114.76	21			x	x
PDIA6	Protein disulfide isomerase family A member 6	intracellular, membrane	7391800000	48.121	16		x		x
PSMA7	Proteasome 20S subunit alpha 7	intracellular	7389100000	27.887	12		x	x	x
ARPC2	Actin related protein 2/3 complex subunit 2	intracellular	7376200000	34.333	18		x
ACP1	Acid phosphatase 1	intracellular	7373700000	18.042	7				x
GCLM	Glutamate-cysteine ligase modifier subunit	intracellular	7365400000	30.727	9				x
RPIA	Ribose 5-phosphate isomerase A	intracellular	7364800000	33.269	12			x	x
SKP1	S-phase kinase associated protein 1	intracellular	7358200000	18.658	11				x
RHCE	Rh blood group CcEe antigens	intracellular, membrane	7283300000	45.56	5				x
MYL6	Myosin light chain 6	intracellular	7278800000	16.93	6
NAP1L4	Nucleosome assembly protein 1 like 4	intracellular	7265100000	42.823	10
MYL2	Myosin light chain 2	intracellular	7237700000	18.789	10				x
FLOT1	Flotillin 1	intracellular	7234200000	47.355	23		x
EPHX1	Epoxide hydrolase 1	intracellular	7214500000	52.948	20			x
UBAC1	UBA domain containing 1	intracellular	7148900000	45.338	15				x
PF4V1	Platelet factor 4 variant 1	secreted	7146300000	11.553	2				x
VWF	Von Willebrand factor	secreted	7114000000	309.26	65	x	x	x
XPO7	Exportin 7	intracellular, membrane	6978900000	123.91	33				x
PLEC	Plectin	intracellular	6929000000	531.78	145		x
C1S	Complement C1s	intracellular, secreted	6877200000	76.684	21
FLOT2	Flotillin 2	intracellular	6790100000	47.064	22
UBE2L3	Ubiquitin conjugating enzyme E2 L3	intracellular	6611800000	17.861	7				x
ALDOC	Aldolase, fructose-bisphosphate C	intracellular	6597500000	39.455	9		x		x
CAPZA1	Capping actin protein of muscle Z-line subunit alpha 1	intracellular	6583000000	32.922	11				x
C1QC	Complement C1q C chain	intracellular, secreted	6563700000	25.773	6	x	x	x
KPNB1	Karyopherin subunit beta 1	intracellular	6540200000	97.169	23
PSMC1	Proteasome 26S subunit, ATPase 1	intracellular	6444000000	49.184	15				x
DPP3	Dipeptidyl peptidase 3	intracellular	6388800000	82.588	28		x		x
CSTB	Cystatin B	intracellular	6367000000	11.139	7		x	x
GFUS	Tubulin tyrosine ligase like 12	intracellular	6362600000	35.892	15
PGAM1	Phosphoglycerate mutase 1	intracellular	6342000000	28.804	6	x	x		x
DDB1	Damage specific DNA binding protein 1	intracellular	6335900000	126.97	44				x
TNNT3	Troponin T3, fast skeletal type	intracellular	6331700000	31.824	9				x
ACTR3	Actin related protein 3	intracellular	6330000000	47.371	20		x	x	x
EEF1G	Eukaryotic translation elongation factor 1 gamma	intracellular	6267200000	50.118	20		x	x	x
GLOD4	Glyoxalase domain containing 4	intracellular	6237800000	34.793	15		x		x
CAMP	Cathelicidin antimicrobial peptide	secreted	6187700000	19.301	9		x		x
CCS	Copper chaperone for superoxide dismutase	intracellular	6184300000	29.04	7				x
RAB10	RAB10, member RAS oncogene family	intracellular	6084000000	22.541	9				x
MTHFD1	Methylenetetrahydrofolate dehydrogenase, cyclohydrolase and formyltetrahydrofolate synthetase 1	intracellular	6044500000	101.53	34				x
FAH	Fumarylacetoacetate hydrolase	intracellular	6011800000	46.374	15				x
GPD1	Glycerol-3-phosphate dehydrogenase 1	intracellular	5993800000	37.567	21		x
AP2B1	Adaptor related protein complex 2 subunit beta 1	intracellular	5978500000	104.55	18				x
PSMC2	Proteasome 26S subunit, ATPase 2	intracellular	5932600000	48.633	22	x
GSR	Glutathione-disulfide reductase	intracellular	5905200000	56.256	17			x
HNRNPD	Heterogeneous nuclear ribonucleoprotein D	intracellular	5899800000	38.434	8		x		x
NME1	NME/NM23 nucleoside diphosphate kinase 1	intracellular	5868600000	17.149	6
EHD1	EH domain containing 1	intracellular	5866000000	60.626	15
ALDH2	Aldehyde dehydrogenase 2 family member	intracellular	5863400000	56.381	20			x
XPO1	Exportin 1	intracellular	5852800000	123.38	37				x
MYBPC1	Myosin binding protein C1	intracellular	5846600000	128.29	48
PAICS	Phosphoribosylaminoimidazole carboxylase and phosphoribosylaminoimidazolesuccinocarboxamide synthase	intracellular	5707800000	47.079	17
MYL6B	Myosin light chain 6B	intracellular	5696000000	22.764	10			x
APOC3	Apolipoprotein C3	secreted	5669100000	10.852	3	x	x	x
F12	Coagulation factor XII	secreted	5668000000	67.791	20	x	x	x	x
RPS7	Ribosomal protein S7	intracellular	5665800000	22.127	8			x	x
IGHV4-61	Immunoglobulin heavy variable 4-61	secreted	5647300000	13.016	2
TPM4	Tropomyosin 4	intracellular	5595200000	28.521	8				x
DYNC1H1	Dynein cytoplasmic 1 heavy chain 1	intracellular	5593500000	532.4	67
C4A	Complement C4A (Rodgers blood group)	secreted	5592700000	192.78	4	x	x	x
PARVB	Parvin beta	intracellular, membrane	5562300000	41.714	11			x	x
OXSR1	Oxidative stress responsive kinase 1	intracellular	5553700000	58.022	15	x	x	x	x
APMAP	Adipocyte plasma membrane associated protein	intracellular, membrane	5498000000	46.48	14		x	x	x
TMOD1	Tropomodulin 1	intracellular	5489600000	40.569	17	x	x	x
FASN	Fatty acid synthase	intracellular	5459300000	273.42	72				x
UBE2O	Ubiquitin conjugating enzyme E2 O	intracellular	5432400000	141.29	35				x
CFI	Complement factor I	secreted	5418500000	65.75	20	x	x	x
PRG3	Proteoglycan 3, pro eosinophil major basic protein 2	secreted	5393000000	25.405	7
ACAT2	Acetyl-CoA acetyltransferase 2	intracellular	5338300000	41.35	12		x		x
IPO7	Importin 7	intracellular	5325000000	119.52	21
ARHGDIA	Rho GDP dissociation inhibitor alpha	intracellular	5301700000	23.207	9
MPST	Mercaptopyruvate sulfurtransferase	intracellular	5266000000	33.178	9				x
PDCD6IP	Programmed cell death 6 interacting protein	intracellular	5226000000	96.022	31		x	x
MT-CO2	Methylthioadenosine phosphorylase	membrane	5225200000	31.236	11				x
IPO5	Importin 5	intracellular	5207700000	123.63	32			x
FSCN1	Fascin actin-bundling protein 1	intracellular	5161500000	54.529	22
APOD	Apolipoprotein D	secreted	5122400000	21.275	6	x	x	x
NAPA	NSF attachment protein alpha	intracellular	5120100000	33.232	16
CDC42	Cell division cycle 42	intracellular	5114100000	21.258	9				x
PRDX3	Peroxiredoxin 3	intracellular	5107100000	27.692	9		x
ANXA7	Annexin A7	intracellular	5106000000	52.739	15				x
PSMA3	Proteasome 20S subunit alpha 3	intracellular	5100900000	28.433	8		x		x
YOD1	YOD1 deubiquitinase	intracellular	5009400000	38.322	12				x
COL1A2	Collagen type I alpha 2 chain	secreted	5007600000	129.31	10	x	x
CAV1	Caveolin 1	intracellular, membrane	5002600000	20.471	7				x
RPN2	Ribophorin II	intracellular, membrane	4998000000	69.283	15				x
HADHA	Hydroxyacyl-CoA dehydrogenase trifunctional multienzyme complex subunit alpha	intracellular	4983300000	82.999	28
YWHAQ	Tyrosine 3-monooxygenase/tryptophan 5-monooxygenase activation protein theta	intracellular	4979500000	27.764	7		x	x	x
LUM	Lumican	secreted	4978800000	38.429	7				x
C1QB	Complement C1q B chain	membrane, secreted	4945200000	26.721	6				x
PSMC6	Proteasome 26S subunit, ATPase 6	intracellular	4919900000	44.172	17				x
PSMB5	Proteasome 20S subunit beta 5	intracellular	4899500000	28.48	11		x		x
PSMB3	Proteasome 20S subunit beta 3	intracellular	4894100000	22.949	8				x
NUTF2	Nuclear transport factor 2	intracellular	4844700000	14.478	7				x
HSPG2	Heparan sulfate proteoglycan 2	intracellular, secreted	4820600000	468.83	102		x	x	x
UBR4	Ubiquitin protein ligase E3 component n-recognin 4	membrane	4810000000	573.83	69				x
PSMC4	Proteasome 26S subunit, ATPase 4	intracellular	4770500000	47.366	22				x
MYL12B	Myosin light chain 11	intracellular	4732600000	19.779	3
PSMA2	Proteasome 20S subunit alpha 2	intracellular	4714900000	25.898	8		x		x
RPS9	Ribosomal protein S9	intracellular	4709600000	22.591	10
CAVIN2	SEC11 homolog A, signal peptidase complex subunit	intracellular	4688200000	47.173	13	x	x	x	x
ACTR2	Actin related protein 2	intracellular	4641100000	44.76	12		x		x
RTN4	Reticulon 4	intracellular, membrane	4634800000	129.93	11				x
TUBB1	Tubulin beta 1 class VI	intracellular	4634500000	50.326	11		x
PPP1R7	Protein phosphatase 1 regulatory subunit 7	intracellular	4611600000	41.564	16				x
ITGAM	Integrin subunit alpha M	intracellular, membrane	4592100000	127.18	32				x
PSMC3	Proteasome 26S subunit, ATPase 3	intracellular	4568700000	49.203	16				x
PGM2L1	Phosphoglucomutase 2 like 1	intracellular	4566400000	70.441	20
ENO3	Enolase 3	intracellular	4562000000	46.986	13				x
PSMB2	Proteasome 20S subunit beta 2	intracellular	4529200000	22.836	11		x	x	x
C8A	Complement C8 alpha chain	secreted	4522600000	65.163	18	x		x
PTGES3	Prostaglandin E synthase 3	intracellular	4511600000	18.697	6		x
HSPD1	Heat shock protein family D (Hsp60) member 1	intracellular	4500100000	61.054	24				x
LMNB1	Lamin B1	intracellular	4496100000	66.408	28		x	x
HNRNPA1	Heterogeneous nuclear ribonucleoprotein A1	intracellular	4485800000	38.746	12
PSMD6	Proteasome 26S subunit, non-ATPase 6	intracellular	4465800000	45.531	17				x
ACO2	Aconitase 2	intracellular	4461300000	85.424	33
CLC	Charcot-Leyden crystal galectin	intracellular	4453500000	16.453	5
NAP1L1	Nucleosome assembly protein 1 like 1	intracellular	4453000000	45.374	9				x
RPS13	Ribosomal protein S13	intracellular	4451900000	17.222	6				x
GPX3	Glutathione peroxidase 3	intracellular, secreted	4429800000	25.552	6	x	x	x	x
PYGL	Glycogen phosphorylase L	intracellular	4415300000	97.147	29		x	x
IGKV2D-28	Immunoglobulin kappa variable 2D-28	secreted	4411900000	12.957	2
TXNL1	Thioredoxin like 1	intracellular	4377600000	32.251	13				x
COMP	Cartilage oligomeric matrix protein	intracellular, secreted	4366400000	82.86	22	x	x
PSMD1	Proteasome 26S subunit, non-ATPase 1	intracellular, membrane	4359200000	105.84	29				x
UGP2	UDP-glucose pyrophosphorylase 2	intracellular	4337500000	56.94	20
PSME2	Proteasome activator subunit 2	intracellular	4323300000	27.401	10				x
PFAS	Phosphoribosylformylglycinamidine synthase	intracellular	4321800000	144.73	29				x
C7	Complement C7	secreted	4315400000	93.517	27	x	x	x
FABP3	Fatty acid binding protein 3	intracellular	4312500000	14.858	8		x
YWHAG	Tyrosine 3-monooxygenase/tryptophan 5-monooxygenase activation protein gamma	intracellular	4243100000	28.302	9		x	x	x
C2	Complement C2	intracellular, secreted	4234900000	83.267	22	x	x	x
RPS3A	Ribosomal protein S3A	intracellular	4213400000	29.945	12			x	x
ACADVL	Acyl-CoA dehydrogenase very long chain	intracellular	4195200000	70.389	25
ACSL1	Acyl-CoA synthetase long chain family member 1	intracellular, membrane	4163100000	77.942	23
IGHA2	Immunoglobulin heavy constant alpha 2 (A2m marker)	intracellular, membrane, secreted	4145400000	42.333	3			x
MYL11	Myosin XVIIIA	intracellular	4121200000	19.014	12
BLMH	Bleomycin hydrolase	intracellular	4104600000	52.562	19				x
PSMA5	Proteasome 20S subunit alpha 5	intracellular	4092500000	26.411	10		x		x
GET3	Guided entry of tail-anchored proteins factor 3, ATPase	intracellular	4034900000	38.792	10		x	x	x
CAPNS1	Calpain small subunit 1	intracellular	3989500000	28.315	11				x
CBR1	Carbonyl reductase 1	intracellular	3970600000	30.375	13
CMPK1	Cytidine/uridine monophosphate kinase 1	intracellular	3970100000	22.222	11				x
SFPQ	Splicing factor proline and glutamine rich	intracellular	3962300000	76.149	22				x
AP2A1	Adaptor related protein complex 2 subunit alpha 1	intracellular	3938000000	107.54	23
ARPC1B	Actin related protein 2/3 complex subunit 1B	intracellular	3937200000	40.949	12
CNDP2	Carnosine dipeptidase 2	intracellular	3933300000	52.878	17
TANGO2	Transport and golgi organization 2 homolog	intracellular	3932700000	30.937	13				x
CPNE3	Copine 3	intracellular	3898700000	60.13	14				x
PAFAH1B2	Platelet activating factor acetylhydrolase 1b catalytic subunit 2	intracellular	3895100000	25.569	5	x			x
PDIA4	Protein disulfide isomerase family A member 4	intracellular	3863900000	72.932	29
PRKCSH	Caveolae associated protein 3	intracellular	3854300000	59.425	15				x
RAB11B	RAB11B, member RAS oncogene family	intracellular	3845700000	24.488	11				x
PSMB6	Proteasome 20S subunit beta 6	intracellular	3842000000	25.357	5				x
RPL6	Ribosomal protein L6	intracellular	3805600000	32.728	11				x
SOD2	Superoxide dismutase 2	intracellular	3765900000	24.75	9
RPN1	Ribophorin I	membrane	3765000000	68.569	25				x
MYO1C	Myosin IC	intracellular	3739700000	121.68	42
PCBP1	Poly(rC) binding protein 1	intracellular	3736800000	37.497	7			x	x
MGST1	Microsomal glutathione S-transferase 1	membrane	3736300000	17.598	2				x
PSMC5	Proteasome 26S subunit, ATPase 5	intracellular	3735900000	45.626	18				x
RAB44	RAB44, member RAS oncogene family	intracellular	3707700000	110.85	18				x
PPA2	Inorganic pyrophosphatase 2	intracellular	3668600000	37.92	6	x	x	x	x
GYPA	Glycophorin A (MNS blood group)	membrane	3660000000	16.331	6				x
ITGB2	Integrin subunit beta 2	intracellular, membrane	3634800000	84.781	21				x
GMPR	Guanosine monophosphate reductase	intracellular	3629900000	37.418	12				x
XRCC6	X-ray repair cross complementing 6	intracellular	3619200000	69.842	27
ABHD14B	Abhydrolase domain containing 14B	intracellular	3614900000	22.345	9				x
GNB1	G protein subunit beta 1	intracellular	3609200000	37.377	8				x
PSMD3	Proteasome 26S subunit, non-ATPase 3	intracellular	3601500000	60.977	23				x
NPM1	Nucleophosmin 1	intracellular	3592400000	32.575	8				x
CYBB	Cytochrome b-245 beta chain	membrane	3578800000	65.335	17
APEX1	Apurinic/apyrimidinic endodeoxyribonuclease 1	intracellular	3573600000	35.554	13
NPEPPS	Aminopeptidase puromycin sensitive	intracellular	3572900000	103.28	28			x
RAB7A	RAB7A, member RAS oncogene family	intracellular	3565700000	23.489	12				x
RAP2B	RAP2B, member of RAS oncogene family	intracellular	3560300000	20.504	5
ADH5	Alcohol dehydrogenase 5 (class III), chi polypeptide	intracellular	3519000000	39.724	12		x		x
RSU1	Ras suppressor protein 1	intracellular	3511700000	31.54	11
DDX39B	DExD-box helicase 39B	intracellular	3504700000	48.991	7				x
ACTR1A	Actin related protein 1A	intracellular	3482000000	42.613	7				x
SPTAN1	Spectrin alpha, non-erythrocytic 1	intracellular	3481200000	284.54	69				x
PSMD5	Proteasome 26S subunit, non-ATPase 5	intracellular	3460700000	56.195	19				x
HEBP1	Heme binding protein 1	intracellular	3459100000	21.097	11	x	x	x	x
DIAPH1	Diaphanous related formin 1	intracellular	3454600000	141.35	36				x
USP9X	Ubiquitin specific peptidase 9 X-linked	intracellular	3445900000	290.46	30				x
RPS18	Ribosomal protein S18	intracellular	3426300000	17.718	9				x
FLNC	Filamin C	intracellular	3421100000	291.02	66		x	x	x
F5	Coagulation factor V	secreted	3411200000	251.7	31	x	x	x
VPS35	VPS35 retromer complex component	intracellular	3394000000	91.706	25				x
PGM1	Phosphoglucomutase 1	intracellular	3389600000	61.448	20				x
ATP6V1A	ATPase H+ transporting V1 subunit A	intracellular	3389300000	68.303	20
ARPC4	Actin related protein 2/3 complex subunit 4	intracellular	3379400000	19.667	8		x		x
CD36	CD36 molecule	intracellular, membrane	3363200000	53.053	13				x
IDH1	Isocitrate dehydrogenase (NADP(+)) 1	intracellular	3361200000	46.659	14				x
TTLL12	GDP-L-fucose synthase	intracellular	3360000000	74.403	20				x
NSF	N-ethylmaleimide sensitive factor, vesicle fusing ATPase	intracellular	3359200000	82.593	25
DARS1	Aspartyl-tRNA synthetase 1	intracellular	3357600000	57.136	26				x
UCHL3	Ubiquitin C-terminal hydrolase L3	intracellular	3356200000	26.182	12				x
PADI4	Peptidyl arginine deiminase 4	intracellular	3354100000	74.078	19	x			x
ESYT1	Extended synaptotagmin 1	intracellular, membrane	3352200000	122.85	28				x
MACROH2A1	MacroH2A.1 histone	intracellular	3346300000	39.183	11
ALDH9A1	Aldehyde dehydrogenase 9 family member A1	intracellular	3339400000	53.801	15				x
SAA4	Serum amyloid A4, constitutive	secreted	3336500000	14.746	4
AKR7A2	Aldo-keto reductase family 7 member A2	intracellular	3321500000	39.589	9				x
HNRNPU	Heterogeneous nuclear ribonucleoprotein U	intracellular	3317300000	90.583	22				x
ANXA11	Annexin A11	intracellular	3309200000	54.389	16
COTL1	Coactosin like F-actin binding protein 1	intracellular	3305300000	15.945	9				x
APOL1	Apolipoprotein L1	membrane, secreted	3288000000	43.974	15	x	x	x	x
CARHSP1	Calcium regulated heat stable protein 1	intracellular	3283700000	15.892	6
TNC	Tenascin C	intracellular, secreted	3265400000	240.85	36	x
CNP	2',3'-cyclic nucleotide 3' phosphodiesterase	intracellular	3264900000	47.578	14				x
COX4I1	Cytochrome c oxidase subunit 4I1	intracellular, membrane	3259300000	19.576	6
H1-0	H1.0 linker histone	intracellular	3258900000	20.863	5
CES1	Carboxylesterase 1	intracellular	3228000000	62.52	22		x
AGO2	Argonaute RISC catalytic component 2	intracellular	3221900000	97.207	30				x
MTPN	Myotrophin	intracellular	3214900000	12.895	6		x	x	x
HNRNPH1	Heterogeneous nuclear ribonucleoprotein H1	intracellular	3206900000	49.229	8			x
PSMD13	Proteasome 26S subunit, non-ATPase 13	intracellular	3197000000	42.945	19				x
FABP5	Fatty acid binding protein 5	intracellular	3196600000	15.164	9	x	x
WARS1	Tryptophanyl-tRNA synthetase 1	intracellular	3160300000	53.165	17		x	x	x
SERPINA6	Serpin family A member 6	secreted	3132600000	45.14	9	x	x	x
CTSD	Cathepsin D	intracellular, secreted	3129600000	44.552	12	x	x	x
HDGF	Heparin binding growth factor	intracellular, secreted	3120600000	26.788	14				x
PEPD	Peptidase D	intracellular	3101300000	54.548	16		x		x
APOM	Apolipoprotein M	intracellular, secreted	3100600000	21.253	6	x	x	x
DNM2	Dynamin 2	intracellular	3099100000	98.063	19		x		x
ARG1	Arginase 1	intracellular	3075200000	34.735	12
TUBA4A	Tubulin alpha 4a	intracellular	3070800000	49.924	5		x
FKBP4	FKBP prolyl isomerase 4	intracellular	3063700000	51.804	15
LASP1	LIM and SH3 protein 1	intracellular	3056300000	29.717	12		x		x
PSMB4	Proteasome 20S subunit beta 4	intracellular	3047100000	29.204	7		x		x
TPP1	Tripeptidyl peptidase 1	intracellular	3040700000	61.247	7
ARHGAP1	Rho GTPase activating protein 1	intracellular, membrane	3024000000	50.435	16				x
RPL7	Ribosomal protein L7	intracellular	3016400000	29.225	10				x
MCTS1	MCTS1 re-initiation and release factor	intracellular	3002600000	20.555	8
EZR	Ezrin	intracellular	2966500000	69.412	17	x	x	x
MDH2	Malate dehydrogenase 2	intracellular	2957200000	35.503	16		x	x
RTN3	Reticulon 3	intracellular, membrane	2923200000	112.61	4	x			x
TXNRD1	Thioredoxin reductase 1	intracellular	2909900000	70.905	13				x
SLC29A1	Solute carrier family 29 member 1 (Augustine blood group)	intracellular, membrane	2895600000	50.219	8				x
TNNC1	Troponin C1, slow skeletal and cardiac type	intracellular	2884600000	18.402	7
IMMT	Inner membrane mitochondrial protein	intracellular	2869300000	83.677	23			x
CORO1C	Coronin 1C	intracellular	2868800000	53.248	14		x
FBLN1	Fibulin 1	intracellular, secreted	2866300000	77.213	8		x	x	x
ITIH3	Inter-alpha-trypsin inhibitor heavy chain 3	secreted	2852300000	99.848	12	x	x	x	x
DBNL	Drebrin like	intracellular	2851300000	48.207	16				x
LAMC1	Laminin subunit gamma 1	intracellular, secreted	2848500000	177.6	45				x
OTUB1	OTU deubiquitinase, ubiquitin aldehyde binding 1	intracellular	2845900000	31.284	9				x
RPS3	Ribosomal protein S3	intracellular	2822000000	26.688	13			x
UROD	Uroporphyrinogen decarboxylase	intracellular	2821800000	40.786	11		x		x
B2M	Beta-2-microglobulin	secreted	2812500000	13.714	3	x	x	x
CHAD	Chondroadherin	intracellular, secreted	2810100000	40.475	12			x
TXNDC5	Thioredoxin domain containing 5	intracellular	2803500000	47.628	13		x		x
PPME1	Protein phosphatase methylesterase 1	intracellular	2798400000	42.315	12				x
RUVBL1	RuvB like AAA ATPase 1	intracellular	2786200000	50.227	13		x
AP2M1	Adaptor related protein complex 2 subunit mu 1	intracellular	2770200000	49.654	13
PFKM	Phosphofructokinase, muscle	intracellular	2766300000	85.182	15		x	x
HPR	Haptoglobin-related protein	secreted	2763900000	39.029	6		x
DHX9	DExH-box helicase 9	intracellular	2748300000	140.96	28				x
TSN	Rho associated coiled-coil containing protein kinase 1	intracellular, membrane	2737500000	26.183	7				x
S100A12	S100 calcium binding protein A12	intracellular, secreted	2720100000	10.575	5		x	x	x
RPS4X	Ribosomal protein S4 X-linked	intracellular	2693900000	29.597	7				x
GPS1	G protein pathway suppressor 1	intracellular	2664000000	55.536	14
EFEMP1	EGF containing fibulin extracellular matrix protein 1	intracellular, secreted	2663800000	54.64	14				x
HBZ	Hemoglobin subunit zeta	intracellular	2650700000	15.637	8				x
PSMD7	Proteasome 26S subunit, non-ATPase 7	intracellular	2640300000	37.025	11				x
FN3K	Fructosamine 3 kinase	intracellular	2631900000	35.171	10	x		x	x
HNRNPC	Heterogeneous nuclear ribonucleoprotein C	intracellular	2627000000	33.67	5				x
PITPNA	Phosphatidylinositol transfer protein alpha	intracellular	2606000000	31.806	11
C8G	Complement C8 gamma chain	secreted	2601800000	22.277	9	x	x	x
GPR142	G protein-coupled receptor 142	membrane	2597500000	51.106	2
FKBP1A	FKBP prolyl isomerase 1A	intracellular, membrane	2596900000	11.951	4
CAVIN1	Purine rich element binding protein A	intracellular	2590600000	43.476	11		x
XRCC5	X-ray repair cross complementing 5	intracellular	2574300000	82.704	21			x
CLINT1	Clathrin interactor 1	intracellular	2565200000	68.259	6				x
PRELP	Proline and arginine rich end leucine rich repeat protein	secreted	2560800000	43.809	13
FH	Fumarate hydratase	intracellular	2559800000	54.636	15	x	x	x	x
PPA1	Inorganic pyrophosphatase 1	intracellular	2557100000	32.66	14				x
TAGLN2	Transgelin 2	intracellular	2556100000	22.391	11		x	x	x
PPP2CA	Protein phosphatase 2 catalytic subunit alpha	intracellular	2543300000	35.594	9
ANXA4	Annexin A4	intracellular	2542400000	35.882	16				x
GCA	Grancalcin	intracellular	2539300000	24.01	7	x	x	x
RPS16	Ribosomal protein S16	intracellular	2507200000	16.445	8			x
YARS1	Tyrosyl-tRNA synthetase 1	intracellular	2499800000	59.143	22				x
CARM1	Coactivator associated arginine methyltransferase 1	intracellular	2498700000	65.853	12				x
ALDH16A1	Aldehyde dehydrogenase 16 family member A1	membrane	2484600000	85.126	19				x
CUL3	Cullin 3	intracellular	2470700000	88.929	24	x			x
CASQ1	Calsequestrin 1	intracellular	2465800000	45.16	8		x
SLC25A3	Solute carrier family 25 member 3	intracellular, membrane	2459400000	40.094	9
RAB5C	RAB5C, member RAS oncogene family	intracellular	2457900000	23.482	6				x
PRMT5	Protein arginine methyltransferase 5	intracellular	2441400000	72.683	13			x
ECM1	Extracellular matrix protein 1	secreted	2428200000	60.673	16		x	x
OGN	Osteoglycin	intracellular, secreted	2425000000	33.922	11
TGFBI	Transforming growth factor beta induced	intracellular, secreted	2424000000	74.68	16				x
ILK	Integrin linked kinase	intracellular	2413700000	51.419	15
SERPINA7	Serpin family A member 7	secreted	2412800000	46.324	9		x		x
COL14A1	Collagen type XIV alpha 1 chain	intracellular, secreted	2406400000	193.51	38				x
CLEC3B	C-type lectin domain family 3 member B	intracellular, secreted	2369800000	22.537	6	x	x
PREP	Prolyl endopeptidase	intracellular	2363800000	80.699	25
NUDT5	Nudix hydrolase 5	intracellular	2363400000	24.327	10
EEF1D	Eukaryotic translation elongation factor 1 delta	intracellular	2357800000	31.121	10			x	x
CALD1	Caldesmon 1	intracellular	2345900000	93.23	19				x
HNRNPM	Heterogeneous nuclear ribonucleoprotein M	intracellular	2340900000	77.515	24				x
PPP1CA	Protein phosphatase 1 catalytic subunit alpha	intracellular	2340000000	37.512	5				x
PSMD12	Proteasome 26S subunit, non-ATPase 12	intracellular	2333200000	52.904	18			x	x
CDC37	Cell division cycle 37, HSP90 cochaperone	intracellular	2323600000	44.468	9
PAFAH1B1	Platelet activating factor acetylhydrolase 1b regulatory subunit 1	intracellular	2317400000	46.637	15				x
LPA	Lipoprotein(a)	intracellular, secreted	2300900000	226.54	24		x
H1-10	H1.10 linker histone	intracellular	2293800000	22.487	7				x
IQGAP2	IQ motif containing GTPase activating protein 2	intracellular, membrane	2290300000	180.58	41				x
GRHPR	Glyoxylate and hydroxypyruvate reductase	intracellular	2281600000	35.668	9		x		x
LANCL1	LanC like glutathione S-transferase 1	intracellular	2278900000	45.283	13		x
PSMD11	Proteasome 26S subunit, non-ATPase 11	intracellular	2278400000	47.463	17				x
DNAJC13	DnaJ heat shock protein family (Hsp40) member C13	membrane	2267500000	254.41	26
DCUN1D1	Defective in cullin neddylation 1 domain containing 1	intracellular	2253500000	30.124	10		x		x
PRG4	Proteoglycan 4	secreted	2252200000	151.06	16		x
SSB	Small RNA binding exonuclease protection factor La	intracellular	2234000000	46.836	16				x
C1QA	Complement C1q A chain	intracellular, secreted	2231500000	26.016	5				x
IGKV1-5	Immunoglobulin kappa variable 1-5	secreted	2209000000	12.781	2			x
CAPZA2	Capping actin protein of muscle Z-line subunit alpha 2	intracellular	2187400000	32.949	8				x
BGN	Biglycan	secreted	2175800000	41.654	10	x	x	x
SET	SET nuclear proto-oncogene	intracellular	2175100000	33.488	7
TKFC	Transketolase	intracellular	2172100000	58.946	17	x	x	x	x
RPL5	Ribosomal protein L5	intracellular	2170800000	34.362	11			x	x
RPL18	Ribosomal protein L18	intracellular	2167700000	21.634	5
PPBP	Pro-platelet basic protein	secreted	2166000000	13.894	5		x	x	x
LAP3	Leucine aminopeptidase 3	intracellular	2162800000	56.166	22
HP1BP3	Heterochromatin protein 1 binding protein 3	intracellular	2157500000	61.206	15		x	x
FCN3	Ficolin 3	secreted	2155900000	32.903	8	x	x	x
GSTM3	Glutathione S-transferase mu 3	intracellular	2147800000	26.559	10	x			x
RPS2	Ribosomal protein S2	intracellular	2144500000	31.324	9			x	x
PABPC1	Poly(A) binding protein cytoplasmic 1	intracellular	2143400000	70.67	9				x
LBP	Lipopolysaccharide binding protein	secreted	2141100000	53.383	8		x	x	x
PHPT1	Phosphohistidine phosphatase 1	intracellular	2132900000	13.832	4				x
RUVBL2	RuvB like AAA ATPase 2	intracellular	2128300000	51.156	18			x	x
CYRIB	CYFIP related Rac1 interactor B	intracellular	2121500000	36.748	13		x
RAB1B	RAB1B, member RAS oncogene family	intracellular	2115400000	22.171	4				x
TARS1	Threonyl-tRNA synthetase 1	intracellular	2114000000	83.434	16		x		x
MCM2	Minichromosome maintenance complex component 2	intracellular	2094200000	101.89	19
PTPN6	Protein tyrosine phosphatase non-receptor type 6	intracellular	2086400000	67.56	26
PRDX5	Peroxiredoxin 5	intracellular	2071500000	22.086	8		x	x
TBCA	Tubulin folding cofactor A	intracellular	2069700000	12.855	6				x
RPS8	Ribosomal protein S8	intracellular	2068300000	24.205	7			x
ADH1C	Alcohol dehydrogenase 1C (class I), gamma polypeptide	intracellular	2066200000	39.867	2		x
CNRIP1	Cannabinoid receptor interacting protein 1	intracellular	2064900000	18.648	8
HSPA9	Heat shock protein family A (Hsp70) member 9	intracellular	2054000000	73.68	20		x	x
AP1B1	Adaptor related protein complex 1 subunit beta 1	intracellular	2049100000	104.61	11				x
GMFG	Glia maturation factor gamma	intracellular	2045400000	16.801	5
GAPVD1	GTPase activating protein and VPS9 domains 1	intracellular	2036000000	164.98	30		x	x	x
HK1	Hexokinase 1	intracellular	2035900000	102.48	21		x	x
EIF2S3	Eukaryotic translation initiation factor 2 subunit gamma	intracellular	2012700000	51.109	11				x
HADHB	Hydroxyacyl-CoA dehydrogenase trifunctional multienzyme complex subunit beta	intracellular	2008500000	51.294	15		x	x
RPS15A	Ribosomal protein S15a	intracellular, membrane	2004300000	14.839	5				x
NACA	Nascent polypeptide associated complex subunit alpha	intracellular	2003600000	205.42	3			x	x
VAT1	Vesicle amine transport 1	intracellular	2000300000	41.92	14			x	x
RPL7A	Ribosomal protein L7a	intracellular	1991300000	29.995	8				x
SH3BGRL	SH3 domain binding glutamate rich protein like	intracellular	1986200000	12.774	6		x		x
HBQ1	Hemoglobin subunit theta 1	intracellular	1967400000	15.508	9				x
CPN1	Carboxypeptidase N subunit 1	intracellular, secreted	1952200000	52.286	11	x	x	x
RPS20	Ribosomal protein S20	intracellular	1951100000	13.373	2			x	x
VASP	Vasodilator stimulated phosphoprotein	intracellular	1946800000	39.829	16		x		x
H2AZ2	H2A.Z variant histone 2	intracellular	1946400000	13.509	3	x	x	x
RDX	Radixin	intracellular	1943800000	68.563	13
EIF5	Eukaryotic translation initiation factor 5	intracellular	1940900000	49.222	12		x	x
MGST3	Microsomal glutathione S-transferase 3	membrane	1925000000	16.516	3				x
RPS14	Ribosomal protein S14	intracellular	1924800000	16.273	7				x
FN3KRP	Fructosamine 3 kinase related protein	intracellular	1922300000	34.412	9
IPO9	Importin 9	intracellular	1911300000	115.96	17				x
UGGT1	UDP-glucose glycoprotein glucosyltransferase 1	intracellular	1905000000	177.19	33				x
COPS4	COP9 signalosome subunit 4	intracellular	1895300000	46.268	16				x
PSMD10	Proteasome 26S subunit, non-ATPase 10	intracellular	1894800000	24.428	9				x
IGFALS	Insulin like growth factor binding protein acid labile subunit	intracellular, secreted	1894000000	66.034	14				x
MYOM2	Myomesin 2	intracellular	1893800000	164.87	46
LIMS1	LIM zinc finger domain containing 1	intracellular	1883200000	37.251	10				x
NAGK	N-acetylglucosamine kinase	intracellular	1882900000	37.375	14
SYNCRIP	Synaptotagmin binding cytoplasmic RNA interacting protein	intracellular	1873700000	69.602	14
CS	Citrate synthase	intracellular, membrane	1860400000	51.712	12			x
COPS6	COP9 signalosome subunit 6	intracellular	1858800000	36.163	9				x
ACO1	Aconitase 1	intracellular	1856900000	98.398	18		x		x
AKR1B1	Aldo-keto reductase family 1 member B	intracellular	1849300000	35.853	12		x		x
CAPG	Capping actin protein, gelsolin like	intracellular	1845400000	38.498	12
RPL14	Ribosomal protein L14	intracellular	1841900000	23.432	5			x	x
NANS	N-acetylneuraminate synthase	intracellular	1836800000	40.307	11				x
IDE	Insulin degrading enzyme	intracellular, secreted	1822900000	117.97	22		x	x	x
PRPSAP2	Phosphoribosyl pyrophosphate synthetase associated protein 2	intracellular	1811800000	40.925	11				x
PRKDC	Protein kinase, DNA-activated, catalytic subunit	intracellular	1810100000	469.08	67		x	x	x
ATP2A1	ATPase sarcoplasmic/endoplasmic reticulum Ca2+ transporting 1	intracellular, membrane	1788900000	110.25	13				x
EIF4B	Eukaryotic translation initiation factor 4B	intracellular	1788400000	69.15	14				x
TUFM	Tu translation elongation factor, mitochondrial	intracellular	1784500000	49.874	18	x
RPL22	Ribosomal protein L22	intracellular	1783600000	14.787	4
CTSB	Cathepsin B	intracellular, secreted	1782600000	37.821	8	x	x	x	x
RPL3	Ribosomal protein L3	intracellular	1776900000	46.108	14
SORD	Sorbitol dehydrogenase	intracellular	1774000000	38.324	10		x	x
SERPINH1	Serpin family H member 1	intracellular	1759200000	46.44	14			x
RPL11	Ribosomal protein L11	intracellular	1754300000	20.252	4			x	x
RPS19	Ribosomal protein S19	intracellular	1753600000	16.06	7				x
SND1	Staphylococcal nuclease and tudor domain containing 1	intracellular	1747900000	102	30
HABP2	Hyaluronan binding protein 2	intracellular, secreted	1743600000	62.671	13	x
MAPRE1	Microtubule associated protein RP/EB family member 1	intracellular	1739600000	29.999	10				x
RPL4	Ribosomal protein L4	intracellular	1737400000	47.697	11			x	x
SCFD1	Sec1 family domain containing 1	intracellular	1732900000	72.379	15		x
SERPINA10	Serpin family A member 10	intracellular, secreted	1731400000	50.706	9	x	x	x
GLRX3	Glutaredoxin 3	intracellular	1723800000	37.432	13		x	x
SERBP1	SERPINE1 mRNA binding protein 1	intracellular	1722700000	44.965	17	x	x	x	x
MATR3	Matrin 3	intracellular	1706000000	94.622	15
LSP1	Lymphocyte specific protein 1	intracellular	1699600000	37.191	14
ADK	Adenosine kinase	intracellular	1697400000	40.545	18			x
ARL8B	ADP ribosylation factor like GTPase 8B	intracellular	1693600000	21.539	5				x
CMBL	Carboxymethylenebutenolidase homolog	intracellular	1691800000	28.048	9				x
HUWE1	HECT, UBA and WWE domain containing E3 ubiquitin protein ligase 1	intracellular, membrane	1687800000	481.89	45				x
RPL10A	Ribosomal protein L10a	intracellular	1687600000	24.831	7			x
CKMT2	Creatine kinase, mitochondrial 2	intracellular	1675000000	47.504	14
APRT	Adenine phosphoribosyltransferase	intracellular	1674900000	19.608	9		x	x
BROX	BRO1 domain and CAAX motif containing	intracellular	1673900000	46.476	6	x	x		x
AKR1A1	Aldo-keto reductase family 1 member A1	intracellular	1667500000	36.573	14				x
TMPO	Thymopoietin	intracellular, membrane	1655700000	75.491	9		x
STMN1	Stathmin 1	intracellular	1640900000	17.302	6				x
GDI1	GDP dissociation inhibitor 1	intracellular	1640000000	50.582	10
RPL13	Ribosomal protein L13	intracellular	1632800000	24.261	9				x
GNAQ	G protein subunit alpha q	intracellular	1629700000	42.142	8				x
ZYX	Zyxin	intracellular	1625800000	61.277	17		x
EIF2S1	Eukaryotic translation initiation factor 2 subunit alpha	intracellular	1624300000	36.112	14
SEPTIN2	Septin 2	intracellular	1615400000	41.487	14				x
SERPINB6	Serpin family B member 6	intracellular	1611100000	42.621	15
NCF1	Neutrophil cytosolic factor 1	intracellular	1610000000	44.681	13
APOA2	Apolipoprotein A2	intracellular, secreted	1604400000	11.175	3				x
SARS1	Seryl-tRNA synthetase 1	intracellular	1601400000	58.777	18
RPS10	Ribosomal protein S10	intracellular, membrane	1601000000	18.898	6		x	x	x
RAC1	Rac family small GTPase 1	intracellular	1595300000	21.45	3
SERPINA5	Serpin family A member 5	secreted	1588500000	45.674	11	x	x	x
GNPDA1	Glucosamine-6-phosphate deaminase 1	intracellular	1585300000	32.668	8
SAMHD1	SAM and HD domain containing deoxynucleoside triphosphate triphosphohydrolase 1	intracellular	1573700000	72.2	21				x
DPYSL2	Dihydropyrimidinase like 2	intracellular	1568700000	62.293	20				x
GGCT	Gamma-glutamylcyclotransferase	intracellular	1567800000	21.007	8	x	x	x	x
NIF3L1	NGG1 interacting factor 3 like 1	intracellular, membrane	1562200000	41.968	11
F13B	Coagulation factor XIII B chain	intracellular, secreted	1558300000	75.51	17	x	x	x
STXBP2	Syntaxin binding protein 2	intracellular	1557700000	66.452	19
ERP44	Endoplasmic reticulum protein 44	intracellular	1552300000	46.971	13		x		x
SEPTIN7	Septin 7	intracellular	1551000000	50.679	14
AMPD3	Adenosine monophosphate deaminase 3	intracellular	1550100000	88.811	18
SERPINB10	Serpin family B member 10	intracellular	1549600000	45.402	16	x
F10	Coagulation factor X	secreted	1544500000	54.731	13	x	x	x	x
RPL24	Ribosomal protein L24	intracellular	1542500000	17.779	7				x
CD47	CD47 molecule	intracellular, membrane	1537000000	35.213	4
RPL12	Ribosomal protein L12	intracellular	1534600000	17.818	6
COPA	COPI coat complex subunit alpha	intracellular, secreted	1531400000	138.34	31				x
UBE2K	Ubiquitin conjugating enzyme E2 K	intracellular	1529000000	22.406	6				x
ATL3	Atlastin GTPase 3	intracellular, membrane	1524000000	60.541	16				x
ATP1A1	ATPase Na+/K+ transporting subunit alpha 1	membrane	1517800000	112.89	29		x		x
MAPK1	Mitogen-activated protein kinase 1	intracellular	1516500000	41.389	11
LBR	Lamin B receptor	intracellular, membrane	1512500000	70.702	10	x	x	x	x
PZP	PZP alpha-2-macroglobulin like	secreted	1506800000	163.86	24	x	x	x	x
SLC25A1	Solute carrier family 25 member 1	intracellular	1501400000	34.012	8
PDLIM1	PDZ and LIM domain 1	intracellular	1498700000	36.071	13				x
LMAN2	Lectin, mannose binding 2	intracellular, membrane	1489200000	40.228	12
DNAJA4	DnaJ heat shock protein family (Hsp40) member A4	intracellular	1484400000	44.797	9
CRLF3	Cytokine receptor like factor 3	intracellular	1482200000	49.765	15				x
DERA	Deoxyribose-phosphate aldolase	intracellular	1474500000	35.23	14	x			x
PSMB7	Proteasome 20S subunit beta 7	intracellular	1470600000	29.965	8			x	x
HSD17B4	Hydroxysteroid 17-beta dehydrogenase 4	intracellular	1468900000	79.685	23				x
HCLS1	Hematopoietic cell-specific Lyn substrate 1	intracellular	1466900000	54.013	15				x
TNNI2	Troponin I2, fast skeletal type	intracellular	1464500000	21.338	4
RPL27A	Ribosomal protein L27a	intracellular	1460100000	16.561	5			x	x
AKR1C3	Aldo-keto reductase family 1 member C3	intracellular	1458600000	36.853	7				x
AQP1	Aquaporin 1 (Colton blood group)	membrane	1453300000	28.526	8				x
GUSB	Glucuronidase beta	intracellular	1453000000	74.731	15	x			x
CPPED1	Calcineurin like phosphoesterase domain containing 1	intracellular	1448000000	35.548	9
YWHAH	Tyrosine 3-monooxygenase/tryptophan 5-monooxygenase activation protein eta	intracellular	1443400000	28.218	9		x	x	x
EIF3A	Eukaryotic translation initiation factor 3 subunit A	intracellular	1438100000	166.57	30				x
NONO	Non-POU domain containing octamer binding	intracellular	1437400000	54.231	19				x
IGKV1-27	Immunoglobulin kappa variable 1-27	secreted	1433100000	12.711	2	x	x	x
OGDH	Oxoglutarate dehydrogenase	intracellular	1427600000	115.93	22		x	x
LMNB2	Lamin B2	intracellular	1425700000	69.948	21	x
NIPSNAP3A	Nipsnap homolog 3A	intracellular	1421100000	28.466	9
YBX1	Y-box binding protein 1	intracellular	1420200000	35.924	11			x	x
GPD2	Glycerol-3-phosphate dehydrogenase 2	intracellular	1419600000	80.852	22
LRG1	Leucine rich alpha-2-glycoprotein 1	secreted	1418600000	38.177	10
MYOZ1	Myozenin 1	intracellular	1410000000	31.744	13				x
RACK1	RAD21 cohesin complex component	intracellular	1403700000	35.076	14	x			x
HSD17B12	Hydroxysteroid 17-beta dehydrogenase 12	membrane	1402200000	34.324	9	x	x	x
TBCEL	Tubulin folding cofactor E like	intracellular	1399400000	48.194	10				x
EIF4E	Eukaryotic translation initiation factor 4E	intracellular	1392700000	25.097	8			x	x
CPOX	Coproporphyrinogen oxidase	membrane	1392500000	50.151	14				x
PTPN11	Protein phosphatase 2 phosphatase activator	intracellular	1391500000	68.01	20
APOC1	Apolipoprotein C1	secreted	1386000000	9.3318	3
AK2	Adenylate kinase 2	intracellular	1381600000	26.477	10
CILP	Cartilage intermediate layer protein	secreted	1380700000	132.56	19			x	x
RPS25	Ribosomal protein S25	intracellular	1378000000	13.742	4		x		x
OSTF1	Osteoclast stimulating factor 1	intracellular	1369700000	23.787	7				x
HGS	Hepatocyte growth factor-regulated tyrosine kinase substrate	intracellular	1364000000	86.191	13		x	x	x
PRDX4	Peroxiredoxin 4	intracellular	1362400000	30.54	9			x	x
EFHD2	EF-hand domain family member D2	intracellular	1357500000	26.697	9
HLA-B	Major histocompatibility complex, class I, B	intracellular, membrane	1350100000	40.46	4				x
PITPNB	Phosphatidylinositol transfer protein beta	intracellular	1342500000	31.54	10
IGHV5-51	Immunoglobulin heavy variable 5-51	secreted	1341200000	12.674	2
SLC2A14	Solute carrier family 2 member 14	intracellular, membrane	1339000000	53.924	6				x
EIF2S2	Eukaryotic translation initiation factor 2 subunit beta	intracellular	1338800000	38.388	13				x
CRKL	CRK like proto-oncogene, adaptor protein	intracellular	1337900000	33.777	8
MAOB	Monoamine oxidase B	membrane	1332400000	58.762	11				x
DDOST	Dolichyl-diphosphooligosaccharide--protein glycosyltransferase non-catalytic subunit	intracellular, membrane	1328700000	50.8	13		x		x
RNASE2	Ribonuclease A family member 2	secreted	1327600000	18.354	3	x			x
RPL21	Ribosomal protein L21	intracellular	1326900000	18.565	4			x	x
RPL15	Ribosomal protein L15	intracellular	1323500000	24.146	8			x
RGS10	Regulator of G protein signaling 10	intracellular	1322100000	21.21	10				x
TPSB2	Tryptase beta 2	secreted	1321700000	30.651	7				x
SH3BGRL3	SH3 domain binding glutamate rich protein like 3	intracellular	1317800000	10.438	3				x
BOLA2	BolA family member 2	intracellular	1308800000	10.116	3				x
MMP8	Matrix metallopeptidase 8	intracellular, secreted	1308700000	53.411	10	x
CPA3	Carboxypeptidase A3	secreted	1304600000	48.669	8
DYNC1I2	Dynein cytoplasmic 1 intermediate chain 2	intracellular	1299700000	71.456	7
CUL1	Cullin 1	intracellular	1297200000	89.677	20				x
RAB27B	RAB27B, member RAS oncogene family	intracellular	1296900000	24.608	5				x
PURA	Caveolae associated protein 1	intracellular	1296000000	34.91	6
HADH	Hydroxyacyl-CoA dehydrogenase	intracellular	1293000000	34.293	9
RPL30	Ribosomal protein L30	intracellular	1292200000	12.784	6			x	x
RPL23A	Ribosomal protein L23a	intracellular	1289000000	17.695	7			x	x
DES	Desmin	intracellular	1282800000	53.535	22			x
ATP2B4	ATPase plasma membrane Ca2+ transporting 4	intracellular, membrane	1282600000	137.92	14	x			x
NDUFA9	NADH:ubiquinone oxidoreductase subunit A9	intracellular, membrane	1281600000	42.509	11
PTMA	Prothymosin alpha	intracellular	1281600000	12.203	7			x	x
PDXK	Pyridoxal kinase	intracellular	1280800000	35.102	10
DCTN1	Dynactin subunit 1	intracellular	1275700000	141.69	24
LAMA4	Laminin subunit alpha 4	intracellular, secreted	1272400000	202.52	28		x		x
RPL9	Ribosomal protein L9	intracellular, membrane	1272100000	21.863	8			x	x
CBX3	Chromobox 3	intracellular	1271500000	20.811	6				x
RRM1	Ribonucleotide reductase catalytic subunit M1	intracellular	1266800000	90.069	16
TAF15	TATA-box binding protein associated factor 15	intracellular	1265400000	61.829	5
VDAC3	Voltage dependent anion channel 3	intracellular	1264200000	30.658	6				x
PADI2	Peptidyl arginine deiminase 2	intracellular	1262800000	75.563	14				x
RPL26	Ribosomal protein L26	intracellular	1260000000	17.258	7				x
DCN	Decorin	intracellular, secreted	1251500000	39.746	7	x
LRPPRC	Leucine rich pentatricopeptide repeat containing	intracellular	1245000000	157.9	32		x	x	x
CHD4	Chromodomain helicase DNA binding protein 4	intracellular	1242400000	218	13
CYB5A	Cytochrome b5 type A	intracellular, membrane	1235800000	15.33	5		x		x
RPS11	Ribosomal protein S11	intracellular	1235700000	18.431	7			x	x
PTPRC	Protein tyrosine phosphatase receptor type C	intracellular, membrane	1233000000	147.48	23				x
PRKACB	Protein kinase cAMP-activated catalytic subunit beta	intracellular	1232100000	40.622	2
MAP2K3	Mitogen-activated protein kinase kinase 3	intracellular	1228100000	39.318	11
CEACAM8	CEA cell adhesion molecule 8	intracellular	1226700000	38.153	4		x
RPS6	Ribosomal protein S6	intracellular	1225100000	28.68	6			x	x
ANP32A	Acidic nuclear phosphoprotein 32 family member A	intracellular	1218100000	28.585	6				x
PSMD4	Proteasome 26S subunit ubiquitin receptor, non-ATPase 4	intracellular	1218100000	40.736	9	x			x
HNRNPA3	Heterogeneous nuclear ribonucleoprotein A3	intracellular	1217700000	39.594	11			x
CUL2	Cullin 2	intracellular	1216300000	86.982	20				x
MTAP	Metadherin	intracellular	1215100000	25.565	6
ATG3	Autophagy related 3	intracellular	1214600000	35.864	6
HBM	Hemoglobin subunit mu	intracellular	1212300000	15.618	5				x
HLA-C	Major histocompatibility complex, class I, C	intracellular, membrane	1212100000	40.648	5				x
GPX4	Glutathione peroxidase 4	intracellular	1211700000	22.174	6
RPLP0	Ribosomal protein lateral stalk subunit P0	intracellular	1210600000	34.273	7			x	x
CYB5R1	Cytochrome b5 reductase 1	intracellular	1210400000	34.094	12
SEC14L4	SEC14 like lipid binding 4	intracellular	1203400000	46.643	12				x
FAM114A2	Family with sequence similarity 114 member A2	intracellular	1200200000	55.468	15				x
GLIPR2	GLI pathogenesis related 2	intracellular	1197900000	17.218	6		x		x
CPN2	Carboxypeptidase N subunit 2	secreted	1195900000	60.556	14	x	x	x
UBE2M	Ubiquitin conjugating enzyme E2 M	intracellular	1192800000	20.9	7				x
ASPN	Asporin	intracellular, secreted	1190300000	43.417	7				x
BIN2	Bridging integrator 2	intracellular	1185800000	61.874	14
PCBP2	Poly(rC) binding protein 2	intracellular	1184500000	38.58	5				x
TXNDC17	Thioredoxin domain containing 17	intracellular	1176400000	13.941	4				x
TRIM28	Tripartite motif containing 28	intracellular	1173400000	88.549	21				x
DNAJB2	DnaJ heat shock protein family (Hsp40) member B2	intracellular	1173200000	35.58	9
VDAC1	Voltage dependent anion channel 1	intracellular	1172400000	30.772	12		x	x
USP7	Ubiquitin specific peptidase 7	intracellular	1164600000	128.3	28				x
ABCB6	ATP binding cassette subfamily B member 6 (Langereis blood group)	membrane	1160100000	93.884	15				x
FCN1	Ficolin 1	secreted	1157100000	35.078	8
UNC13D	Unc-13 homolog D	intracellular	1145200000	123.28	17
TPT1	Tumor protein, translationally-controlled 1	intracellular	1145000000	19.595	3				x
HSPE1	Heat shock protein family E (Hsp10) member 1	intracellular	1143800000	10.932	4	x	x	x	x
LGALS3BP	Galectin 3 binding protein	secreted	1140700000	65.33	11			x	x
RPL17	Ribosomal protein L17	intracellular	1140400000	21.397	6				x
REXO2	RNA exonuclease 2	intracellular	1138100000	26.832	6
HYOU1	Hypoxia up-regulated 1	intracellular	1137800000	111.33	22
THOP1	Thimet oligopeptidase 1	intracellular	1135000000	78.839	16		x	x	x
SQOR	Sulfide quinone oxidoreductase	intracellular	1127600000	49.96	13				x
C1QBP	Complement C1q binding protein	intracellular, secreted	1124300000	31.362	4				x
RPL27	Ribosomal protein L27	intracellular	1116800000	15.798	4				x
COASY	Coenzyme A synthase	intracellular	1115900000	62.328	11				x
PLIN3	Perilipin 3	intracellular	1115400000	47.074	15
DNAJB1	DnaJ heat shock protein family (Hsp40) member B1	intracellular	1107200000	38.044	10				x
ACAA2	Acetyl-CoA acyltransferase 2	intracellular	1105000000	41.924	14		x
OLFM4	Olfactomedin 4	secreted	1105000000	57.279	12				x
RPS17	Ribosomal protein S17	intracellular	1102100000	15.55	6		x	x	x
MMRN1	Multimerin 1	intracellular, secreted	1101400000	138.11	21		x	x	x
GLUD1	Glutamate dehydrogenase 1	intracellular	1096800000	61.397	16				x
DDX17	DEAD-box helicase 17	intracellular	1092800000	80.272	15			x	x
ETFA	Electron transfer flavoprotein subunit alpha	intracellular	1088600000	35.079	10			x	x
RAB8A	RAB8A, member RAS oncogene family	intracellular	1087300000	23.668	5				x
CPT1A	Carnitine palmitoyltransferase 1A	intracellular, membrane	1087200000	88.367	16				x
GYS1	Glycogen synthase 1	intracellular	1085300000	83.785	13				x
RBBP4	RB binding protein 4, chromatin remodeling factor	intracellular	1083800000	47.655	7				x
HLA-DRB1	Major histocompatibility complex, class II, DR beta 1	membrane	1083700000	29.966	3
XPNPEP1	X-prolyl aminopeptidase 1	intracellular	1081900000	69.917	10				x
RHOG	Ras homolog family member G	intracellular	1081000000	21.308	7				x
CHIT1	Chitinase 1	secreted	1078500000	51.681	14		x
ATP2A3	ATPase sarcoplasmic/endoplasmic reticulum Ca2+ transporting 3	membrane	1072100000	109.25	16				x
PHB2	Prohibitin 2	intracellular	1071400000	33.296	10				x
RIC8A	RIC8 guanine nucleotide exchange factor A	intracellular	1068600000	59.709	12				x
DEK	DEK proto-oncogene	intracellular	1065800000	42.674	11
COPS5	COP9 signalosome subunit 5	intracellular	1060500000	37.578	7				x
UBA6	Ubiquitin like modifier activating enzyme 6	intracellular	1057300000	117.97	12				x
PRPSAP1	Phosphoribosyl pyrophosphate synthetase associated protein 1	intracellular	1056700000	39.393	9				x
MYH10	Myosin heavy chain 10	intracellular	1052500000	229	31	x
SRSF7	Serine and arginine rich splicing factor 7	intracellular	1052200000	27.366	6				x
PECAM1	Platelet and endothelial cell adhesion molecule 1	intracellular, membrane	1050400000	82.521	13	x	x	x	x
ATP6V1B2	ATPase H+ transporting V1 subunit B2	intracellular	1046300000	56.5	13
IST1	IST1 factor associated with ESCRT-III	intracellular	1039500000	39.75	7			x	x
ITGB1	Integrin subunit beta 1	intracellular, membrane	1037400000	88.414	11	x	x		x
SACM1L	SAC1 like phosphatidylinositide phosphatase	membrane	1035800000	66.966	18				x
ENO2	Enolase 2	intracellular	1035400000	47.268	8		x		x
METTL7A	Methyltransferase like 7A	membrane	1034800000	28.319	5
ERMAP	Erythroblast membrane associated protein (Scianna blood group)	intracellular, membrane	1033900000	52.604	9				x
PDCD6	Programmed cell death 6	intracellular	1033500000	21.868	3				x
ACAT1	Acetyl-CoA acetyltransferase 1	intracellular	1033000000	45.199	10
SRSF1	Serine and arginine rich splicing factor 1	intracellular	1028100000	27.744	9
ERAP1	Endoplasmic reticulum aminopeptidase 1	intracellular, secreted	1027700000	107.23	13
CPB2	Carboxypeptidase B2	secreted	1027500000	48.424	8	x	x	x
DNPH1	2'-deoxynucleoside 5'-phosphate N-hydrolase 1	intracellular	1026900000	19.108	5				x
CFP	Complement factor properdin	intracellular, secreted	1024000000	51.276	5		x	x	x
PTBP1	Polypyrimidine tract binding protein 1	intracellular	1023400000	59.632	9			x	x
EIF4G1	Eukaryotic translation initiation factor 4 gamma 1	intracellular	1022800000	175.49	24				x
NID1	Nidogen 1	secreted	1008400000	136.38	24			x
DDX3X	DEAD-box helicase 3 X-linked	intracellular, membrane	1005700000	73.243	17				x
STT3A	STT3 oligosaccharyltransferase complex catalytic subunit A	membrane	1001700000	80.529	10
MYO1F	Myosin IF	intracellular	997680000	124.84	16
RPS23	Ribosomal protein S23	intracellular	996930000	15.807	5				x
NUCB2	Nucleobindin 2	intracellular, secreted	993740000	50.222	16			x
CSRP1	Cysteine and glycine rich protein 1	intracellular	988980000	20.567	8		x		x
HNRNPF	Heterogeneous nuclear ribonucleoprotein F	intracellular	986750000	45.671	8			x	x
ENDOD1	Endonuclease domain containing 1	membrane, secreted	984770000	55.016	11		x	x
CUL4A	Cullin 4A	intracellular	981830000	87.679	15				x
PARP1	Poly(ADP-ribose) polymerase 1	intracellular	975990000	113.08	24		x		x
DNPEP	Aspartyl aminopeptidase	membrane	975460000	53.41	11
FLNB	Filamin B	intracellular	974550000	278.16	36		x	x	x
AP2A2	Adaptor related protein complex 2 subunit alpha 2	intracellular	970840000	103.96	12	x			x
CSNK2A1;CSNK2A3	NA	intracellular	970040000	45.143	10				x
GBE1	1,4-alpha-glucan branching enzyme 1	intracellular	961950000	80.473	11			x	x
GSTM2	Glutathione S-transferase mu 2	intracellular	960370000	25.744	5				x
POSTN	Periostin	secreted	958660000	93.313	7			x
ME2	Malic enzyme 2	intracellular	954510000	65.443	12				x
NCF4	Neutrophil cytosolic factor 4	intracellular	953240000	39.031	14			x
ETFB	Electron transfer flavoprotein subunit beta	intracellular	944590000	27.843	10		x	x
SDHA	Succinate dehydrogenase complex flavoprotein subunit A	intracellular	942410000	72.691	16				x
PDIA5	Protein disulfide isomerase family A member 5	intracellular	941860000	59.594	13			x	x
LGALS3	Galectin 3	intracellular, secreted	938360000	26.152	4		x		x
F11R	F11 receptor	membrane	935830000	32.583	6	x	x	x
RAB14	RAB14, member RAS oncogene family	intracellular	934900000	23.897	9				x
SAA1	Serum amyloid A1	secreted	930140000	13.532	2				x
SHBG	Sex hormone binding globulin	intracellular, secreted	924250000	43.779	9				x
LAMB2	Laminin subunit beta 2	intracellular, secreted	923970000	195.98	37			x	x
AGL	Amylo-alpha-1, 6-glucosidase, 4-alpha-glucanotransferase	membrane	922230000	174.76	32	x
COPS3	COP9 signalosome subunit 3	intracellular	922180000	47.873	7				x
ARL6IP5	ADP ribosylation factor like GTPase 6 interacting protein 5	membrane	920740000	21.614	4
TWF2	Twinfilin actin binding protein 2	intracellular	913440000	39.548	9		x		x
ARPC5	Actin related protein 2/3 complex subunit 5	intracellular	911090000	16.32	5				x
RANGAP1	Ran GTPase activating protein 1	intracellular	906100000	63.541	12		x		x
SRI	Sorcin	intracellular	903010000	21.676	9
RPSA	Ribosomal protein SA	intracellular	893100000	32.854	12
PPM1F	Protein phosphatase, Mg2+/Mn2+ dependent 1F	intracellular	889520000	49.83	13				x
PAK2	P21 (RAC1) activated kinase 2	intracellular	889340000	58.042	10		x	x
VDAC2	Voltage dependent anion channel 2	intracellular	888460000	31.566	12
CYCS	Cytochrome c, somatic	intracellular	887790000	11.749	2		x	x
MVP	Major vault protein	intracellular	884930000	99.326	22
LIPE	Lipase E, hormone sensitive type	intracellular	884280000	116.6	19		x
RNPEP	Arginyl aminopeptidase	intracellular, secreted	884100000	72.595	17				x
HEMGN	Hemogen	intracellular	884050000	55.34	11		x		x
PYGB	Glycogen phosphorylase B	intracellular	879130000	96.695	14		x
SEPTIN11	Septin 11	intracellular	879000000	49.398	7				x
CPNE1	Copine 1	intracellular	878910000	59.058	9
CHMP4B	Charged multivesicular body protein 4B	intracellular	877600000	24.95	7				x
NT5C2	5'-nucleotidase, cytosolic II	intracellular	877100000	64.969	7
PRXL2A	Proteasome 20S subunit alpha 1	intracellular, membrane, secreted	876620000	25.764	6				x
ACADM	Acyl-CoA dehydrogenase medium chain	intracellular	872040000	46.588	6
ERP29	Endoplasmic reticulum protein 29	intracellular	871760000	28.993	8		x
MLEC	Malectin	intracellular, membrane	870700000	32.233	11
TNNC2	Troponin C2, fast skeletal type	intracellular	868790000	18.122	8
BASP1	Brain abundant membrane attached signal protein 1	intracellular	862900000	22.693	12		x	x	x
HNRNPUL2	Heterogeneous nuclear ribonucleoprotein U like 2	intracellular	861800000	85.104	15
ANKFY1	NA	intracellular	857500000	128.4	16				x
DLST	Dihydrolipoamide S-succinyltransferase	intracellular	854110000	48.755	10				x
KEL	Kell metallo-endopeptidase (Kell blood group)	intracellular, membrane	849970000	82.823	13
PLA2G2A	Phospholipase A2 group IIA	intracellular, secreted	846740000	16.083	6
RAB2A	RAB2A, member RAS oncogene family	intracellular	844620000	23.545	10
SEPTIN9	Septin 9	intracellular	842330000	65.401	15			x
DCTN2	Dynactin subunit 2	intracellular	841600000	44.23	11				x
ECHS1	Enoyl-CoA hydratase, short chain 1	intracellular	841330000	31.387	5		x	x
DNAJC8	DnaJ heat shock protein family (Hsp40) member C8	intracellular	836500000	29.841	8
MGLL	Monoglyceride lipase	intracellular	833980000	33.261	10
RAB21	RAB21, member RAS oncogene family	intracellular	830750000	24.347	10
TMED10	Transmembrane p24 trafficking protein 10	membrane	830720000	24.976	6
MAP2K2	Mitogen-activated protein kinase kinase 2	intracellular	827890000	44.424	7				x
CTPS1	CTP synthase 1	intracellular	827760000	66.69	10				x
LRRFIP1	LRR binding FLII interacting protein 1	intracellular	827210000	89.252	17
CAB39	Calcium binding protein 39	intracellular	824980000	39.869	8		x	x	x
EIF6	Eukaryotic translation initiation factor 6	intracellular	823460000	26.599	5	x			x
DLD	Dihydrolipoamide dehydrogenase	intracellular	821650000	54.177	8
MAOA	Monoamine oxidase A	intracellular, membrane	820730000	59.681	11
DNAJC9	DnaJ heat shock protein family (Hsp40) member C9	intracellular	819260000	29.909	8				x
ILF2	Interleukin enhancer binding factor 2	intracellular	817960000	43.062	11			x
NAMPT	Nicotinamide phosphoribosyltransferase	intracellular, secreted	816770000	55.52	16				x
EIF3L	Eukaryotic translation initiation factor 3 subunit L	intracellular, membrane	815410000	66.726	17				x
RCSD1	RCSD domain containing 1	intracellular	814440000	44.503	11				x
COPB1	COPI coat complex subunit beta 1	intracellular	814370000	107.14	16				x
KIF5B	Kinesin family member 5B	intracellular	810630000	109.68	28		x		x
GOT2	Glutamic-oxaloacetic transaminase 2	intracellular	808600000	47.517	9		x	x	x
F9	Coagulation factor IX	secreted	801160000	51.778	10	x
SNRNP200	Small nuclear ribonucleoprotein U5 subunit 200	intracellular	800310000	244.5	39
EIF3J	Eukaryotic translation initiation factor 3 subunit J	intracellular	798700000	29.062	9
CAPN2	Calpain 2	intracellular	795280000	79.994	16		x		x
LANCL2	LanC like glutathione S-transferase 2	intracellular	793000000	50.854	13
ENOPH1	Enolase-phosphatase 1	intracellular	789120000	28.932	6		x
CHMP4A	Charged multivesicular body protein 4A	intracellular	788700000	25.098	7
HMOX1	Heme oxygenase 1	intracellular, membrane	786870000	32.818	9
CSNK1A1	Casein kinase 1 alpha 1	intracellular	782710000	38.914	9	x			x
NID2	Nidogen 2	intracellular, secreted	779910000	151.25	20
FDPS	Farnesyl diphosphate synthase	intracellular	779130000	48.275	7	x	x	x
HLA-DRA	Major histocompatibility complex, class II, DR alpha	membrane	778280000	28.621	4		x
LRRC59	Leucine rich repeat containing 59	intracellular, membrane	773640000	34.93	10				x
KARS1	Lysyl-tRNA synthetase 1	intracellular	772400000	68.047	15	x	x	x
LTBP1	Latent transforming growth factor beta binding protein 1	intracellular, secreted	770750000	186.79	18		x	x	x
GSTT1	NA	NA	767070000	27.335	7				x
KRAS	KRAS proto-oncogene, GTPase	intracellular	764860000	21.656	2			x
SF3B1	Splicing factor 3b subunit 1	intracellular, membrane	764430000	145.83	24
ATP6V1H	ATPase H+ transporting V1 subunit H	intracellular	764270000	55.882	9				x
ILF3	Interleukin enhancer binding factor 3	intracellular	762660000	95.337	16
KCTD12	Potassium channel tetramerization domain containing 12	intracellular	761670000	35.7	9
NAE1	NEDD8 activating enzyme E1 subunit 1	intracellular	757270000	60.246	11
AARS	Alanyl-tRNA synthetase 1	intracellular	753860000	106.81	17			x	x
UQCRC2	Ubiquinol-cytochrome c reductase core protein 2	intracellular	753630000	48.442	14				x
RPS12	Ribosomal protein S12	intracellular	752570000	14.515	6			x	x
PDXP	Pyridoxal phosphatase	intracellular	751500000	31.698	6		x	x	x
CEACAM6	CEA cell adhesion molecule 6	intracellular, membrane	750580000	37.237	3
DCXR	Dicarbonyl and L-xylulose reductase	intracellular	747550000	25.913	6	x			x
AHSP	Alpha hemoglobin stabilizing protein	intracellular	746440000	11.84	4		x		x
PPP6C	Protein phosphatase 6 catalytic subunit	intracellular	742920000	35.144	9				x
UBXN1	UBX domain protein 1	intracellular	739710000	33.325	9				x
RPL28	Ribosomal protein L28	intracellular	739190000	15.747	3				x
PSMD14	Proteasome 26S subunit, non-ATPase 14	intracellular	738320000	34.577	5				x
GRB2	Growth factor receptor bound protein 2	intracellular	736590000	25.206	8		x		x
ARF4	ADP ribosylation factor 4	intracellular	736530000	20.511	6				x
HACD3	3-hydroxyacyl-CoA dehydratase 3	membrane	735640000	43.159	7				x
MYO18A	Myosin light chain 12B	intracellular	735540000	233.11	25				x
HDHD2	Haloacid dehalogenase like hydrolase domain containing 2	intracellular	734400000	28.536	7				x
MCM7	Minichromosome maintenance complex component 7	intracellular	726680000	81.307	14
PRPF8	Pre-mRNA processing factor 8	intracellular	725010000	273.6	34	x	x	x	x
FECH	Ferrochelatase	intracellular	722910000	47.862	11
SURF4	Surfeit 4	membrane	721620000	30.394	4				x
RFESD	Rieske Fe-S domain containing	intracellular	718910000	17.762	6
NCF2	Neutrophil cytosolic factor 2	intracellular	717490000	59.761	11
HNRNPAB	Heterogeneous nuclear ribonucleoprotein A/B	intracellular	713510000	36.224	6
TAGLN	Transgelin	intracellular	712600000	22.611	6	x	x		x
KPNA4	Karyopherin subunit alpha 4	intracellular	707310000	57.886	9	x	x	x	x
AP2S1	Adaptor related protein complex 2 subunit sigma 1	intracellular	705930000	17.018	6				x
FCN2	Ficolin 2	secreted	703820000	34.001	3	x		x
MAPRE2	Microtubule associated protein RP/EB family member 2	intracellular	702430000	37.031	5				x
CACYBP	Calcyclin binding protein	intracellular	701840000	26.21	8	x	x		x
HNRNPL	Heterogeneous nuclear ribonucleoprotein L	intracellular	700550000	64.132	13			x	x
PLTP	Phospholipid transfer protein	intracellular, secreted	700150000	54.739	11
GSPT1	G1 to S phase transition 1	intracellular	698650000	55.755	4				x
LHPP	Phospholysine phosphohistidine inorganic pyrophosphate phosphatase	intracellular	696840000	29.165	5
NOP56	NOP56 ribonucleoprotein	intracellular	694240000	66.049	9				x
CD59	CD59 molecule (CD59 blood group)	intracellular, membrane	692200000	14.177	4		x		x
IGLV3-9	Immunoglobulin lambda variable 3-9	secreted	692020000	12.332	2
HNRNPUL1	Heterogeneous nuclear ribonucleoprotein U like 1	intracellular	685890000	95.737	13			x
DYSF	Dysferlin	intracellular, membrane	684530000	237.29	30
C20orf27	Chromosome 20 open reading frame 27	intracellular	683580000	19.291	5	x		x
HNRNPH3	Heterogeneous nuclear ribonucleoprotein H3	intracellular	682340000	36.926	5			x	x
ATP5F1C	ATP synthase F1 subunit gamma	intracellular	682040000	32.996	5			x
ATRN	Attractin	membrane, secreted	681590000	158.54	16				x
ASAH1	N-acylsphingosine amidohydrolase 1	intracellular, membrane	676220000	44.659	11
MAPK14	Mitogen-activated protein kinase 14	intracellular	675310000	41.293	9				x
ECH1	Enoyl-CoA hydratase 1	intracellular	671720000	35.816	7				x
SMC1A	Structural maintenance of chromosomes 1A	intracellular	671600000	143.23	19				x
TNPO1	Transportin 1	intracellular	669370000	102.35	13
SNRPB	Small nuclear ribonucleoprotein polypeptides B and B1	intracellular	668400000	24.61	4
ALDH3A2	Aldehyde dehydrogenase 3 family member A2	intracellular, membrane	666570000	54.847	7
EIF3C	Eukaryotic translation initiation factor 3 subunit C	intracellular	664520000	105.34	14			x	x
MCM3	Minichromosome maintenance complex component 3	intracellular	662450000	90.98	22
VTA1	Vesicle trafficking 1	intracellular	662100000	33.879	5				x
CORO7	Coronin 7	intracellular	660340000	100.6	16
CZIB	CXXC motif containing zinc binding protein	intracellular	658320000	18.048	5				x
COX5A	Cytochrome c oxidase subunit 5A	intracellular	657080000	16.762	6
RBM8A	RNA binding motif protein 8A	intracellular	655290000	19.889	5
RPLP2	Ribosomal protein lateral stalk subunit P2	intracellular	655240000	11.665	5				x
SLC14A1	Solute carrier family 14 member 1 (Kidd blood group)	intracellular, membrane	653860000	42.528	4
TARDBP	TAR DNA binding protein	intracellular	652890000	44.739	8			x	x
SORBS1	Sorbin and SH3 domain containing 1	intracellular	650150000	142.51	16				x
WNK1	WNK lysine deficient protein kinase 1	intracellular	648320000	250.79	13				x
BID	BH3 interacting domain death agonist	intracellular	647490000	21.994	5	x	x	x
HK3	Hexokinase 3	intracellular	647450000	99.024	17
ASPH	Aspartate beta-hydroxylase	intracellular, membrane	646180000	85.862	13	x	x		x
SNRPD1	Small nuclear ribonucleoprotein D1 polypeptide	intracellular	645280000	13.281	4
PGLS	6-phosphogluconolactonase	intracellular	643930000	27.547	8		x		x
PGRMC2	Progesterone receptor membrane component 2	intracellular, membrane	642160000	23.818	4			x	x
PPM1A	Protein phosphatase, Mg2+/Mn2+ dependent 1A	intracellular	639070000	42.447	8				x
VAPA	VAMP associated protein A	membrane	638850000	27.893	5		x		x
RPL19	Ribosomal protein L19	intracellular	638520000	23.466	4				x
MYL9	Myosin light chain 9	intracellular	632030000	19.827	3				x
ARCN1	Archain 1	intracellular	631140000	57.21	16				x
APOBR	Apolipoprotein B receptor	intracellular	627720000	115.63	24	x	x	x	x
COPG1	COPI coat complex subunit gamma 1	intracellular	627360000	97.717	16				x
TOP2B	DNA topoisomerase II beta	intracellular	624280000	183.26	15		x	x	x
SNRPD2	Small nuclear ribonucleoprotein D2 polypeptide	intracellular	624190000	13.527	6				x
GNAI3	G protein subunit alpha i3	intracellular	620950000	40.532	6	x			x
ROCK2	Rho associated coiled-coil containing protein kinase 2	intracellular	617810000	160.9	24			x	x
HNRNPR	Heterogeneous nuclear ribonucleoprotein R	intracellular	615420000	70.942	12			x	x
GMPPA	GDP-mannose pyrophosphorylase A	intracellular	608740000	46.291	9				x
ROCK1	Ro60, Y RNA binding protein	intracellular	600930000	158.17	10				x
LRP1	LDL receptor related protein 1	intracellular, membrane	600600000	504.6	21	x	x	x
APOF	Apolipoprotein F	secreted	599420000	35.399	3	x	x	x
PPP2R5D	Protein tyrosine phosphatase non-receptor type 11	intracellular	599170000	69.991	8				x
CFHR2	Complement factor H related 2	intracellular, secreted	597380000	30.65	4	x	x
RBMX	RNA binding motif protein X-linked	intracellular	595980000	42.331	2	x	x	x
PHB1	Prohibitin 1	intracellular	594310000	29.804	9				x
CTSS	Cathepsin S	intracellular	587920000	37.495	7	x	x	x
STAT5B	Signal transducer and activator of transcription 5B	intracellular	582270000	89.865	4			x	x
NRBP1	Nuclear receptor binding protein 1	intracellular	578890000	59.844	4				x
EIF3E	Eukaryotic translation initiation factor 3 subunit E	intracellular, membrane	578500000	52.22	13
SELENOP	Selenoprotein P	membrane, secreted	578090000	43.173	3
RILP	Rab interacting lysosomal protein	intracellular	576850000	44.2	12		x		x
RPL13A	Ribosomal protein L13a	intracellular	576360000	23.577	5			x	x
CD9	CD9 molecule	membrane	574220000	25.416	4
CUL5	Cullin 5	intracellular	574110000	90.954	13	x			x
CAVIN3	Protein kinase C substrate 80K-H	intracellular	571360000	27.701	6				x
PPP6R3	Protein phosphatase 6 regulatory subunit 3	intracellular	569920000	97.668	11				x
LAMB1	Laminin subunit beta 1	intracellular, secreted	569300000	198.04	19
RPS6KA3	Ribosomal protein S6 kinase A3	intracellular, membrane	568310000	83.735	8			x
FKBP3	FKBP prolyl isomerase 3	intracellular	568270000	25.177	4		x
PTGS1	Prostaglandin-endoperoxide synthase 1	intracellular	567980000	68.686	9				x
GGH	Gamma-glutamyl hydrolase	intracellular	567790000	35.964	8		x	x	x
SUB1	SUB1 regulator of transcription	intracellular	567780000	14.395	4
FES	FES proto-oncogene, tyrosine kinase	intracellular	565170000	93.495	3		x	x
UQCRC1	Ubiquinol-cytochrome c reductase core protein 1	intracellular	564950000	52.645	11				x
CTSZ	Cathepsin Z	intracellular	564030000	33.868	5		x
MCM4	Minichromosome maintenance complex component 4	intracellular	561780000	96.557	17
GMFB	Glia maturation factor beta	intracellular	559590000	16.713	5				x
CYC1	Cytochrome c1	membrane	556000000	35.422	8	x
EIF3M	Eukaryotic translation initiation factor 3 subunit M	intracellular	554780000	42.502	10		x	x
COMT	Catechol-O-methyltransferase	intracellular	553600000	30.037	7
PICALM	Phosphatidylinositol binding clathrin assembly protein	intracellular	553360000	70.754	6				x
TOP1	DNA topoisomerase I	intracellular	550060000	90.725	14		x
DTYMK	Deoxythymidylate kinase	intracellular	548860000	23.819	8			x	x
RAD23B	RAD23 homolog B, nucleotide excision repair protein	intracellular	545180000	43.171	6			x	x
COPS7B	COP9 signalosome subunit 7B	intracellular	544620000	29.622	4				x
MYDGF	Myeloid derived growth factor	intracellular, secreted	540360000	18.795	4		x		x
CHCHD3	Coiled-coil-helix-coiled-coil-helix domain containing 3	intracellular	539530000	26.152	6
CYP4F3	Cytochrome P450 family 4 subfamily F member 3	intracellular	538450000	59.846	12				x
SH3GLB2	SH3 domain containing GRB2 like, endophilin B2	intracellular	536750000	43.973	7	x	x	x
SEC11A	Caveolae associated protein 2	membrane	535480000	20.625	6				x
STX7	Syntaxin 7	intracellular, membrane	535140000	29.815	9				x
EIF3B	Eukaryotic translation initiation factor 3 subunit B	intracellular	533130000	92.48	17				x
HEBP2	Heme binding protein 2	intracellular	530880000	22.875	5				x
CPT2	Carnitine palmitoyltransferase 2	intracellular	529140000	73.776	7				x
GLRX	Glutaredoxin	intracellular	528710000	11.776	5			x	x
MCAM	Melanoma cell adhesion molecule	membrane	528490000	71.607	13		x	x	x
STT3B	STT3 oligosaccharyltransferase complex catalytic subunit B	membrane	523580000	93.673	9				x
PCNA	Proliferating cell nuclear antigen	intracellular	520190000	28.768	8				x
GPLD1	Glycosylphosphatidylinositol specific phospholipase D1	secreted	519240000	92.335	11		x	x	x
MAT2A	Methionine adenosyltransferase 2A	intracellular	519120000	43.66	6				x
GNAS	GNAS complex locus	intracellular, membrane	517560000	111.02	8			x	x
HMHA1	NA	intracellular	514170000	124.61	15
ADIPOQ	Adiponectin, C1Q and collagen domain containing	secreted	512650000	26.413	3	x	x	x
ANP32E	Acidic nuclear phosphoprotein 32 family member E	intracellular	510880000	30.692	5
ANKRD2	Ankyrin repeat domain 2	intracellular	510440000	39.859	12
AP1M1	Adaptor related protein complex 1 subunit mu 1	intracellular	507500000	48.586	14				x
MCM6	Minichromosome maintenance complex component 6	intracellular	506310000	92.888	19
USO1	USO1 vesicle transport factor	intracellular	505740000	107.89	21				x
CARS1	Cysteinyl-tRNA synthetase 1	intracellular	501460000	85.472	12				x
METAP2	Methionyl aminopeptidase 2	intracellular	499700000	52.891	9
EIF4H	Eukaryotic translation initiation factor 4H	intracellular	499570000	27.385	5
OPTN	Optineurin	intracellular	498080000	65.921	8	x	x	x	x
KPNA6	Karyopherin subunit alpha 6	intracellular	496340000	60.029	4				x
PPM1B	Protein phosphatase, Mg2+/Mn2+ dependent 1B	intracellular	492900000	52.642	6				x
FEN1	Flap structure-specific endonuclease 1	intracellular	489510000	42.592	8
ERO1A	Endoplasmic reticulum oxidoreductase 1 alpha	intracellular	488610000	54.392	12		x	x	x
ATG7	Autophagy related 7	intracellular	488050000	77.959	9
DNM1L	Dynamin 1 like	intracellular	484680000	81.876	12
MCM5	Minichromosome maintenance complex component 5	intracellular	474960000	82.285	12				x
MARCKS	Myristoylated alanine rich protein kinase C substrate	intracellular	472880000	31.554	7
HSPH1	Heat shock protein family H (Hsp110) member 1	intracellular	470620000	96.864	13		x	x
ASL	Argininosuccinate lyase	intracellular	470170000	51.657	6
COL18A1	Collagen type XVIII alpha 1 chain	intracellular, secreted	469590000	178.19	10		x	x
U2AF2	U2 small nuclear RNA auxiliary factor 2	intracellular	468180000	53.5	7
GNA13	G protein subunit alpha 13	intracellular	467600000	44.049	8				x
UQCRFS1	Ubiquinol-cytochrome c reductase, Rieske iron-sulfur polypeptide 1	intracellular	467320000	29.668	6
ETF1	Eukaryotic translation termination factor 1	intracellular	465180000	49.03	14				x
CFD	Complement factor D	intracellular, secreted	463290000	27.033	6	x	x	x
C9orf40	Chromosome 9 open reading frame 40	intracellular	462050000	21.063	5	x	x	x
NQO2	N-ribosyldihydronicotinamide:quinone reductase 2	intracellular	461020000	25.918	6
NDUFA10	NADH:ubiquinone oxidoreductase subunit A10	intracellular	459210000	40.75	6
UBA3	Ubiquitin like modifier activating enzyme 3	intracellular	456820000	51.852	10				x
RAB5B	RAB5B, member RAS oncogene family	intracellular	455040000	23.707	6				x
SUN2	Sad1 and UNC84 domain containing 2	intracellular, membrane	454960000	80.31	16				x
PPIL3	Peptidylprolyl isomerase like 3	membrane	450180000	18.154	4				x
LZIC	Leucine zipper and CTNNBIP1 domain containing	intracellular	445860000	21.494	6		x	x
PRKCD	Protein kinase C delta	intracellular	445740000	77.504	11
NUDC	Nuclear distribution C, dynein complex regulator	intracellular, membrane	445610000	38.242	8				x
PDAP1	PDGFA associated protein 1	intracellular	445170000	20.63	4				x
DDX1	DEAD-box helicase 1	intracellular	444860000	82.431	14
NMT1	N-myristoyltransferase 1	intracellular	443360000	56.806	11			x	x
SLC9A3R1	SLC9A3 regulator 1	intracellular	442110000	38.868	7
SMC3	Structural maintenance of chromosomes 3	intracellular	439750000	141.54	22				x
EPRS1	Glutamyl-prolyl-tRNA synthetase 1	intracellular	439250000	170.59	22				x
QDPR	Quinoid dihydropteridine reductase	intracellular	437910000	25.789	8		x		x
RTCB	RNA 2',3'-cyclic phosphate and 5'-OH ligase	intracellular	434850000	55.21	9				x
CLIC4	Chloride intracellular channel 4	intracellular	433830000	28.772	11				x
GUK1	Guanylate kinase 1	intracellular	433360000	21.725	7				x
FLII	FLII actin remodeling protein	intracellular	432240000	144.75	17				x
MYL4	Myosin light chain 4	intracellular	430360000	21.564	5				x
CYFIP1	Cytoplasmic FMR1 interacting protein 1	intracellular	427690000	145.18	10
GART	Phosphoribosylglycinamide formyltransferase, phosphoribosylglycinamide synthetase, phosphoribosylaminoimidazole synthetase	intracellular	422210000	107.77	15				x
NDUFS3	NADH:ubiquinone oxidoreductase core subunit S3	intracellular	421130000	30.241	9
DKC1	Dyskerin pseudouridine synthase 1	intracellular	420760000	57.673	11				x
RAD21	Receptor for activated C kinase 1	intracellular	419640000	71.689	12				x
VAC14	VAC14 component of PIKFYVE complex	intracellular	415070000	87.972	10				x
MAT2B	Methionine adenosyltransferase 2B	intracellular	414580000	37.551	7
MOGS	Mannosyl-oligosaccharide glucosidase	intracellular, membrane	406430000	91.916	11
EFTUD2	Elongation factor Tu GTP binding domain containing 2	intracellular	405500000	109.43	13
TOR1AIP1	Torsin 1A interacting protein 1	intracellular, membrane	401860000	66.248	11
GMPS	Guanine monophosphate synthase	intracellular	400320000	76.715	9
AIFM1	Apoptosis inducing factor mitochondria associated 1	intracellular, membrane	398180000	66.9	14			x
EIF4A3	Eukaryotic translation initiation factor 4A3	intracellular	397930000	46.871	12				x
VPS4B	Vacuolar protein sorting 4 homolog B	intracellular	397900000	49.301	5
DNAJA2	DnaJ heat shock protein family (Hsp40) member A2	intracellular	397290000	45.745	9				x
PGP	Phosphoglycolate phosphatase	intracellular	396750000	34.006	7				x
CTSC	Cathepsin C	intracellular, membrane	391160000	51.853	7	x	x	x	x
WIPI2	WD repeat domain, phosphoinositide interacting 2	intracellular	383500000	49.408	5
CD163	CD163 molecule	intracellular, membrane, secreted	383410000	125.45	11		x	x
PGLYRP1	Peptidoglycan recognition protein 1	secreted	382400000	21.731	4		x	x	x
ALOX5	Arachidonate 5-lipoxygenase	intracellular	380010000	77.982	14
CHI3L1	Chitinase 3 like 1	intracellular, secreted	379390000	42.625	9	x	x
SF3A1	Splicing factor 3a subunit 1	intracellular	379350000	88.885	16	x
RAB18	RAB18, member RAS oncogene family	intracellular	379010000	22.977	7				x
ADSS2	Adenylosuccinate synthase 2	intracellular	377950000	50.097	12
RAB27A	RAB27A, member RAS oncogene family	intracellular	377130000	24.868	5
RPL10	Ribosomal protein L10	intracellular	374130000	24.577	4			x	x
C11orf54	Chromosome 11 open reading frame 54	intracellular	373560000	35.117	5
SEC14L2	SEC14 like lipid binding 2	intracellular	371000000	46.145	11				x
SEC63	SEC63 homolog, protein translocation regulator	membrane	367480000	87.996	10		x		x
STK24	Serine/threonine kinase 24	intracellular	366610000	49.307	3
CTTN	Cortactin	intracellular	365170000	61.585	13
PROC	Protein C, inactivator of coagulation factors Va and VIIIa	intracellular, secreted	364010000	52.071	6
PCOLCE	Procollagen C-endopeptidase enhancer	secreted	363630000	47.972	7				x
LPIN2	Lipin 2	intracellular	361480000	99.398	6
RARS1	Arginyl-tRNA synthetase 1	intracellular	358260000	75.378	9
ARHGEF2	Rho/Rac guanine nucleotide exchange factor 2	intracellular	356640000	111.54	13
ASAP1	ArfGAP with SH3 domain, ankyrin repeat and PH domain 1	intracellular	355560000	125.5	11				x
SMARCC2	SWI/SNF related, matrix associated, actin dependent regulator of chromatin subfamily c member 2	intracellular	355230000	132.88	12
NDUFA4	NDUFA4 mitochondrial complex associated	membrane	353630000	9.3697	3
TCEA1	Transcription elongation factor A1	intracellular	349660000	33.969	6			x	x
IGBP1	Immunoglobulin binding protein 1	intracellular	348620000	39.221	10				x
MTDH	Mitochondrially encoded cytochrome c oxidase II	intracellular, membrane	348000000	63.836	14				x
PLBD1	Phospholipase B domain containing 1	intracellular	346640000	63.254	10			x
TECR	Trans-2,3-enoyl-CoA reductase	membrane	346490000	36.034	6	x	x	x	x
CKAP5	Cytoskeleton associated protein 5	intracellular	343730000	225.49	15
STK10	Serine/threonine kinase 10	intracellular	342400000	112.13	11
PPP6R1	Protein phosphatase 6 regulatory subunit 1	intracellular	341190000	96.723	15				x
VARS1	Valyl-tRNA synthetase 1	intracellular	340040000	140.47	15
IMPDH2	Inosine monophosphate dehydrogenase 2	intracellular	338970000	55.804	9		x
BCHE	Butyrylcholinesterase	intracellular, secreted	337340000	68.417	8				x
WAS	WASP actin nucleation promoting factor	intracellular	335740000	52.912	11
ELMO1	Engulfment and cell motility 1	intracellular	334080000	83.829	8
CNPY2	Canopy FGF signaling regulator 2	intracellular	331740000	20.652	5
INF2	Inverted formin 2	intracellular	331580000	135.62	13
NDUFS1	NADH:ubiquinone oxidoreductase core subunit S1	intracellular	329730000	79.467	13
ERLIN2	ER lipid raft associated 2	intracellular	328210000	37.839	6
AGPS	Alkylglycerone phosphate synthase	intracellular	327260000	72.911	10
YKT6	YKT6 v-SNARE homolog	intracellular	323350000	22.417	5				x
ARHGEF1	Rho guanine nucleotide exchange factor 1	intracellular	321810000	102.43	11		x		x
NPC2	NPC intracellular cholesterol transporter 2	intracellular, secreted	321040000	16.57	5				x
SEC22B	SEC22 homolog B, vesicle trafficking protein	intracellular, membrane	320810000	24.74	6				x
RAB8B	RAB8B, member RAS oncogene family	intracellular	320190000	23.584	4				x
LPCAT3	Lysophosphatidylcholine acyltransferase 3	membrane	316160000	56.034	4	x	x	x	x
NIT1	Nitrilase 1	intracellular	315270000	35.896	3	x		x	x
ACAN	Aggrecan	intracellular, secreted	314360000	261.33	9
CLTA	Clathrin light chain A	intracellular	311120000	27.076	4
AP3B1	Adaptor related protein complex 3 subunit beta 1	intracellular	310150000	121.32	12
GTPBP1	GTP binding protein 1	intracellular	309110000	72.453	7				x
RRAS	RAS related	intracellular	307670000	23.48	4		x		x
MAN2C1	Mannosidase alpha class 2C member 1	intracellular	306100000	115.83	8				x
SERPINB9	Serpin family B member 9	intracellular	305010000	42.403	8	x	x	x
PDCD4	Programmed cell death 4	intracellular	302860000	51.735	11				x
SEC31A	SEC31 homolog A, COPII coat complex component	intracellular	298840000	133.01	11
RO60	Translin	intracellular	296750000	60.67	7				x
EIF3I	Eukaryotic translation initiation factor 3 subunit I	intracellular	296610000	36.501	10
HSPB6	Heat shock protein family B (small) member 6	intracellular	295920000	17.135	4		x	x	x
SGTA	Small glutamine rich tetratricopeptide repeat co-chaperone alpha	intracellular	295600000	34.063	6		x		x
F11	Coagulation factor XI	intracellular, secreted	293130000	70.108	11
HGFAC	HGF activator	secreted	292530000	70.681	5		x
ACIN1	Apoptotic chromatin condensation inducer 1	intracellular	289880000	151.86	18
EIF3H	Eukaryotic translation initiation factor 3 subunit H	intracellular	287040000	39.93	8		x		x
KHSRP	KH-type splicing regulatory protein	intracellular	286260000	73.114	10
SPP2	Secreted phosphoprotein 2	intracellular, secreted	285830000	24.337	6	x			x
EIF4G2	Eukaryotic translation initiation factor 4 gamma 2	intracellular	283930000	102.36	12
NCAPD2	NAD(P)HX epimerase	intracellular	283530000	157.18	10
PPP2R1B	Protein phosphatase 2 scaffold subunit Abeta	intracellular	283430000	66.213	9				x
RDH11	Retinol dehydrogenase 11	intracellular	283360000	35.386	7
FERMT2	FERM domain containing kindlin 2	intracellular	282130000	77.86	12				x
SMC4	Structural maintenance of chromosomes 4	intracellular	280290000	147.18	16		x		x
ATP6V1E1	ATPase H+ transporting V1 subunit E1	intracellular	277720000	26.145	5				x
HCK	HCK proto-oncogene, Src family tyrosine kinase	intracellular	275220000	59.599	8
NOP58	NOP58 ribonucleoprotein	intracellular	274450000	59.578	10		x	x	x
CAPRIN1	Cell cycle associated protein 1	intracellular	274260000	78.365	6
BAG6	BAG cochaperone 6	intracellular	273800000	119.41	8
UCHL5	Ubiquitin C-terminal hydrolase L5	intracellular	273600000	37.606	10
TNPO3	Transportin 3	intracellular	272370000	104.2	6
YBX3	Y-box binding protein 3	intracellular	272340000	40.089	4			x	x
DDX21	DExD-box helicase 21	intracellular	271180000	87.343	10
DAZAP1	DAZ associated protein 1	intracellular	270140000	43.383	3				x
ARRB2	Arrestin beta 2	intracellular	269220000	46.105	7				x
G3BP1	G3BP stress granule assembly factor 1	membrane	268360000	52.164	7		x		x
INPP5D	Inositol polyphosphate-5-phosphatase D	intracellular	267940000	133.29	12			x	x
NUMA1	Nuclear mitotic apparatus protein 1	intracellular	252530000	238.26	22
U2AF1	U2 small nuclear RNA auxiliary factor 1	intracellular	252500000	27.872	3
HARS1	Histidyl-tRNA synthetase 1	intracellular	251480000	57.41	4		x	x	x
STK4	Serine/threonine kinase 4	intracellular	249000000	55.63	10				x
STAM	Signal transducing adaptor molecule	intracellular	248350000	59.179	7				x
NARS1	Asparaginyl-tRNA synthetase 1	intracellular	246820000	62.942	10
TRIM25	Tripartite motif containing 25	intracellular	246560000	70.973	12
CD2AP	CD2 associated protein	intracellular	243970000	71.45	4
CLIC2	Chloride intracellular channel 2	intracellular	243240000	28.356	9				x
NDUFB10	NADH:ubiquinone oxidoreductase subunit B10	intracellular	242450000	20.776	3				x
SLC16A3	Solute carrier family 16 member 3	membrane	242150000	49.469	5
TOP2A	DNA topoisomerase II alpha	intracellular	241420000	174.38	12
VRK1	VRK serine/threonine kinase 1	intracellular, membrane	238620000	45.476	10
HNMT	Histamine N-methyltransferase	intracellular	237220000	33.295	5
OPA1	OPA1 mitochondrial dynamin like GTPase	intracellular	232850000	111.63	15				x
CD14	CD14 molecule	secreted	231290000	40.076	5	x	x	x	x
SMC2	Structural maintenance of chromosomes 2	intracellular	229120000	135.65	14
TMBIM1	Transmembrane BAX inhibitor motif containing 1	intracellular, membrane	228300000	34.607	5				x
PYCARD	PYD and CARD domain containing	intracellular	227720000	21.627	8
NCBP1	Nuclear cap binding protein subunit 1	intracellular	226820000	91.838	9
MECP2	Methyl-CpG binding protein 2	intracellular	226520000	52.44	8				x
CAD	Carbamoyl-phosphate synthetase 2, aspartate transcarbamylase, and dihydroorotase	intracellular	225250000	242.98	14	x	x		x
FARSA	Phenylalanyl-tRNA synthetase subunit alpha	intracellular	225030000	57.563	12				x
NAXE	Non-SMC condensin I complex subunit D2	secreted	224520000	31.674	3
LUC7L2	LUC7 like 2, pre-mRNA splicing factor	intracellular	222860000	46.513	8		x	x
CALU	Calumenin	intracellular	222110000	37.106	7
IPO11	Importin 11	intracellular	218510000	112.53	6
NDUFB9	NADH:ubiquinone oxidoreductase subunit B9	intracellular	218290000	21.831	7
CDS2	CDP-diacylglycerol synthase 2	membrane	216490000	51.417	5				x
ATAD3A	ATPase family AAA domain containing 3A	intracellular	215100000	71.368	5
DENR	Density regulated re-initiation and release factor	intracellular	214670000	22.092	4				x
CKB	Creatine kinase B	intracellular	214430000	42.644	5	x	x		x
TOLLIP	Toll interacting protein	intracellular	213470000	30.281	2
EMILIN1	Elastin microfibril interfacer 1	intracellular, secreted	211700000	106.69	9
FUCA1	Alpha-L-fucosidase 1	intracellular	198080000	53.688	6	x	x	x	x
DOCK2	Dedicator of cytokinesis 2	intracellular	196570000	211.95	15		x
GSTK1	Glutathione S-transferase kappa 1	intracellular	193150000	25.497	4
TRIM21	Tripartite motif containing 21	intracellular	182360000	54.169	4
HMGB3	High mobility group box 3	intracellular	182040000	22.98	3
SLC44A2	Solute carrier family 44 member 2	intracellular, membrane	181460000	80.123	7		x		x
FARSB	Phenylalanyl-tRNA synthetase subunit beta	intracellular	180680000	66.115	7
KLC1	Kinesin light chain 1	intracellular	177940000	65.309	9
ERH	ERH mRNA splicing and mitosis factor	intracellular	174330000	12.259	2				x
ADRM1	ADRM1 26S proteasome ubiquitin receptor	intracellular	169680000	42.153	5				x
STX11	Syntaxin 11	intracellular	168710000	33.195	5				x
SWAP70	Switching B cell complex subunit SWAP70	intracellular	167880000	68.997	6
NEK9	NIMA related kinase 9	intracellular	160480000	107.17	6		x
ATP5PD	ATP synthase peripheral stalk subunit d	intracellular	157730000	18.491	4	x	x	x	x
LGMN	Legumain	intracellular	157470000	49.411	3		x	x	x
PNN	Pinin, desmosome associated protein	intracellular	150870000	81.627	7		x
STAG2	Stromal antigen 2	intracellular	149860000	141.32	4				x
ARHGAP25	Rho GTPase activating protein 25	intracellular	148560000	73.434	9				x
SNX5	Sorting nexin 5	intracellular	148560000	46.816	8	x	x		x
CNDP1	Carnosine dipeptidase 1	intracellular, secreted	144810000	56.691	8	x	x	x	x
RENBP	Renin binding protein	intracellular	142120000	47.746	5				x
NDUFS5	NADH:ubiquinone oxidoreductase subunit S5	intracellular	141810000	12.517	3				x
UBTF	Upstream binding transcription factor	intracellular	138540000	89.405	7	x
H6PD	Hexose-6-phosphate dehydrogenase/glucose 1-dehydrogenase	intracellular	134260000	88.892	9
RPL35A	Ribosomal protein L35a	intracellular	124260000	12.538	3		x	x	x
PCNP	PEST proteolytic signal containing nuclear protein	intracellular	98635000	18.925	5	x	x	x
CCDC124	Coiled-coil domain containing 124	intracellular	91217000	25.835	4
GCN1	GCN1 activator of EIF2AK4	intracellular	88686000	292.71	8
HMGN1	High mobility group nucleosome binding domain 1	intracellular	59039000	10.659	2				x
