# Supplementary material for: Intraoperative Biologization of β-TCP and PCL-TCP by Autologous Proteins
Source: J Funct Biomater. 2025 Sep 9;16(9):340. doi: 10.3390/jfb16090340 (PMC12470415; doi:10.3390/jfb16090340)
Supplement: Supplementary file 1 [file jfb-16-00340-s001.zip › jfb-3821841-supplementary/Table S2_material specific differences.xlsx]

## Sheet: Supplementary Table 2.1
Supplementary Table 2.1: Comparison of BF TCP with BF PCL. List of proteins identified with at least 2 peptides. Information on the frequency per sample and the average abundance are given. Intensities are log2 converted.
Gene names	Protein names	P1_BF_TCP	P2_BF_TCP	P3_BF_TCP	P4_BF_TCP	P5_BF_TCP	P6_BF_TCP	P7_BF_TCP	P8_BF_TCP	P9_BF_TCP	P10_BF_TCP	Freq %	Average BF_TCP	P1_BF_PCL	P2_BF_PCL	P3_BF_PCL	P4_BF_PCL	P5_BF_PCL	P6_BF_PCL	P7_BF_PCL	P8_BF_PCL	P9_BF_PCL	P10_BF_PCL	Freq %	Average BF_PCL	Peptides	Unique peptides	Sequence coverage [%]	Unique sequence coverage [%]	Mol, weight [kDa]	Score	Intensity	MS/MS count	Protein IDs
IGHV3OR16-9		28.8131	29.8646	29.5142	29.2072	28.1375	29.2423	29.2037	27.6268	27.1925	29.2422	100	28.8044	28.0331	29.681	28.5462	28.7986	28.139	28.2923	26.9741	27.3704	29.403	28.6767	100	28.3914	3	2	41.8	30.6	10.657	323.31	18923000000	181	A0A0B4J2B5;A0A0J9YX35
IGLL5;IGLC1	Immunoglobulin lambda-like polypeptide 5;Ig lambda-1 chain C regions	29.8658	32.0045	31.136	31.6816	31.9217	29.5177	30.7903	30.3186	30.9086	30.8483	100	30.8993	29.5719	30.6993	29.5487	30.6772	30.2455	29.7131	30.5432	29.2881	29.2498	30.3377	100	29.9874	7	3	44.4	17.3	23.063	323.31	99477000000	835	B9A064;P0CG04
PSMD9	26S proteasome non-ATPase regulatory subunit 9	25.8515	26.0199	26.2066	26.6956	27.0433	26.318	26.1912	25.4916	26.4707	25.4289	100	26.1717	24.594	25.2213	26.4275	26.3713	26.4965	25.1477	26.4535	25.7841	24.8016	25.1546	100	25.6452	12	12	54.3	54.3	24.682	169.77	7946500000	306	O00233
CLIC1	Chloride intracellular channel protein 1	26.2234	26.7414	26.576	26.4673	26.034	26.0577	26.5504	26.3132	25.9053	26.0792	100	26.2948	26.9832	27.0834	26.1684	26.1762	25.729	27.312	26.4797	26.4593	25.6333	26.8132	100	26.4838	14	14	82.2	82.2	26.922	323.31	14913000000	563	O00299
IPO5	Importin-5	24.2547	24.5604	24.1819	23.5745	21.6488	24.4811	24.1174	24.1283	23.7421	24.1904	100	23.888	24.8058	25.4235	25.4178	24.7597	23.0528	24.9359	24.9882	24.6224	22.0195	24.5822	100	24.4608	32	32	44.8	44.8	123.63	323.31	5207700000	422	O00410;O60518
APOL1	Apolipoprotein L1	25.5182	26.6146	26.5534	28.319	27.7281	24.2351	25.2946	26.2964	22.9572	23.6272	100	25.7144	23.6439	24.7782	25.1025	26.2348	25.604	24.065	24.5894	24.1788	22.8331	25.4567	100	24.6486	15	15	44.2	44.2	43.974	284.76	3288000000	215	O14791
PSMA7	Proteasome subunit alpha type-7	25.7769	26.3904	26.0053	26.4209	26.2258	26.1438	25.6348	26.0005	25.4138	26.7133	100	26.0726	26.1573	26.4735	26.063	26.0189	25.8435	26.2631	25.9275	25.2653	24.9297	26.2945	100	25.9236	12	12	59.7	59.7	27.887	323.31	7389100000	303	O14818;Q8TAA3
MYL12B;MYL12A	Myosin regulatory light chain 12B;Myosin regulatory light chain 12A	25.2337	25.7511	25.6869	26.9107	27.8528	24.3294	25.1603	25.7816	23.4584	24.161	100	25.4326	26.0457	25.7272	25.8032	25.7408	27.1655	26.7095	25.3588	24.6724	25.1733	26.6075	100	25.9004	8	3	58.7	23.8	19.779	323.31	4732600000	199	O14950;P19105
XPO1	Exportin-1	24.3371	23.4087	25.2377	23.329	21.6592	24.443	24.6544	24.6932	25.5825	25.7978	100	24.3143	24.9178	25.3493	24.5595	22.7449	20.6097	25.2044	25.1996	25.4391	24.0322	25.3676	100	24.3424	37	37	47.2	47.2	123.38	323.31	5852800000	438	O14980
AKR7A2	Aflatoxin B1 aldehyde reductase member 2	24.702	25.3743	25.5591	24.9378	24.4996	25.1147	24.9129	24.9385	24.6703	25.0338	100	24.9743	25.4499	25.5718	25.6611	25.3561	24.4558	25.3876	25.2659	24.7434	22.5685	24.7444	100	24.9205	9	9	35.9	35.9	39.589	55.983	3321500000	158	O43488;Q8NHP1;O95154
ACTN4	Alpha-actinin-4	26.2295	24.9641	25.0857	23.8162	20.4383	24.9536	24.7743	25.5675	25.8729	24.7341	100	24.6436	25.214	25.0175	25.3842	25.0174	21.9651	25.8211	25.2104	26.9187	26.0521	25.165	100	25.1765	54	34	68.8	44.8	104.85	323.31	11575000000	571	O43707
CD5L	CD5 antigen-like	25.3507	27.2008	28.1157	25.9732	24.842	27.6673	27.1973	24.7554	27.0503	25.3517	100	26.3504	23.2184	26.6702	25.9691	25.4528	23.9769	26.6835	27.123	25.2072	24.8364	24.1765	100	25.3314	13	13	49.6	49.6	38.087	323.31	11365000000	371	O43866
PLIN1	Perilipin-1	28.1105	25.4745	27.3563	27.1212	26.0767	24.7456	25.5851	26.5264	25.8067	23.7161	100	26.0519	26.0132	26.6044	28.2864	28.095	26.1677	26.1796	25.222	26.1747	26.4796	25.0056	100	26.4228	28	28	68	68	55.99	323.31	13745000000	704	O60240
HIST1H2BL;HIST1H2BH;HIST1H2BN;HIST1H2BC;HIST1H2BD;HIST1H2BK;HIST2H2BF;HIST1H2BM;H2BFS;HIST1H2BA	Histone H2B type 1-L;Histone H2B type 1-H;Histone H2B type 1-N;Histone H2B type 1-C/E/F/G/I;Histone H2B type 1-D;Histone H2B type 1-K;Histone H2B type 2-F;Histone H2B type 1-M;Histone H2B type F-S;Histone H2B type 1-A	29.929	30.101	28.2471	30.2546	30.5024	29.0458	28.3572	31.5083	30.8352	29.0501	100	29.7831	31.1504	28.9471	29.1844	30.8391	29.6174	30.3279	28.2794	32.2542	31.2344	30.1878	100	30.2022	6	2	41.3	7.9	13.952	215.25	188990000000	432	Q99880;Q93079;Q99877;P62807;P58876;O60814;Q5QNW6;Q99879;P57053;Q96A08;A0A2R8Y619
PSMD10	26S proteasome non-ATPase regulatory subunit 10	24.3838	25.2974	25.0199	25.2017	25.4324	24.2013	24.3771	24.8786	24.1388	25.3068	100	24.8238	24.9506	25.0918	24.8652	24.7436	24.196	24.3288	24.4753	24.1726	23.3926	24.6932	100	24.491	9	9	42.5	42.5	24.428	77.045	1894800000	153	O75832
IDH1	Isocitrate dehydrogenase [NADP] cytoplasmic	25.3015	24.3549	24.6783	24.8828	23.9472	24.6528	24.3065	24.3759	25.1682	23.8863	100	24.5554	21.7859	22.6459	26.0556	26.024	24.2002	22.6197	24.0591	24.8965	24.6132	23.5795	100	24.048	15	14	40.3	38.2	46.659	323.31	3361200000	207	O75874
FLOT1	Flotillin-1	25.7145	25.1875	26.1417	26.8109	26.5906	26.5113	25.7722	26.0494	25.0301	26.2134	100	26.0022	21.8513	26.008	26.7725	27.3318	27.0613	25.1271	26.0446	25.1204	24.9259	25.6784	100	25.5921	23	23	63.7	63.7	47.355	323.31	7234200000	385	O75955
GLRX3	Glutaredoxin-3	23.5656	24.3936	25.416	24.7867	25.1262	23.5109	24.5452	24.4389	23.2724	24.604	100	24.3659	24.4965	24.0673	24.8229	24.1454	23.5577	23.5385	24.7369	23.0523	22.5643	24.9457	100	23.9927	13	13	60.6	60.6	37.432	101.35	1723800000	130	O76003
APOM	Apolipoprotein M	25.0507	25.677	26.2582	28.3889	27.0671	24.4308	25.3332	25.8248	25.7363	25.1051	100	25.8872	24.3849	24.5739	25.525	26.9769	25.9895	24.4524	24.6835	24.67	24.1409	25.3371	100	25.0734	6	6	46.3	46.3	21.253	123.13	3100600000	182	O95445
OXSR1	Serine/threonine-protein kinase OSR1	24.8428	24.5145	25.5503	24.3578	23.5591	25.5095	25.4376	24.1398	25.2798	25.5687	100	24.876	25.5946	25.1693	26.3413	25.0903	24.6558	24.718	25.1927	25.0924	23.97	25.084	100	25.0908	18	15	41.4	36.6	58.022	323.31	5553700000	381	O95747
AP2A1	AP-2 complex subunit alpha-1	23.998	23.5354	24.5345	22.5422	23.6553	24.0926	24.0505	23.6054	24.5843	24.8375	100	23.9436	24.3462	23.852	24.8964	22.8112	21.7455	24.5377	24.5322	24.6824	22.6187	24.4174	100	23.844	32	23	43	31.9	107.54	251.87	3938000000	353	O95782
SDPR	Serum deprivation-response protein	26.2974	24.3109	25.3002	25.8135	26.0143	25.9187	25.7124	25.2602	25.6766	24.1736	100	25.4478	23.6137	24.2907	27.1346	26.5955	25.7049	25.1758	26.3277	26.3068	26.189	25.7652	100	25.7104	13	13	37.9	37.9	47.173	323.31	4688200000	279	O95810
ADH1B;ADH1A	Alcohol dehydrogenase 1B;Alcohol dehydrogenase 1A	30.0599	28.8241	29.3449	28.4416	27.4324	27.3623	27.2156	27.2032	28.9856	27.9543	100	28.2824	27.9557	28.0566	28.8045	28.4665	27.312	28.1403	26.4397	26.4005	28.8662	27.6324	100	27.8074	16	9	52	34.1	39.835	323.31	17448000000	341	P00325;P07327;P08319
LDHA	L-lactate dehydrogenase A chain	29.242	28.9412	29.3063	29.0968	27.4503	29.2389	29.2691	28.9704	28.987	29.0288	100	28.9531	28.7809	29.3018	29.5717	29.5846	27.8472	29.1298	29.6894	29.3145	27.7923	28.6088	100	28.9621	18	17	74.1	70.5	36.688	292.08	46173000000	584	P00338;Q6ZMR3
ALDH1A1	Retinal dehydrogenase 1	27.471	27.8138	28.2041	27.1694	26.8115	27.2439	27.7962	27.176	27.0255	28.0746	100	27.4786	26.6824	27.8558	27.8315	27.0998	26.9096	27.1138	26.9585	26.4941	25.9245	27.3024	100	27.0172	28	25	76	72.9	54.861	323.31	42911000000	1004	P00352;O94788
CYB5R3	NADH-cytochrome b5 reductase 3;NADH-cytochrome b5 reductase 3 membrane-bound form;NADH-cytochrome b5 reductase 3 soluble form	27.1334	26.049	26.5413	26.3598	25.1811	26.6381	25.8545	25.9144	26.0988	26.4198	100	26.219	26.8105	25.9512	27.8719	27.6057	25.035	26.5477	26.3373	26.9981	26.5713	26.3607	100	26.6089	15	15	70.1	70.1	34.234	323.31	15470000000	415	P00387
GSR	Glutathione reductase, mitochondrial	25.1553	25.7142	25.4817	24.3147	24.0991	25.6598	25.9499	24.6918	26.3196	26.6141	100	25.4	25.2181	25.9004	25.4012	24.2304	24.7184	25.2686	25.9205	25.4109	25.0931	26.1376	100	25.3299	17	17	51.7	51.7	56.256	287.5	5905200000	270	P00390
SOD1	Superoxide dismutase [Cu-Zn]	28.6055	29.5592	29.7842	29.8945	30.2494	28.3103	29.0172	29.1483	28.8952	28.0911	100	29.1555	29.3404	29.0904	29.4147	28.7978	29.5856	29.1437	28.9329	28.3286	27.9465	28.2596	100	28.884	6	6	64.9	64.9	15.936	323.31	54062000000	608	P00441
CP	Ceruloplasmin	29.966	30.2532	28.5641	25.4798	23.3546	29.8751	29.2112	26.5725	27.7933	30.4879	100	28.1558	29.958	29.7956	26.0261	26.4036	27.7436	29.1125	28.3163	27.3707	28.0697	29.8357	100	28.2632	50	41	67.2	61	122.2	323.31	155360000000	1990	P00450
F13A1	Coagulation factor XIII A chain	26.1834	25.9288	25.0221	22.6158	23.9971	27.5391	27.4763	24.4889	25.427	27.4625	100	25.6141	27.0655	27.283	24.5179	23.8773	26.3226	27.938	27.617	25.5028	28.9702	28.7118	100	26.7806	33	32	58.9	57.9	83.267	323.31	26497000000	641	P00488
PNP	Purine nucleoside phosphorylase	27.668	28.0278	28.7559	28.7026	28.087	27.7912	28.2489	28.2176	27.8034	29.1871	100	28.249	27.8301	28.3745	28.6307	28.4636	27.6424	28.0205	27.9381	27.4151	26.121	28.6362	100	27.9072	19	19	84.4	84.4	32.118	323.31	54056000000	1019	P00491
HPRT1	Hypoxanthine-guanine phosphoribosyltransferase	26.4486	27.0752	27.5956	27.0415	27.0162	26.6101	27.0664	26.9589	26.7152	27.5535	100	27.0081	27.2311	27.8297	27.0537	26.5191	26.1701	27.0871	27.156	26.4918	25.1475	26.934	100	26.762	12	12	76.1	76.1	24.579	323.31	18981000000	468	P00492
PGK1	Phosphoglycerate kinase 1	27.8474	28.0962	28.8419	28.0372	27.5195	27.4242	28.5042	28.5084	28.0508	28.6193	100	28.1449	27.7519	28.8722	28.3679	28.3677	26.9799	28.3063	28.4849	27.831	26.5745	28.5393	100	28.0076	25	20	71.7	60	44.614	323.31	57381000000	918	P00558
AK1	Adenylate kinase isoenzyme 1	27.765	28.1721	28.5407	27.8898	27.4912	28.0462	28.4494	28.3539	28.1914	28.6066	100	28.1506	27.864	28.3307	28.2235	27.6791	27.6614	28.2893	28.4911	27.7428	26.4393	28.3899	100	27.9111	13	13	67	67	21.635	323.31	34387000000	408	P00568;Q9Y6K8
F2	Prothrombin;Activation peptide fragment 1;Activation peptide fragment 2;Thrombin light chain;Thrombin heavy chain	27.846	28.0368	28.0526	28.8781	28.074	27.4037	27.3108	28.1776	27.947	27.5516	100	27.9278	27.8118	27.962	28.4731	29.1757	28.4381	27.723	27.7169	28.3374	26.9051	27.1941	100	27.9737	34	25	65.9	52.6	70.036	323.31	43703000000	1132	P00734
C1R	Complement C1r subcomponent;Complement C1r subcomponent heavy chain;Complement C1r subcomponent light chain	26.237	26.6432	26.4087	25.6281	25.183	26.2187	26.1433	26.0372	26.5556	25.614	100	26.0669	25.462	26.2622	25.5705	25.7163	25.0809	25.9722	25.9267	25.9594	23.9959	25.9463	100	25.5892	25	24	50.2	48.9	80.118	323.31	11543000000	584	P00736
HP	Haptoglobin;Haptoglobin alpha chain;Haptoglobin beta chain	31.1549	30.5769	31.7317	32.3944	32.1694	30.6492	31.1395	30.5788	30.7941	29.9939	100	31.1183	29.4794	30.0733	30.4543	31.1338	31.4152	30.3271	30.7598	29.8658	29.4069	30.3271	100	30.3243	29	14	65	41.1	45.205	323.31	273580000000	1904	P00738
HPR	Haptoglobin-related protein	25.7757	25.9932	26.9342	27.2884	26.0901	24.1243	25.1869	25.1886	25.3882	25.3176	100	25.7287	22.4492	25.8076	25.053	25.9751	25.1558	24.0212	24.5795	23.0265	24.6408	25.3386	100	24.6047	21	6	61.5	33.6	39.029	123.66	2763900000	133	P00739
F10	Coagulation factor X;Factor X light chain;Factor X heavy chain;Activated factor Xa heavy chain	25.3138	24.234	24.2625	26.0768	24.6285	24.8837	24.4507	24.4921	23.8159	23.4874	100	24.5645	24.1007	23.0086	25.2855	25.9244	24.7312	23.479	23.5664	25.3063	23.6751	23.6508	100	24.2728	13	13	29.9	29.9	54.731	64.429	1544500000	111	P00742
PLG	Plasminogen;Plasmin heavy chain A;Activation peptide;Angiostatin;Plasmin heavy chain A, short form;Plasmin light chain B	28.2063	28.2056	27.4841	27.0513	24.9011	28.4867	28.2477	27.0718	28.0546	27.3884	100	27.5098	26.4279	27.5589	26.6621	27.2423	26.6348	26.9837	27.8607	27.7765	27.9639	27.3336	100	27.2444	48	43	69.4	62.3	90.568	323.31	49932000000	1440	P00747;Q02325;Q15195
CFB	Complement factor B;Complement factor B Ba fragment;Complement factor B Bb fragment	28.4967	28.4443	27.9002	27.2735	27.0413	28.9227	28.4668	27.2314	27.3391	28.1266	100	27.9243	26.655	27.4788	26.2958	27.2486	27.0123	27.134	28.0331	28.1618	26.9887	27.3982	100	27.2406	33	32	54.3	52.2	85.532	323.31	55117000000	1057	P00751
CA1	Carbonic anhydrase 1	32.8651	33.3009	33.9982	33.562	33.9732	32.2138	33.2916	33.3104	32.7649	33.6471	100	33.2927	33.0511	33.3884	33.4844	32.7699	33.211	32.8345	32.7852	32.4772	32.4222	33.6412	100	33.0065	20	20	90.8	90.8	28.87	323.31	1541400000000	3977	P00915
CA2	Carbonic anhydrase 2	31.3406	31.3074	31.3414	30.2476	29.3503	32.1046	31.6875	29.5769	31.923	32.001	100	31.088	31.0594	31.6381	31.4274	30.5377	30.4934	31.0576	31.7071	30.7777	30.9221	31.594	100	31.1214	21	21	86.2	86.2	29.246	323.31	516990000000	1964	P00918
SERPINC1	Antithrombin-III	28.2352	28.7901	28.8174	30.5651	28.9541	28.1983	27.8757	28.9124	29.0874	29.0328	100	28.8469	28.5964	28.1309	28.2134	29.6459	28.1313	28.1401	28.1237	28.9711	27.434	28.2542	100	28.3641	29	22	61.6	53.2	52.602	323.31	89339000000	1352	P01008
SERPINA1	Alpha-1-antitrypsin;Short peptide from AAT	30.5071	32.3623	31.91	34.1647	33.6023	29.9728	30.9863	31.9406	30.1589	30.4349	100	31.604	30.2959	31.4413	30.3455	32.3041	32.1246	30.9677	30.1832	30.2009	28.852	31.3276	100	30.8043	28	28	70.3	70.3	46.736	323.31	564420000000	2815	P01009;P20848
SERPINA3	Alpha-1-antichymotrypsin;Alpha-1-antichymotrypsin His-Pro-less	28.9557	30.6814	29.8878	31.5808	31.7927	28.3287	28.5713	30.7979	28.9774	29.3245	100	29.8898	30.8585	30.263	28.3352	30.1813	30.9637	29.7392	28.416	29.653	28.4326	30.072	100	29.6915	21	21	57	57	47.65	323.31	107390000000	974	P01011
AGT	Angiotensinogen;Angiotensin-1;Angiotensin-2;Angiotensin-3;Angiotensin-4;Angiotensin 1-9;Angiotensin 1-7;Angiotensin 1-5;Angiotensin 1-4	25.9676	28.121	27.8355	29.0079	29.4221	24.2661	26.3273	27.9207	25.7219	25.7216	100	27.0312	26.1754	27.4345	25.9494	27.2309	27.2827	26.6499	25.1888	25.6951	24.3131	27.1162	100	26.3036	11	11	33.4	33.4	53.154	323.31	13623000000	385	P01019
A2M	Alpha-2-macroglobulin	30.5724	30.9146	29.9231	28.9986	29.069	31.4871	31.3948	29.5686	30.8823	31.3262	100	30.4137	28.8359	30.2844	28.3971	29.0104	29.519	30.5722	30.966	29.9198	30.1838	30.4068	100	29.8095	81	67	70.8	61.5	163.29	323.31	741010000000	5553	P01023
C3	Complement C3;Complement C3 beta chain;C3-beta-c;Complement C3 alpha chain;C3a anaphylatoxin;Acylation stimulating protein;Complement C3b alpha chain;Complement C3c alpha chain fragment 1;Complement C3dg fragment;Complement C3g fragment;Complement C3d fragment;Complement C3f fragment;Complement C3c alpha chain fragment 2	30.7833	30.8958	29.763	28.7433	28.317	31.0637	30.5734	28.8531	30.0299	31.2279	100	30.025	29.6326	29.9672	28.2792	28.5769	29.0422	29.9723	30.2022	29.484	29.6058	30.5842	100	29.5347	107	98	78.2	73.3	187.15	323.31	723660000000	7087	P01024;O95568
C5	Complement C5;Complement C5 beta chain;Complement C5 alpha chain;C5a anaphylatoxin;Complement C5 alpha chain	30.1797	31.1211	29.0111	27.9974	26.9729	30.6323	30.1273	28.3975	29.5326	31.5599	100	29.5532	29.9724	30.5957	27.4019	28.4262	28.1325	30.1261	29.4418	29.2361	29.0624	31.1155	100	29.3511	68	62	57.5	53	188.3	323.31	54515000000	1069	P01031
KNG1	Kininogen-1;Kininogen-1 heavy chain;T-kinin;Bradykinin;Lysyl-bradykinin;Kininogen-1 light chain;Low molecular weight growth-promoting factor	28.4913	28.8226	28.8849	29.7604	28.9114	27.9737	28.3746	28.2339	29.0794	27.9159	100	28.6448	26.9538	27.6369	27.8624	28.839	28.8377	27.2832	27.8608	28.031	27.0756	27.4478	100	27.7828	22	21	40.7	39.3	71.957	323.31	43538000000	680	P01042
IGHV3-21	Ig heavy chain V-III region JON;Ig heavy chain V-III region WEA;Ig heavy chain V-III region TRO	27.3941	28.5861	27.6211	26.911	26.4328	26.9914	27.318	25.5468	27.9574	28.0534	100	27.2812	27.2422	27.8589	25.9472	26.4682	27.5343	27.3567	26.9477	25.9832	27.6409	27.394	100	27.0373	4	2	32.5	13.7	12.943	54.366	9192700000	131	P01780;A0A0B4J1V1;P01763;P01762;A0A075B7F0;A0A0C4DH32
IGKC	Ig kappa chain C region	31.1973	32.3648	31.4133	32.3603	31.6734	30.9368	31.659	30.3251	31.6514	31.3962	100	31.4978	29.9669	31.4317	29.989	31.2431	30.7463	30.4028	31.3108	30.1944	30.2435	30.5083	100	30.6037	6	6	80.4	80.4	11.765	323.31	258300000000	1719	P01834
IGHG1	Ig gamma-1 chain C region	32.3683	33.2288	31.4421	31.2114	30.2317	32.4589	32.4961	30.1685	32.1583	32.775	100	31.8539	31.9251	32.5023	30.0697	31.36	30.8515	31.7269	32.0466	30.8122	31.4643	32.0614	100	31.482	18	9	54.4	31.8	43.911	323.31	821070000000	2573	P01857
IGHG2	Ig gamma-2 chain C region	30.9719	32.5072	29.4474	29.103	28.0362	31.2645	31.0491	28.5344	30.7837	31.136	100	30.2833	31.0064	32.0235	27.6454	29.0033	28.9351	30.9229	30.054	29.0838	30.2064	31.2521	100	30.0133	16	9	54.2	33.4	43.805	323.31	127570000000	1072	P01859
IGHG3	Ig gamma-3 chain C region	30.0615	32.2848	30.4543	29.3994	28.2816	31.26	31.4311	30.2014	31.1908	30.9989	100	30.5564	29.0888	31.6103	28.7612	29.9653	29.3423	30.0723	31.4763	31.1802	30.2142	30.0245	100	30.1735	16	7	53.4	33.9	49.092	323.31	121320000000	1088	P01860
IGHG4	Ig gamma-4 chain C region	27.1883	29.0846	27.9967	25.8919	25.4354	25.9161	28.8401	25.2599	29.1824	27.6262	100	27.2422	27.0296	27.7448	26.2704	26.1521	26.3673	25.8304	28.4823	26.2477	28.2113	27.1892	100	26.9525	14	8	54.8	34.3	43.831	323.31	19696000000	601	P01861
IGHM	Ig mu chain C region	28.3793	30.9108	32.0828	30.0989	28.5687	30.1734	30.6593	28.997	30.479	31.0977	100	30.1447	27.7004	30.9228	30.7198	29.3311	28.3392	30.8306	30.3155	28.5891	29.4434	30.2568	100	29.6449	21	21	57	57	51.923	323.31	230790000000	1500	P01871
IGHA1	Ig alpha-1 chain C region	29.6985	31.5617	31.0289	31.8902	31.3682	29.2189	31.746	30.8504	31.2174	31.0886	100	30.9669	28.5153	30.9677	29.2662	30.9628	30.1456	29.6005	31.4333	29.695	29.9668	30.256	100	30.0809	16	9	59.5	41.5	42.848	323.31	203010000000	1170	P01876
HBD	Hemoglobin subunit delta	32.1271	34.0116	33.8943	33.1846	34.9138	32.628	33.3648	34.735	31.948	31.3531	100	33.216	33.5418	33.2682	33.513	32.826	34.8115	33.4957	32.3135	31.8799	32.0292	33.4397	100	33.1119	17	9	93.2	76.9	16.055	323.31	763280000000	1041	P02042
MB	Myoglobin	28.9442	28.9805	29.3985	30.9156	29.2785	27.4298	29.6531	30.712	29.2882	28.0419	100	29.2642	28.7128	28.0473	28.2229	29.4168	28.1475	27.3361	29.258	28.8365	27.3102	28.5863	100	28.3875	8	8	64.9	64.9	17.184	323.31	29308000000	427	P02144
COL1A1	Collagen alpha-1(I) chain	28.0066	25.6801	24.3251	26.2436	24.9298	27.4875	25.5825	25.4043	25.11	25.8422	100	25.8612	25.7856	24.0247	26.1754	27.1325	27.1325	24.1739	25.0885	27.2463	28.1218	25.6353	100	26.0516	12	12	10.5	10.5	138.91	323.31	8228200000	257	P02452
LMNA	Prelamin-A/C;Lamin-A/C	29.6925	27.5506	27.7897	30.6098	28.6621	28.0539	26.3114	28.8676	27.904	26.0599	100	28.1502	28.2272	26.8555	30.0289	30.98	28.6398	26.9055	26.4115	29.4404	28.7522	27.1801	100	28.3421	38	37	61.9	60.7	74.139	323.31	15875000000	614	P02545
SPTA1	Spectrin alpha chain, erythrocytic 1	29.0032	29.1543	29.7824	28.6768	28.8394	29.4443	29.5482	29.2816	29.9571	29.587	100	29.3274	29.0442	29.2994	30.035	28.8156	28.8912	28.9894	29.9697	29.8454	28.3278	29.5472	100	29.2765	145	145	71.8	71.8	280.01	323.31	644900000000	8329	P02549
APOA1	Apolipoprotein A-I;Proapolipoprotein A-I;Truncated apolipoprotein A-I	29.9241	31.077	30.671	33.0629	33.4581	28.6837	30.7113	31.281	30.4028	28.1349	100	30.7407	28.8906	29.717	30.6963	32.6666	34.6375	28.0058	29.6688	28.3005	30.082	28.2236	100	30.0889	23	22	74.5	74.5	30.777	323.31	371950000000	1491	P02647
APOE	Apolipoprotein E	26.924	26.9465	26.437	28.6172	30.4825	25.0172	25.2416	27.5641	25.8564	24.7062	100	26.7793	25.6135	25.9731	27.1005	28.2978	31.1788	24.4733	24.4925	25.151	26.8558	26.1123	100	26.5249	21	17	70	58.4	36.154	323.31	17557000000	601	P02649
APOC3	Apolipoprotein C-III	25.7211	26.8055	26.705	27.6274	27.501	24.7746	25.3132	26.9756	26.3738	25.5731	100	26.337	26.9155	26.6007	27.0877	27.2738	29.2649	25.7007	25.379	26.0135	26.4144	26.2874	100	26.6938	3	3	46.5	46.5	10.852	323.31	5669100000	149	P02656
FGA	Fibrinogen alpha chain;Fibrinopeptide A;Fibrinogen alpha chain	31.183	31.2345	31.6133	31.5651	32.0371	33.0417	32.6078	31.6078	31.4467	32.6882	100	31.9025	30.6297	31.6005	32.182	32.0277	33.0443	32.1512	32.914	32.4109	33.7431	33.5417	100	32.4245	45	43	61.5	60.5	94.972	323.31	1144700000000	3992	P02671
FGB	Fibrinogen beta chain;Fibrinopeptide B;Fibrinogen beta chain	31.6987	31.1937	32.8337	31.5566	31.9315	32.5862	32.4661	32.6178	32.5862	32.7334	100	32.2204	31.2901	32.1119	33.8107	32.7036	32.7473	32.5423	33.2435	33.2761	33.6851	33.2626	100	32.8673	38	32	74.5	69	55.928	323.31	1620700000000	5404	P02675
FGG	Fibrinogen gamma chain	31.7541	31.6639	32.4274	30.1781	30.5939	32.509	32.3834	31.0783	31.8707	32.4799	100	31.6939	31.7403	32.1754	32.2706	30.4961	32.321	32.6123	33.094	31.8398	34.2417	33.0276	100	32.3819	30	30	75.1	75.1	51.511	323.31	1186700000000	3679	P02679
GYPA	Glycophorin-A	24.7378	25.4444	25.0248	25.9528	27.6761	24.3434	25.8512	24.3947	24.9491	23.1556	100	25.153	25.8313	25.4927	26.6764	25.8167	30.5487	24.654	24.9608	24.0406	25.1145	24.3679	100	25.7503	6	6	52.7	52.7	16.331	239.83	3660000000	285	P02724
SLC4A1	Band 3 anion transport protein	30.986	31.2216	31.7845	30.3135	30.2401	31.8153	31.6085	30.9308	32.1156	32.3964	100	31.3412	31.6827	31.9813	32.0321	30.7122	30.2764	31.8196	32.2578	31.8301	30.7074	31.9811	100	31.5281	61	61	79.5	79.5	101.79	323.31	971360000000	4602	P02730
APCS	Serum amyloid P-component;Serum amyloid P-component(1-203)	28.7128	29.3632	29.5096	28.3031	28.7136	29.0308	29.4841	28.8684	29.0287	29.1721	100	29.0186	28.9787	27.861	28.9558	27.8966	28.1157	28.1472	27.9425	28.8125	27.3633	28.4231	100	28.2497	7	7	33.6	33.6	25.387	246.8	38696000000	376	P02743
C1QB	Complement C1q subcomponent subunit B	26.1234	27.6798	24.234	25.6173	25.2824	28.0024	27.1875	24.3088	24.3463	27.5131	100	26.0295	25.9104	26.9437	25.8124	26.4362	25.5116	26.5666	24.2619	24.6572	24.5176	27.6616	100	25.8279	6	6	32	32	26.721	293.48	4945200000	116	P02746
C9	Complement component C9;Complement component C9a;Complement component C9b	27.7753	27.8025	27.6523	28.1019	27.1399	27.0802	26.9387	27.2039	26.2612	27.3042	100	27.326	26.3761	26.8008	26.8887	27.7478	26.8501	26.1562	26.2839	26.6123	25.1629	26.7761	100	26.5655	23	21	49.6	47.4	63.173	323.31	13790000000	440	P02748
APOH	Beta-2-glycoprotein 1	27.3406	27.4384	29.1651	30.485	30.5964	25.9354	27.9074	28.7563	27.2751	25.3494	100	28.0249	26.8399	27.7961	28.1488	28.7803	29.4715	27.459	26.9619	26.864	26.5873	26.5375	100	27.5446	12	10	48.7	43.5	38.298	323.31	27991000000	553	P02749
FN1	Fibronectin;Anastellin;Ugl-Y1;Ugl-Y2;Ugl-Y3	30.4658	29.1961	27.9465	27.999	28.5687	30.6267	30.1577	27.4817	27.6756	29.5911	100	28.9709	29.4254	29.6972	27.8466	28.0235	28.9523	30.2733	30.2098	28.2894	30.6767	29.3823	100	29.2776	99	99	57.8	57.8	272.32	323.31	384610000000	4722	P02751
RBP4	Retinol-binding protein 4;Plasma retinol-binding protein(1-182);Plasma retinol-binding protein(1-181);Plasma retinol-binding protein(1-179);Plasma retinol-binding protein(1-176)	27.2313	27.6725	27.6125	27.8838	26.4697	27.6124	26.6922	27.2695	27.6673	28.0758	100	27.4187	26.4723	26.5551	26.2176	26.9362	25.6641	26.3682	27.2493	26.8102	26.5723	27.0849	100	26.593	10	10	71.6	71.6	23.01	323.31	8706300000	396	P02753
AMBP	Protein AMBP;Alpha-1-microglobulin;Inter-alpha-trypsin inhibitor light chain;Trypstatin	27.8495	27.7914	27.8836	28.1708	28.0212	27.1746	27.4985	27.1127	27.6644	25.7874	100	27.4954	26.5665	27.27	26.7174	27.5854	28.2642	25.974	27.1752	27.168	25.7129	26.4769	100	26.891	14	13	51.7	49.7	38.999	323.31	13562000000	379	P02760
ORM1	Alpha-1-acid glycoprotein 1	28.4933	30.0377	30.0076	31.3829	31.816	27.2018	28.9676	29.86	28.3378	27.3926	100	29.3497	27.3607	29.0372	29.4104	30.2565	32.3353	27.04	28.7435	28.6256	27.2386	27.7463	100	28.7794	7	5	40.8	32.3	23.539	323.31	56696000000	511	P02763
AHSG	Alpha-2-HS-glycoprotein;Alpha-2-HS-glycoprotein chain A;Alpha-2-HS-glycoprotein chain B	27.6607	28.8304	29.0307	30.6624	29.8355	27.3573	28.1402	29.4216	28.0827	28.0444	100	28.7066	28.3509	28.1805	28.5867	29.1097	28.4729	28.3311	27.7299	28.1556	27.4276	28.8187	100	28.3164	11	8	48.2	42.8	39.34	323.31	37477000000	619	P02765
TTR	Transthyretin	28.6452	30.5315	29.9506	30.5047	30.5274	27.7125	28.8635	30.4367	28.2867	29.9187	100	29.5378	30.1432	29.8481	27.7249	29.2708	28.7248	30.3784	28.4766	27.795	26.1154	30.0531	100	28.853	8	8	64.6	64.6	15.887	323.31	89631000000	804	P02766
GC	Vitamin D-binding protein	32.6524	33.1429	33.1238	34.2362	32.7239	32.4624	32.7615	32.8537	33.2101	32.4277	100	32.9595	30.7638	32.0378	32.1623	34.2949	31.6623	31.3218	32.5922	33.0862	30.2462	32.2204	100	32.0388	29	24	73.4	63.1	52.917	323.31	233560000000	1474	P02774
TF	Serotransferrin	31.9623	31.969	31.9736	31.6922	30.1495	32.357	32.0763	31.101	32.6331	30.9847	100	31.6899	30.2132	31.0585	30.5421	31.6569	30.231	30.9237	31.8077	31.692	31.1504	30.3077	100	30.9583	48	46	74.1	72.9	77.049	323.31	1142700000000	4712	P02787
LTF	Lactotransferrin;Lactoferricin-H;Kaliocin-1;Lactoferroxin-A;Lactoferroxin-B;Lactoferroxin-C	28.1787	28.4605	27.3892	26.5384	27.3845	27.6301	27.8443	28.5096	28.1314	26.8203	100	27.6887	28.7843	28.5988	27.2922	27.2159	27.8303	28.7808	27.9173	29.1823	28.6374	26.8223	100	28.1062	47	45	74.5	71.5	78.181	323.31	124520000000	1742	P02788
HPX	Hemopexin	30.6456	31.1158	31.6613	31.9694	31.1293	29.4719	30.3107	31.3786	31.0254	31.6503	100	31.0358	30.2474	30.9604	29.7676	31.1312	29.8106	30.0276	29.912	30.2897	28.5051	30.1932	100	30.0845	24	24	68.2	68.2	51.676	323.31	227140000000	1917	P02790
FTH1	Ferritin heavy chain;Ferritin heavy chain, N-terminally processed	25.0603	26.0153	23.6021	26.9798	25.8184	24.4866	23.0889	25.835	23.5429	23.295	100	24.7724	25.2187	24.0362	23.0612	26.3867	25.1686	24.6838	23.8853	25.9746	24.1275	23.4446	100	24.5987	12	12	72.1	72.1	21.225	153.65	11050000000	337	P02794
KLKB1	Plasma kallikrein;Plasma kallikrein heavy chain;Plasma kallikrein light chain	26.8397	26.5701	26.8874	27.8875	26.73	26.0986	26.5232	26.5295	27.5139	25.6431	100	26.7223	24.3725	26.076	26.8708	27.8977	25.9584	25.4992	26.083	26.4289	25.1067	25.6105	100	25.9904	28	27	56	54.9	71.369	188.42	9540200000	450	P03952;P20718
C4BPA	C4b-binding protein alpha chain	29.4912	28.612	27.0999	25.8293	25.5139	29.5018	28.5996	26.5527	27.6401	27.6309	100	27.6471	28.7033	28.3176	26.3736	26.1769	27.2824	28.4005	27.8102	27.6515	28.4181	26.9519	100	27.6086	28	27	61.6	60.3	67.033	323.31	60602000000	1118	P04003
VTN	Vitronectin;Vitronectin V65 subunit;Vitronectin V10 subunit;Somatomedin-B	28.6038	28.1803	29.0513	29.4348	28.5499	27.8097	28.1619	29.047	28.9214	29.024	100	28.6784	28.244	27.9595	28.9276	29.3159	28.2938	28.4666	27.9209	29.4323	27.1197	27.9895	100	28.367	19	17	42.5	39.3	54.305	323.31	49071000000	720	P04004
CAT	Catalase	30.6618	30.2745	30.7881	27.4293	26.9215	31.6613	31.0727	28.8622	31.0697	30.7175	100	29.9459	30.3274	30.5691	29.5439	27.9878	29.3514	30.3961	31.4329	29.6157	31.375	30.595	100	30.1194	32	32	68.9	68.9	59.755	323.31	549900000000	2564	P04040
ALDOA	Fructose-bisphosphate aldolase A	28.6655	28.4501	29.1467	28.9757	27.9859	28.4424	29.1114	28.888	28.5443	28.7609	100	28.6971	27.8371	28.2348	28.711	28.514	27.6647	28.1156	29.2785	28.81	27.7132	28.3919	100	28.3271	28	22	84.1	69.8	39.42	323.31	75148000000	1437	P04075;P05062
CSTB	Cystatin-B	25.3525	26.2542	26.876	26.1372	27.1956	25.6545	26.18	27.4901	25.1813	25.7118	100	26.2033	26.5253	26.4515	26.0297	25.055	25.8662	26.1533	26.0399	25.3936	24.3459	26.2578	100	25.8118	7	7	77.6	77.6	11.139	216.1	6367000000	171	P04080
ANXA1	Annexin A1	28.1185	26.6885	26.9361	27.563	26.9046	26.0122	26.2509	27.9365	26.3224	25.9775	100	26.871	27.3498	27.1667	28.0343	28.5399	26.3275	26.8231	26.2707	28.0293	26.4131	26.4379	100	27.1392	23	23	67.9	67.9	38.714	323.31	33498000000	758	P04083
APOB	Apolipoprotein B-100;Apolipoprotein B-48	30.456	30.6713	30.7183	30.6793	30.909	29.5279	30.383	30.9462	30.6592	32.0396	100	30.699	29.3651	29.9745	29.4161	30.71	30.1045	29.4278	29.9421	30.2943	29.1308	30.7315	100	29.9097	241	238	64.6	63.8	515.6	323.31	454340000000	8632	P04114
SOD2	Superoxide dismutase [Mn], mitochondrial	25.4437	25.4975	24.7984	26.7388	26.1951	23.7234	24.1757	25.3485	23.6135	23.758	100	24.9293	26.5166	25.6224	25.4408	25.9027	25.218	25.4639	24.2964	24.2178	24.3746	25.1608	100	25.2214	9	9	62.2	62.2	24.75	317.59	3765900000	192	P04179
HRG	Histidine-rich glycoprotein	27.1504	27.8256	27.6521	26.6589	25.6516	27.661	27.3171	26.437	27.8339	27.9998	100	27.2188	26.3875	27.1494	26.9091	26.8769	25.2189	27.14	27.0155	27.5116	26.7403	27.0149	100	26.7964	21	21	40.4	40.4	59.578	323.31	31061000000	814	P04196
A1BG	Alpha-1B-glycoprotein	28.2405	29.205	29.5587	30.4904	29.6192	26.4965	28.3477	29.3605	28.1518	28.7494	100	28.822	27.5147	28.7298	27.3371	28.6157	27.8965	28.0861	28.0181	27.9481	25.4738	28.3409	100	27.7961	17	16	57.2	55.8	54.253	323.31	60270000000	744	P04217
KRT1	Keratin, type II cytoskeletal 1	27.0185	25.1245	25.4471	28.0838	30.2651	25.2705	29.1857	27.5497	25.9407	25.8217	100	26.9707	21.7452	24.213	27.6485	27.7829	31.6633	21.2659	28.9058	25.2601	27.5929	28.6659	100	26.4744	47	3	64.8	3.6	66.038	323.31	56249000000	906	P04264
VWF	von Willebrand factor;von Willebrand antigen 2	25.6783	24.3664	24.3986	21.9695	22.417	24.807	25.4197	22.0062	24.1308	24.8855	100	24.0079	24.9133	25.0649	24.713	21.2897	23.248	25.5083	25.8167	23.9511	26.8185	25.028	100	24.6351	65	65	31.9	31.9	309.26	323.31	7114000000	598	P04275
GAPDH	Glyceraldehyde-3-phosphate dehydrogenase	29.637	29.4071	30.0387	29.1679	28.7608	29.1719	30.0898	29.5631	30.1394	30.3716	100	29.6347	28.5658	29.477	29.5279	28.7985	29.2314	29.0376	29.4136	29.4176	29.1934	30.1569	100	29.282	20	19	81.2	79.1	36.053	323.31	128320000000	1599	P04406
CAPNS1	Calpain small subunit 1	25.3603	25.8254	26.0366	25.9625	26.7033	23.936	25.7946	25.4937	24.4092	23.7839	100	25.3305	25.3713	26.2627	25.9067	25.5806	25.6041	25.5279	25.0259	24.0634	24.1155	26.4513	100	25.3909	11	11	78	78	28.315	323.31	3989500000	190	P04632;Q96L46
HSPB1	Heat shock protein beta-1	26.5909	26.3761	26.6573	26.6518	26.1467	24.1399	24.9704	27.3772	26.8076	26.2379	100	26.1956	27.1728	26.9709	26.176	26.1291	25.7258	26.3926	25.7078	26.6672	25.9919	26.3115	100	26.3246	15	15	83.9	83.9	22.782	323.31	12180000000	393	P04792
CYBB	Cytochrome b-245 heavy chain	23.4299	24.9775	22.3204	24.4083	24.3852	24.0692	23.9132	24.7308	22.972	21.6713	100	23.6878	25.591	24.8123	23.6442	24.1268	24.8125	25.007	23.059	24.6033	24.9188	24.0508	100	24.4625	17	17	34.6	34.6	65.335	323.31	3578800000	173	P04839;Q9Y5S8
RPN1	Dolichyl-diphosphooligosaccharide--protein glycosyltransferase subunit 1	23.9254	23.1029	21.1034	22.5926	20.7212	22.6496	21.8602	23.3373	22.3939	20.3158	100	22.2002	24.7228	21.3542	21.619	22.9392	22.0047	23.9546	22.0172	23.6276	25.317	22.4344	100	22.9991	25	25	54	54	68.569	323.31	3765000000	303	P04843
GNAI2	Guanine nucleotide-binding protein G(i) subunit alpha-2	26.7922	25.8594	25.6336	25.4152	24.9292	25.5734	25.037	25.9993	25.8131	24.4854	100	25.5538	26.0611	24.482	26.2693	26.5407	24.905	26.0321	25.6246	26.5207	25.8959	25.0796	100	25.7411	16	9	62.5	39.7	40.45	323.31	10126000000	538	P04899
ARG1	Arginase-1	23.9831	23.7829	25.1765	24.8939	24.2565	21.8341	24.0949	24.4626	23.7685	25.2567	100	24.151	25.1287	24.8322	24.0688	24.0604	23.368	24.872	24.2036	23.6322	22.3806	24.6298	100	24.1176	12	12	64	64	34.735	182.17	3075200000	208	P05089
APOD	Apolipoprotein D	24.9625	26.242	26.292	27.9167	27.9346	24.2052	25.8713	26.3886	26.7104	24.9566	100	26.148	24.9638	24.5322	25.9896	27.4536	28.6077	24.2973	25.5556	24.9947	26.083	25.5529	100	25.803	6	6	34.4	34.4	21.275	113.73	5122400000	299	P05090
ALDH2	Aldehyde dehydrogenase, mitochondrial	26.6514	24.5803	25.8341	25.5468	22.9718	22.6826	24.2995	25.1697	24.1096	22.225	100	24.4071	25.9153	25.518	25.6162	25.4284	22.186	25.6189	23.6748	23.736	25.5996	23.838	100	24.7131	23	20	55.7	52.6	56.381	219.03	5863400000	331	P05091
ITGB3	Integrin beta-3	24.3889	23.4283	24.753	24.9763	26.138	25.9116	25.9078	24.7617	24.2446	24.3516	100	24.8862	24.046	24.0361	26.0208	25.4337	25.708	25.549	26.3341	25.2999	25.6825	25.4638	100	25.3574	26	26	43.9	43.9	87.057	323.31	7664200000	533	P05106
ITGB2	Integrin beta-2	23.8512	24.2235	23.1359	24.5104	25.1479	23.6826	23.5465	24.479	23.6042	22.6477	100	23.8829	24.855	24.9269	23.7906	24.5046	25.0014	24.4158	23.5433	24.447	24.9557	23.443	100	24.3883	21	21	31.7	31.7	84.781	248.39	3634800000	312	P05107
S100A8	Protein S100-A8;Protein S100-A8, N-terminally processed	28.6615	31.0502	29.2936	30.2167	31.8406	29.2197	29.0752	30.8768	28.4611	28.578	100	29.7273	30.1352	29.7046	29.591	30.2674	31.2463	30.705	29.2702	29.7994	29.7055	29.384	100	29.9809	7	7	74.2	74.2	10.834	323.31	134190000000	414	P05109
SERPING1	Plasma protease C1 inhibitor	27.4434	28.7599	28.9643	30.6337	30.6818	25.946	27.4401	29.035	26.7136	26.7385	100	28.2356	27.4151	27.9375	27.1605	28.3292	29.8788	27.2133	26.5766	26.2856	26.2329	27.5449	100	27.4574	14	12	26.8	24	55.154	323.31	31696000000	557	P05155
CFI	Complement factor I;Complement factor I heavy chain;Complement factor I light chain	25.5058	25.7126	26.3989	27.4971	27.0446	25.0781	25.5827	26.0368	25.4945	24.3309	100	25.8682	23.7233	25.5114	25.139	26.5292	25.7549	24.5019	25.3168	24.981	23.4008	25.1045	100	24.9963	22	20	43.1	39.6	65.75	323.31	5418500000	401	P05156
MPO	Myeloperoxidase;Myeloperoxidase;89 kDa myeloperoxidase;84 kDa myeloperoxidase;Myeloperoxidase light chain;Myeloperoxidase heavy chain	28.3963	28.4364	27.106	28.758	28.3264	27.4625	27.1221	29.219	27.6982	26.3951	100	27.892	30.5488	28.3642	27.1701	29.0776	28.364	29.4659	27.3719	28.8303	27.8218	27.8016	100	28.4816	40	34	60.5	53	83.868	323.31	160370000000	1664	P05164
CLEC3B	Tetranectin	24.5632	25.8181	25.2618	27.0034	26.234	23.6763	24.7199	25.0863	25.0503	24.7289	100	25.2142	25.0868	25.1927	24.0908	25.4134	24.8794	24.577	24.5889	24.7229	22.9017	25.1958	100	24.6649	10	6	54	25.2	22.537	154.08	2369800000	209	P05452
SERPINA7	Thyroxine-binding globulin	24.3008	26.1001	25.9092	27.261	25.699	23.0545	24.9086	25.8278	24.3051	24.573	100	25.1939	24.9038	25.9392	23.6509	25.2627	24.2421	24.7239	24.73	23.9894	23.0007	25.0884	100	24.5531	12	9	38.8	31.6	46.324	85.143	2412800000	140	P05543
SERPIND1	Heparin cofactor 2	28.4869	28.8645	28.1204	27.7032	27.7279	28.3885	28.002	27.416	28.0261	29.2407	100	28.1976	28.1369	27.9148	27.2993	27.9881	27.1832	28.0274	27.731	27.363	27.6492	28.6618	100	27.7955	21	18	48.1	44.3	57.07	323.31	34176000000	492	P05546
UROD	Uroporphyrinogen decarboxylase	24.7237	25.0632	26.2634	25.8563	25.2336	23.0005	25.5633	25.8553	24.3586	24.7714	100	25.0689	25.6506	25.7599	25.8499	24.7299	24.4687	25.1362	25.5958	24.0985	23.0947	25.1329	100	24.9517	11	11	56.4	56.4	40.786	311.37	2821800000	111	P06132
IGKV4-1	Ig kappa chain V-IV region	27.5851	28.7221	27.4668	27.5576	25.6907	27.7988	27.069	25.6287	28.2233	28.9699	100	27.4712	25.7279	25.775	25.6627	26.4165	25.6962	25.6862	26.9461	26.1462	26.6878	27.4707	100	26.2215	4	4	30.6	30.6	13.38	159.78	10319000000	144	P06312
GSN	Gelsolin	28.2783	28.315	28.0158	26.8733	26.7594	28.2255	28.1606	27.6115	28.7382	28.6573	100	27.9635	27.1262	27.9507	26.7782	27.0057	27.2622	27.9002	28.5033	28.0386	28.9508	28.9251	100	27.8441	31	14	57.7	31.2	85.696	323.31	73480000000	1210	P06396;REV__Q6TDU7
ATP5B	ATP synthase subunit beta, mitochondrial	26.8276	25.6411	26.6794	26.6728	24.726	24.6885	25.2885	27.0677	24.9962	24.5749	100	25.7163	27.2616	25.9615	27.0109	27.4001	23.8566	26.4753	25.7233	26.7094	26.1319	25.9103	100	26.2441	23	23	67.1	67.1	56.559	323.31	18462000000	654	P06576
S100A9	Protein S100-A9	28.2264	29.8211	28.8659	30.2143	31.4849	28.3583	28.6723	30.8379	28.142	28.0473	100	29.2671	29.0844	28.1656	28.8471	29.6498	31.3668	29.7606	28.0897	29.1361	29.6148	29.4466	100	29.3161	8	8	80.7	80.7	13.242	323.31	109220000000	786	P06702
APOA4	Apolipoprotein A-IV	24.9754	26.1709	25.9786	29.487	29.7852	24.534	25.6876	27.2168	25.4315	23.3721	100	26.2639	20.7752	23.6381	27.0541	28.9052	30.3949	21.1626	24.0555	23.4276	26.2531	18.7069	100	24.4373	27	25	63.1	60.1	45.371	323.31	17685000000	578	P06727
CKM	Creatine kinase M-type;Creatine kinase M-type, N-terminally processed	27.1166	27.1553	27.6999	26.9621	20.2185	27.4187	28.4244	28.1269	29.6431	27.1774	100	26.9943	27.607	26.7974	26.9764	27.1914	23.2195	26.2016	29.1146	29.4076	27.8272	26.7831	100	27.1126	23	21	73.8	71.7	43.101	323.31	63659000000	987	P06732
ENO1	Alpha-enolase	27.6543	27.7593	27.8895	27.9866	27.4271	26.3692	27.4289	28.1619	27.5438	27.8021	100	27.6023	27.1698	27.7593	27.8541	28.2925	27.2726	27.3103	27.8885	28.0487	26.6744	28.161	100	27.6431	22	19	68.9	56.2	47.168	323.31	46769000000	949	P06733
GPI	Glucose-6-phosphate isomerase	27.0357	26.8457	26.7496	26.6238	25.2033	26.8744	26.6143	27.4166	27.6005	26.966	100	26.793	26.9269	26.8059	28.1148	27.9616	26.1161	27.0154	26.8326	27.7097	26.1441	26.5396	100	27.0167	22	17	49.5	35.3	63.146	323.31	27952000000	555	P06744;Q8N196
TPM3	Tropomyosin alpha-3 chain	27.6281	27.5954	27.9178	29.4164	29.9948	26.916	27.0322	27.7297	25.8809	26.7256	100	27.6837	28.3747	25.2098	28.003	28.2348	29.6296	27.2657	27.3086	26.941	27.0907	28.0822	100	27.614	18	7	53.7	23.2	32.95	250.35	15483000000	310	P06753
LDHB	L-lactate dehydrogenase B chain	29.4238	29.064	29.5837	28.6475	27.8067	29.979	29.4787	28.7598	29.8447	29.5041	100	29.2092	29.0208	29.4791	30.1854	29.4264	28.0253	29.0975	29.9177	29.6708	28.6656	29.273	100	29.2761	16	15	58.4	54.8	36.638	323.31	101950000000	737	P07195
GPX1	Glutathione peroxidase 1	25.7653	26.0453	27.0292	27.1277	26.1049	25.588	25.3762	26.9534	26.2066	25.9684	100	26.2165	26.5935	26.8242	26.3968	26.9087	25.8485	26.7231	25.8813	26.2779	24.5746	26.2071	100	26.2236	13	13	76.8	76.8	22.088	205.97	8452800000	249	P07203
PROS1	Vitamin K-dependent protein S	26.3045	26.3437	26.0436	26.5866	26.8805	26.0293	25.9549	25.8676	25.9826	26.561	100	26.2555	26.211	25.7606	26.4683	26.6477	27.4182	25.6008	25.4574	25.9543	25.5882	26.1132	100	26.122	21	19	37.9	36.7	75.122	224.34	8512200000	382	P07225
P4HB	Protein disulfide-isomerase	26.0781	26.2118	25.1993	27.1892	26.0174	24.768	24.536	26.6736	24.9577	24.8567	100	25.6488	26.8303	26.0303	25.7563	27.1271	25.3266	26.2734	25.2287	26.3588	25.6515	25.1779	100	25.9761	28	28	63.6	63.6	57.116	323.31	25040000000	674	P07237
ANXA2;ANXA2P2	Annexin A2;Putative annexin A2-like protein	29.3672	26.5677	28.0119	29.1909	26.6849	26.7859	26.7538	27.9554	26.0756	25.5886	100	27.2982	28.2188	27.2903	29.0604	29.5956	26.9971	27.7431	26.1782	27.1583	27.2926	26.5375	100	27.6072	24	24	70.5	70.5	38.604	323.31	37110000000	877	P07355;A6NMY6
C8A	Complement component C8 alpha chain	25.592	25.8457	24.8713	25.8325	25.2404	25.4733	25.8176	24.231	26.0551	26.245	100	25.5204	23.1021	23.5418	24.6889	25.7099	24.9289	23.1784	25.5737	25.4309	24.286	24.2843	100	24.4725	18	18	52.2	52.2	65.163	323.31	4522600000	275	P07357
C8B	Complement component C8 beta chain	24.8745	25.3019	25.3838	25.1656	23.7121	24.8133	25.2241	24.9806	26.1568	26.2047	100	25.1817	24.8808	24.4986	25.272	25.7353	23.867	24.5323	25.2976	25.4436	23.6087	25.6188	100	24.8755	23	23	52.5	52.5	66.947	323.31	8680800000	562	P07358
CAPN1	Calpain-1 catalytic subunit	26.3309	27.0043	27.1578	25.2599	25.1099	27.0912	26.7722	26.3763	27.6062	27.7045	100	26.6413	27.3709	27.562	26.8201	25.4039	25.5761	27.3195	27.3805	26.7317	26.2085	27.4387	100	26.7812	39	39	61.8	61.8	81.889	323.31	37322000000	952	P07384
TUBB	Tubulin beta chain	26.1493	26.1349	25.4834	25.7569	24.5405	25.392	25.1645	26.7259	25.9728	25.6073	100	25.6927	26.2287	26.5253	25.9634	26.2987	23.8983	26.6139	25.9264	26.8674	25.5917	26.0894	100	26.0003	20	4	59.9	16	49.67	304.15	8471600000	380	P07437
CA3	Carbonic anhydrase 3	28.655	28.307	29.4864	29.0798	27.038	27.6784	28.6308	29.3105	28.895	28.4789	100	28.556	28.6703	28.6249	28.8466	28.7991	27.0304	26.9835	28.2964	29.2695	27.1295	27.8389	100	28.1489	13	13	72.7	72.7	29.557	323.31	64725000000	755	P07451
PFN1	Profilin-1	27.7494	28.1552	26.4927	26.655	26.3477	28.2401	27.5896	26.9753	27.1566	27.5043	100	27.2866	26.9677	27.3151	27.0648	26.5823	26.9626	28.1443	28.112	27.341	28.7524	28.3336	100	27.5576	9	5	77.9	39.3	15.054	294.71	21018000000	299	P07737
BPGM	Bisphosphoglycerate mutase	28.3938	28.3822	29.4429	29.1452	28.7572	28.7987	29.019	28.7623	28.8483	28.7379	100	28.8287	28.5545	28.5598	29.2004	29.0043	28.28	28.6338	29.1616	28.3014	27.0753	28.921	100	28.5692	16	16	77.6	77.6	30.005	323.31	61285000000	775	P07738
HSP90AA1	Heat shock protein HSP 90-alpha	27.6579	27.9252	27.4984	26.3873	26.1656	28.1043	26.8932	27.2574	28.0197	27.4122	100	27.3321	28.0037	27.4672	26.4897	26.2103	26.4676	27.5717	27.4458	27.8606	29.2038	27.0849	100	27.3805	35	22	56.8	37.6	84.659	323.31	67439000000	1236	P07900;Q58FG0
TPM2	Tropomyosin beta chain	26.7348	26.55	27.6457	29.1737	28.4387	25.4574	26.4476	27.6331	25.6874	23.9394	100	26.7708	28.8384	25.2081	27.8035	27.1759	28.5923	27.276	26.2014	27.3562	27.454	27.0885	100	27.2994	19	3	54.6	9.2	32.85	323.31	12659000000	303	P07951
FH	Fumarate hydratase, mitochondrial	24.7856	23.9399	24.9906	23.5877	23.0214	24.3016	25.0477	24.173	23.6497	24.6933	100	24.2191	24.8413	24.672	25.5641	25.6436	23.7358	24.8193	24.4864	23.7214	23.5685	24.924	100	24.5976	15	15	47.3	47.3	54.636	323.31	2559800000	213	P07954
THBS1	Thrombospondin-1	26.5229	26.5052	25.1437	24.2815	25.9049	28.0108	27.4045	25.8244	25.6483	27.299	100	26.2545	27.085	26.8091	24.306	21.8265	27.1461	28.2012	27.1064	26.2007	28.5277	28.2842	100	26.5493	53	16	59.6	18.9	129.38	323.31	36403000000	1096	P07996;P35442
COL1A2	Collagen alpha-2(I) chain	27.6158	24.8458	23.0889	25.5024	24.6949	27.5016	24.7632	25.197	26.1413	25.3307	100	25.4681	24.7441	23.0672	25.9723	26.9094	26.4665	23.4522	24.2982	26.8895	28.3951	24.7546	100	25.4949	10	10	9	9	129.31	170.31	5007600000	168	P08123
ANXA6	Annexin A6	27.6581	26.0104	26.0311	26.0918	22.7359	25.8797	25.1854	26.6043	25.9514	24.6366	100	25.6785	26.8948	25.5899	28.0658	27.6457	23.9682	25.8304	25.2474	27.7672	26.166	24.6441	100	26.1819	41	41	66	66	75.872	323.31	31052000000	920	P08133
SERPINA6	Corticosteroid-binding globulin	23.3268	25.9555	25.2974	27.2067	28.0417	22.8246	24.0223	25.5126	24.4847	21.8096	100	24.8482	24.495	24.7012	23.7336	25.5931	26.8154	24.0201	23.1077	23.3079	23.7507	24.6237	100	24.4148	9	9	29.9	29.9	45.14	114.75	3132600000	206	P08185
HSP90AB1	Heat shock protein HSP 90-beta	26.3801	26.4654	24.6516	25.9589	25.2314	26.0846	24.9817	26.4641	25.9307	25.0242	100	25.7173	26.4501	25.5746	24.706	25.6875	25.1373	25.9314	25.2451	26.7782	27.5223	25.0922	100	25.8125	34	20	56.1	34.7	83.263	323.31	11652000000	344	P08238;Q58FF7
ELANE	Neutrophil elastase	27.832	28.4095	27.6338	28.6558	29.4599	26.9805	27.2838	29.9001	26.8476	27.2472	100	28.025	30.148	28.7236	26.8042	28.3743	29.5243	29.7737	27.4458	28.6182	27.8625	28.2302	100	28.5505	10	10	46.1	46.1	28.518	323.31	43877000000	336	P08246
CTSG	Cathepsin G	28.5838	28.5197	27.1695	28.3303	28.8691	28.5992	27.1681	29.6807	28.7231	26.7255	100	28.2369	29.4232	28.179	27.5376	29.4117	28.7661	29.3443	26.9773	29.9592	29.0855	27.2692	100	28.5953	18	18	58.8	58.8	28.837	323.31	107160000000	747	P08311
HMBS	Porphobilinogen deaminase	25.6286	25.9749	26.6471	25.918	25.5391	26.1892	26.5119	25.9277	26.523	26.6788	100	26.1538	25.3396	26.5919	27.0824	26.3097	25.9398	26.3488	26.493	25.6417	25.1077	26.2239	100	26.1079	17	17	58.4	58.4	39.33	323.31	13532000000	494	P08397
ITGA2B	Integrin alpha-IIb;Integrin alpha-IIb heavy chain;Integrin alpha-IIb light chain, form 1;Integrin alpha-IIb light chain, form 2	24.6591	25.4592	26.0362	25.2519	26.648	24.985	26.2961	26.2205	24.4451	26.4379	100	25.6439	26.3665	26.1564	26.3745	25.4779	26.3119	27.608	26.8649	25.7567	25.4719	27.2728	100	26.3662	33	33	44.8	44.8	113.38	323.31	16018000000	746	P08514
PLEK	Pleckstrin	24.7163	25.2513	25.3004	23.7629	24.5606	25.9545	26.3823	25.4747	26.2468	26.1096	100	25.3759	26.422	26.3835	25.9075	24.9093	24.8322	27.5909	27.3158	26.626	27.1143	27.7027	100	26.4804	13	13	52.6	52.6	40.124	323.31	11325000000	287	P08567
MYL3	Myosin light chain 3	27.6863	25.9409	27.5789	28.2269	25.4794	24.9873	26.7814	27.9525	26.8905	25.2427	100	26.6767	28.8343	25.6773	27.7204	26.8334	24.7704	26.1376	26.8553	28.7302	27.1985	26.3026	100	26.906	13	11	77.4	65.6	21.932	323.31	24354000000	300	P08590
CFH	Complement factor H	28.3397	28.4983	28.0572	28.2097	27.8615	28.0363	28.2958	27.8822	28.164	27.3714	100	28.0716	27.0504	28.0703	26.8785	27.8086	27.4809	27.6264	28.1504	27.8771	26.6828	26.3019	100	27.3927	64	54	66.6	57.6	139.09	323.31	86512000000	2157	P08603
VIM	Vimentin	28.4861	27.8481	27.996	30.5416	29.8106	26.1769	26.8003	28.419	26.345	25.9324	100	27.8356	28.0404	27.7001	29.2367	30.3319	31.0725	27.6056	25.8642	26.7747	28.2021	28.1497	100	28.2978	36	31	75.3	68.2	53.651	323.31	49497000000	1092	P08670;P41219;P14136;P07196;Q16352
SERPINF2	Alpha-2-antiplasmin	27.4655	27.8553	28.0723	29.8426	29.1008	27.8864	27.76	28.2366	27.9938	27.6965	100	28.191	27.2285	28.041	27.7857	28.9739	27.2911	28.2829	27.4503	27.8506	28.5134	27.7037	100	27.9121	17	14	50.1	44	54.565	323.31	25089000000	504	P08697
ANXA5	Annexin A5	27.9021	26.3636	26.9605	27.6389	26.4252	24.3495	25.5341	27.138	25.0079	25.399	100	26.2719	28.2663	26.7612	27.2149	26.9389	26.0486	27.244	25.343	26.2533	25.8012	26.1969	100	26.6068	18	18	66.6	66.6	35.936	323.31	14408000000	423	P08758
HBQ1	Hemoglobin subunit theta-1	24.0938	24.7704	26.0686	24.1352	25.8928	22.5382	24.6192	25.9415	22.7051	22.2035	100	24.2968	25.964	23.8892	25.618	23.7167	25.666	24.6174	23.456	21.5902	22.829	24.9103	100	24.2257	9	9	89.4	89.4	15.508	37.685	1967400000	169	P09105
GSTP1	Glutathione S-transferase P	26.732	27.6997	27.6942	27.748	28.2792	25.2489	26.3624	27.7022	26.3156	27.7725	100	27.1555	27.3832	27.7646	27.3826	26.9273	27.3666	27.2781	26.39	26.9382	26.0868	28.0253	100	27.1543	12	12	65.7	65.7	23.356	323.31	19019000000	398	P09211
LGALS1	Galectin-1	27.8036	26.1172	27.1849	27.4946	26.6501	25.8387	26.8342	26.4667	25.8819	24.1312	100	26.4403	26.208	25.8526	27.1822	26.3705	26.5997	26.6106	26.4605	26.0131	26.6335	26.2209	100	26.4152	9	9	83.7	83.7	14.716	281.95	9025100000	224	P09382
TPM1	Tropomyosin alpha-1 chain	27.8289	27.9152	28.6419	29.6823	30.1888	26.8904	27.8865	28.8555	26.1373	26.3562	100	28.0383	28.5602	25.9452	28.1135	28.3423	29.9818	28.2995	27.7633	27.7447	28.0809	27.8516	100	28.0683	20	9	54.9	25.4	32.708	323.31	18537000000	382	P09493
ANXA4	Annexin A4	24.4104	23.9895	23.6199	25.0339	23.5652	23.0478	22.3467	24.8051	22.0316	23.2446	100	23.6095	25.571	24.7942	24.4463	25.5027	23.2085	24.4677	23.3797	23.9132	22.8895	24.1054	100	24.2278	16	16	51.4	51.4	35.882	309.1	2542400000	178	P09525
C1S	Complement C1s subcomponent;Complement C1s subcomponent heavy chain;Complement C1s subcomponent light chain	25.7331	26.1303	25.1753	24.8107	22.3119	25.8017	25.6096	24.8125	25.9734	26.5158	100	25.2874	25.0741	25.5286	23.7588	24.6614	24.3014	24.957	25.2731	25.3622	25.2061	25.5223	100	24.9645	22	21	42.6	41.4	76.684	323.31	6877200000	377	P09871
LTA4H	Leukotriene A-4 hydrolase	25.8817	25.5358	24.9061	22.9842	23.8492	26.3046	26.1901	25.3142	25.936	26.1853	100	25.3087	26.0564	25.9365	24.5036	25.2508	23.6389	25.2674	26.0467	25.6592	25.8533	25.6041	100	25.3817	30	30	65.8	65.8	69.284	323.31	11601000000	573	P09960
ALDOC	Fructose-bisphosphate aldolase C	26.699	26.6244	27.2831	26.5486	25.0188	25.8064	27.0111	26.1477	26.0055	26.7127	100	26.3857	26.2343	25.7025	25.7313	25.4907	24.3518	26.3958	26.7671	26.0101	25.3695	27.1245	100	25.9178	15	9	46.4	32.1	39.455	323.31	6597500000	222	P09972
C4A	Complement C4-A;Complement C4 beta chain;Complement C4-A alpha chain;C4a anaphylatoxin;C4b-A;C4d-A;Complement C4 gamma chain	26.2674	27.4728	26.9274	26.3538	26.3211	25.131	26.6381	25.2637	27.2136	26.6197	100	26.4209	25.3593	27.3876	25.6226	26.2996	24.5241	26.0492	25.6156	24.9211	24.4233	25.197	100	25.5399	85	4	64.8	3.7	192.78	162.62	5592700000	214	P0C0L4
C4B	Complement C4-B;Complement C4 beta chain;Complement C4-B alpha chain;C4a anaphylatoxin;C4b-B;C4d-B;Complement C4 gamma chain	28.9897	29.443	29.2012	28.9118	28.5064	28.0398	28.9781	28.3672	29.1577	29.342	100	28.8937	27.9585	29.0978	27.7972	28.6511	27.7427	27.9561	28.596	27.9897	27.5496	28.6122	100	28.1951	85	5	64.8	4.4	192.75	323.31	192570000000	3126	P0C0L5
HSPA1A;HSPA1B	Heat shock 70 kDa protein 1A;Heat shock 70 kDa protein 1B	27.6014	27.2125	27.4533	26.5245	26.2405	27.6154	27.4535	27.1822	28.459	27.8583	100	27.3601	26.7739	27.2982	26.9537	25.7732	26.4961	27.0541	27.5254	27.5981	27.9322	27.6495	100	27.1054	33	16	60.1	31	70.051	323.31	32247000000	938	P0DMV8;P0DMV9
IGLC6	Ig lambda-6 chain C region	28.9625	31.4938	30.6465	30.1944	31.2475	28.1501	29.6141	29.0058	29.8065	30.8471	100	29.9968	28.2653	29.6766	28.4132	29.0798	30.2172	28.3295	29.3233	28.1737	27.9509	30.6775	100	29.0107	6	2	82.1	27.4	11.265	75.381	31847000000	540	P0DOY3;P0DOY2;P0CF74;A0M8Q6
TXN	Thioredoxin	28.1529	28.8852	29.2035	28.8788	29.586	28.3697	28.8794	28.7276	28.6782	28.6947	100	28.8056	29.6308	29.1692	28.7218	27.9024	29.5334	29.5047	29.3507	28.0666	28.0893	28.6582	100	28.8627	7	7	83.8	83.8	11.737	93.288	26586000000	391	P10599
PF4V1	Platelet factor 4 variant;Platelet factor 4 variant(4-74);Platelet factor 4 variant(5-74);Platelet factor 4 variant(6-74)	25.9839	26.6787	26.5736	26.5711	27.6293	25.8137	26.5511	27.905	25.0029	27.0961	100	26.5805	27.2191	26.5297	26.3211	25.5692	28.0547	28.0415	25.7936	25.8674	26.9536	27.4775	100	26.7827	4	2	48.1	25	11.553	35.507	7146300000	191	P10720
ESD	S-formylglutathione hydrolase	26.9143	26.8016	27.4293	26.307	24.5378	26.4499	27.3953	26.3586	27.1077	27.4228	100	26.6724	27.4582	27.5588	26.8809	26.1528	25.7743	27.0812	27.6039	26.5429	24.9092	26.6695	100	26.6632	13	13	67	67	31.462	323.31	19124000000	597	P10768
HSPD1	60 kDa heat shock protein, mitochondrial	25.1505	24.7588	24.0946	25.6333	25.0261	21.7325	23.5629	25.1925	23.2282	21.0068	100	23.9386	25.5162	24.4338	25.3719	26.2057	24.2647	24.9974	23.225	24.3187	24.7611	24.3653	100	24.746	24	24	62.1	62.1	61.054	323.31	4500100000	334	P10809
CLU	Clusterin;Clusterin beta chain;Clusterin alpha chain	28.0927	28.9035	28.4766	30.0482	30.5467	26.6085	27.3341	28.5383	26.6144	24.9951	100	28.0158	27.9822	28.4182	28.1614	28.9505	30.2391	28.1788	26.6377	26.6078	27.2431	27.5358	100	27.9955	13	13	30.1	30.1	52.494	323.31	29414000000	479	P10909
HSPA5	78 kDa glucose-regulated protein	26.427	26.3838	24.8334	24.9233	24.2084	25.8155	25.3458	25.4772	26.0849	25.4192	100	25.4918	26.5789	26.0985	23.566	24.6015	24.9552	26.1916	25.6927	26.2558	28.1088	26.0561	100	25.8105	29	28	50.2	47.7	72.332	323.31	20017000000	778	P11021
HSPA8	Heat shock cognate 71 kDa protein	27.3791	27.4936	28.0884	26.1159	26.1936	27.9382	28.0287	27.3596	28.2698	28.4367	100	27.5304	27.2894	27.5423	27.0142	25.8804	26.3927	27.5591	28.1869	27.8763	27.8851	28.5219	100	27.4148	31	20	58.8	40.1	70.897	323.31	64024000000	1105	P11142
SLC2A1	Solute carrier family 2, facilitated glucose transporter member 1	28.6574	28.7938	29.0522	28.4486	27.8442	28.9403	29.2982	27.97	29.5352	30.1081	100	28.8648	29.317	29.894	29.4305	29.0222	28.1649	29.6558	29.517	29.4759	28.999	29.8016	100	29.3278	20	20	63	63	54.083	323.31	67429000000	630	P11166
EPB41	Protein 4,1	28.1628	28.149	27.899	26.5306	27.0488	29.3291	28.7913	27.2301	28.4182	28.867	100	28.0426	27.6065	28.4898	27.1483	26.1671	27.9847	28.2839	28.7692	27.6974	28.6735	28.7417	100	27.9562	36	32	54.7	49.8	97.016	323.31	84259000000	1541	P11171
ITGAM	Integrin alpha-M	22.682	23.8697	22.5492	21.6355	22.6178	22.4991	22.9233	23.8293	22.6331	20.9981	100	22.6237	24.7233	24.7957	23.257	23.6493	24.5906	24.7758	22.9472	24.0686	24.7263	23.9702	100	24.1504	34	32	37.4	35.2	127.18	323.31	4592100000	318	P11215;Q13349
SPTB	Spectrin beta chain, erythrocytic	28.7069	28.811	29.4291	28.0955	28.3381	29.4139	29.1933	28.8002	29.741	29.1227	100	28.9652	28.798	29.0505	28.8947	28.3333	28.475	28.8533	29.716	29.6706	29.4972	29.2882	100	29.0577	144	138	77.2	74.2	246.47	323.31	610860000000	7948	P11277
G6PD	Glucose-6-phosphate 1-dehydrogenase	25.6151	26.1598	24.4034	19.6294	19.7522	26.7558	25.9701	22.9404	25.4166	25.8753	100	24.2518	25.9083	26.5624	23.4064	20.7378	20.6794	26.4121	26.2765	25.1551	26.1113	26.0761	100	24.7325	33	33	74	74	59.256	259.26	15508000000	518	P11413
MTHFD1	C-1-tetrahydrofolate synthase, cytoplasmic;Methylenetetrahydrofolate dehydrogenase;Methenyltetrahydrofolate cyclohydrolase;Formyltetrahydrofolate synthetase;C-1-tetrahydrofolate synthase, cytoplasmic, N-terminally processed	25.6646	25.9849	25.6123	25.0156	24.4147	25.7872	25.0786	25.2434	26.0054	25.411	100	25.4218	23.2614	25.6924	25.5041	25.1068	24.7745	23.2452	25.3376	26.034	25.3005	24.6498	100	24.8906	34	34	53.8	53.8	101.53	209.42	6044500000	435	P11586
ADH5	Alcohol dehydrogenase class-3	25.6964	25.3388	25.4778	23.7499	23.5946	24.5584	24.6963	24.5213	24.7723	25.5676	100	24.7973	25.0328	25.0768	24.9659	23.7629	24.1602	24.9391	24.2207	24.0951	25.155	25.2368	100	24.6645	12	12	56.4	56.4	39.724	118.42	3519000000	147	P11766
COL6A1	Collagen alpha-1(VI) chain	28.2761	25.0588	26.2273	26.216	23.7822	26.2754	25.0134	26.3585	25.6747	24.2369	100	25.7119	27.1441	25.9386	27.2122	26.7837	24.6128	26.915	23.9739	26.3608	27.1781	25.1818	100	26.1301	27	27	42.4	42.4	108.53	323.31	12038000000	498	P12109
COL6A3	Collagen alpha-3(VI) chain	28.5521	25.1608	26.2803	26.3218	25.0037	26.7038	24.9898	26.2752	25.9637	24.8397	100	26.0091	27.5399	25.7708	26.441	26.2009	24.8805	27.243	23.8632	26.0612	27.794	25.2959	100	26.109	90	90	37.7	37.7	343.67	323.31	29991000000	1304	P12111
F5	Coagulation factor V;Coagulation factor V heavy chain;Coagulation factor V light chain	24.3768	23.3211	22.1246	22.1572	20.8916	24.8537	25.5663	21.6702	22.9621	25.6653	100	23.3589	24.9486	24.7393	23.4042	21.4897	23.2358	25.3588	25.5991	23.5636	26.2179	26.4742	100	24.5031	39	31	19.9	16	251.7	117.27	3411200000	294	P12259
ANXA3	Annexin A3	25.3057	25.6015	24.3355	25.3952	25.1414	24.9733	24.7442	26.164	24.2127	24.7894	100	25.0663	26.5058	26.0963	24.4102	25.4037	24.9467	26.1717	24.6878	25.7539	25.0722	25.0324	100	25.4081	18	18	62.8	62.8	36.375	323.31	14345000000	490	P12429
RNASE3	Eosinophil cationic protein	27.2205	25.8399	24.4147	26.6664	26.9743	25.245	24.7273	28.3893	26.981	25.5748	100	26.2033	26.8726	25.7245	25.053	27.4605	27.3751	25.8518	25.0518	29.0771	27.1818	25.4153	100	26.5064	6	6	38.8	38.8	18.385	275.45	17060000000	194	P12724
ACTN1	Alpha-actinin-1	26.8224	26.7121	26.8578	26.1164	26.4733	27.375	26.8513	27.5304	27.1217	26.689	100	26.8549	27.1972	26.8142	27.6349	26.7044	26.48	27.6999	27.5626	28.5313	27.382	27.7111	100	27.3718	56	33	77.7	54.6	103.06	323.31	63444000000	1794	P12814
MYH1	Myosin-1	23.0289	23.2918	27.3203	26.5468	20.5755	25.7213	27.5039	28.8426	26.9193	21.9099	100	25.166	25.4018	22.0445	26.4297	25.3801	20.7768	25.9186	28.1703	29.593	30.5538	25.1759	100	25.9444	132	26	61.6	15.1	223.14	323.31	92240000000	2239	P12882
MYH7	Myosin-7	28.3535	26.3546	28.4934	27.9474	22.2828	26.066	26.8977	28.705	28.0731	22.7937	100	26.5967	29.7426	25.954	28.2121	27.1045	24.2338	26.3839	27.7687	30.0767	30.8105	27.0889	100	27.7376	142	43	64.8	22.5	223.09	323.31	357900000000	4845	P12883;Q494R4
RNH1	Ribonuclease inhibitor	26.3803	27.1808	27.2703	27.1358	26.5284	26.0113	26.6633	26.3009	25.3758	25.5198	100	26.4367	26.4182	27.4943	26.4288	25.919	26.0767	27.0562	26.192	25.0832	24.6941	25.5071	100	26.087	25	25	83.7	83.7	49.973	323.31	18081000000	594	P13489
EEF2	Elongation factor 2	26.3137	26.1027	24.7101	25.3097	24.9533	25.8545	25.3584	26.3616	26.0206	25.1711	100	25.6156	26.2186	26.7437	24.5186	25.6548	22.9371	26.2788	25.6227	26.828	25.2192	24.3097	100	25.4331	38	37	54.9	53.7	95.337	323.31	12334000000	540	P13639
PDIA4	Protein disulfide-isomerase A4	24.3782	22.4338	21.6209	21.8425	20.5582	22.9706	21.5384	23.6857	24.2156	22.3817	100	22.5626	24.3877	22.5243	21.7573	22.5833	21.524	22.2451	22.825	25.0287	25.2881	20.6774	100	22.8841	30	29	52.7	50.4	72.932	323.31	3863900000	278	P13667
C6	Complement component C6	25.8408	25.8529	25.254	24.7866	23.5433	25.8726	25.3827	24.722	25.5865	25.6688	100	25.251	24.4567	25.4013	23.7176	24.42	23.407	24.6459	25.2207	25.7147	25.0096	24.7909	100	24.6784	31	31	46.6	46.6	104.79	323.31	8033200000	594	P13671
ALAD	Delta-aminolevulinic acid dehydratase	26.6897	26.3704	28.3062	27.9143	27.0223	26.9361	26.6514	28.5133	28.2098	28.8046	100	27.5418	27.3464	27.6211	28.1728	28.0501	27.4808	28.3541	26.8627	27.2259	26.1582	28.7973	100	27.6069	20	20	85.5	85.5	36.294	323.31	20726000000	572	P13716
PRG2	Bone marrow proteoglycan;Eosinophil granule major basic protein	28.9341	28.0792	23.4143	28.2437	27.6827	26.7438	26.0151	29.2149	27.2454	25.9656	100	27.1539	29.9779	28.1365	24.7042	28.4683	28.1333	28.5198	25.9139	29.4306	28.7683	25.2429	100	27.7296	10	10	50	50	25.205	323.31	47563000000	448	P13727
LCP1	Plastin-2	26.26	27.134	26.6986	26.5549	25.8526	26.1766	26.3204	27.5324	26.8454	26.6476	100	26.6023	26.2221	27.1398	27.426	27.6172	25.7497	27.1816	26.6638	27.7953	25.5706	26.8527	100	26.8219	36	29	71.8	61.6	70.288	323.31	38092000000	1012	P13796
APEH	Acylamino-acid-releasing enzyme	26.6729	26.8448	26.1635	24.5875	22.3803	27.3642	27.3558	24.7643	26.5806	27.2277	100	25.9942	26.5032	27.0419	25.5145	24.9267	25.8097	26.7161	27.2395	25.3938	26.4444	26.8118	100	26.2402	27	27	60.1	60.1	81.224	323.31	24523000000	787	P13798
ENO3	Beta-enolase	23.6094	24.1228	26.431	26.5251	22.4162	22.629	26.3101	27.9079	25.4982	23.313	100	24.8763	24.5818	24.0256	23.0178	24.6559	21.1886	24.4586	26.983	24.9615	23.5145	23.8917	100	24.1279	17	13	51.8	37.3	46.986	323.31	4562000000	154	P13929
PKM	Pyruvate kinase PKM	26.7296	27.1509	26.257	26.5649	25.4733	26.8248	26.9068	26.8184	26.6883	26.5246	100	26.5939	26.8202	27.158	26.5039	27.2692	26.1336	27.4098	26.7188	26.9119	27.2728	27.0493	100	26.9247	34	33	72.1	70.1	57.936	323.31	27188000000	868	P14618
HSP90B1	Endoplasmin	26.7242	26.4128	24.8178	25.8416	22.5829	25.8176	25.1276	26.2367	26.4983	25.1866	100	25.5246	27.3876	26.1572	24.2978	25.7834	25.3342	26.3584	25.7077	26.9853	28.3676	25.7616	100	26.2141	39	38	50.7	49.2	92.468	323.31	27494000000	652	P14625;Q58FF3
MYL6B	Myosin light chain 6B	25.8792	26.4154	26.7877	26.8846	28.23	25.0119	26.085	27.6477	25.8382	25.3365	100	26.4116	26.733	26.4506	26.3089	26.1588	27.0288	28.1314	26.0068	27.2807	26.3783	26.7643	100	26.7242	12	10	54.8	43.3	22.764	63.255	5696000000	126	P14649
MMP9	Matrix metalloproteinase-9;67 kDa matrix metalloproteinase-9;82 kDa matrix metalloproteinase-9	23.7701	25.1715	24.0983	23.2502	23.5684	24.8699	24.5966	24.5649	24.9302	24.5299	100	24.335	25.6249	25.9563	24.0939	24.06	23.3479	25.9819	24.8424	25.1321	25.8326	24.6718	100	24.9544	25	25	43.6	43.6	78.457	218.1	8691800000	456	P14780
RAC2	Ras-related C3 botulinum toxin substrate 2	26.1233	26.5761	26.4336	25.8654	25.1414	25.6918	26.4299	27.2939	25.86	25.628	100	26.1043	25.2689	26.8463	26.4591	26.31	25.2207	26.6041	26.5079	26.7233	26.105	26.077	100	26.2122	8	4	57.8	33.9	21.429	217.94	7577600000	169	P15153
PGAM2	Phosphoglycerate mutase 2	26.4339	26.9092	27.4804	28.4484	28.1958	26.4347	27.1751	27.6195	26.6373	26.1684	100	27.1503	26.5248	26.2044	27.1984	27.6865	26.7307	26.1936	27.5213	26.8464	25.7037	27.2547	100	26.7865	14	8	64.4	41.5	28.766	68.169	12018000000	238	P15259
UCHL3	Ubiquitin carboxyl-terminal hydrolase isozyme L3	24.8844	24.6159	25.2012	24.4425	24.0223	24.5062	25.2561	24.4336	24.2696	25.3228	100	24.6954	24.3049	24.9672	24.8226	24.6171	23.135	25.2121	25.3825	24.7346	23.441	24.7629	100	24.538	12	12	79.1	79.1	26.182	199.85	3356200000	263	P15374
NME1	Nucleoside diphosphate kinase A	25.4733	26.2925	27.2328	26.8772	27.6543	25.0516	26.171	26.4699	23.8304	25.8389	100	26.0892	26.3105	26.4122	26.7025	25.0757	26.9919	26.7309	25.9009	25.6176	24.8189	27.3674	100	26.1929	11	6	85.5	55.3	17.149	93.849	5868600000	202	P15531
CBR1	Carbonyl reductase [NADPH] 1	24.7485	24.4098	25.6967	25.1476	24.8331	24.0231	24.9001	25.0307	24.4284	25.1756	100	24.8394	24.0817	24.937	25.1916	25.1519	24.1	24.0831	24.9687	24.6441	22.9898	24.587	100	24.4735	15	13	71.1	60.6	30.375	323.31	3970600000	346	P16152
ANK1	Ankyrin-1	29.5615	29.4473	29.6464	28.082	28.6204	30.2565	30.1122	29.1756	30.3327	30.3394	100	29.5574	29.0381	30.007	29.3155	28.4117	28.9416	29.3906	30.2856	30.0252	29.8504	29.933	100	29.5199	94	90	71.6	69.5	206.26	323.31	359580000000	4527	P16157
HIST1H1C	Histone H1,2	26.827	27.7735	26.3416	28.2045	28.3324	26.6143	25.794	29.104	28.0461	25.6016	100	27.2639	28.1149	27.782	27.5476	28.6194	30.0222	28.4472	26.859	29.2471	29.6604	27.0418	100	28.3342	7	3	31.5	12.2	21.364	31.38	44960000000	286	P16403
EPB42	Erythrocyte membrane protein band 4,2	28.4923	28.5653	27.2246	25.6016	25.9077	29.4665	28.9356	26.6182	27.3993	28.8956	100	27.7107	28.0867	28.6314	26.6402	25.6955	27.5526	28.1932	28.5523	27.071	27.9305	28.9193	100	27.7273	41	40	72.8	71.8	77.008	323.31	73812000000	1222	P16452
GOT1	Aspartate aminotransferase, cytoplasmic	25.5658	25.6382	26.7421	26.6608	25.6744	25.1357	25.9935	26.3645	24.7001	25.6757	100	25.8151	26.534	26.646	25.8447	25.4084	24.0038	26.4326	25.7707	24.9433	23.2112	25.8584	100	25.4653	19	19	64.6	64.6	46.247	323.31	13192000000	481	P17174
BPI	Bactericidal permeability-increasing protein	25.4239	26.0291	23.0106	22.0251	22.1348	26.3715	24.7395	23.7355	23.9331	26.0573	100	24.346	26.7209	26.1125	22.055	23.3301	24.35	26.6417	24.0863	24.5031	27.2909	26.1656	100	25.1256	21	21	65.9	65.9	53.899	323.31	17052000000	314	P17213
PFKL	ATP-dependent 6-phosphofructokinase, liver type	25.2909	25.7391	24.9238	24.3038	24.5468	25.393	25.5125	25.1942	25.8886	26.5072	100	25.33	25.3559	26.3288	23.5913	23.6878	24.2554	25.6506	25.5584	24.8273	25.544	26.3434	100	25.1143	27	23	50.4	44.6	85.018	323.31	8331400000	483	P17858
TCP1	T-complex protein 1 subunit alpha	26.2724	26.8715	26.993	26.5221	26.0745	26.3412	26.8445	26.3216	26.2186	26.2111	100	26.467	26.2631	27.3208	27.6988	26.8903	25.7419	26.7442	26.6453	26.3718	25.551	26.0509	100	26.5278	27	27	64.6	64.6	60.343	323.31	12949000000	651	P17987
VCL	Vinculin	26.2609	25.5635	26.2061	25.9665	25.7405	26.0119	26.3488	26.5882	25.1674	25.3057	100	25.916	24.9764	26.0537	27.6989	27.0275	25.954	26.7082	26.8504	25.9233	25.9062	27.0342	100	26.4133	58	58	60.9	60.9	123.8	323.31	26362000000	1034	P18206
PGAM1	Phosphoglycerate mutase 1	25.6169	26.2552	26.5663	26.9755	27.2208	24.9773	25.6598	26.2162	24.1234	24.9375	100	25.8549	26.0255	26.3136	25.7617	25.9115	25.6853	26.2288	25.2122	24.7284	24.1796	26.3374	100	25.6384	12	6	59.8	37	28.804	321.04	6342000000	234	P18669;Q8N0Y7
ORM2	Alpha-1-acid glycoprotein 2	27.3136	29.3282	27.6668	30.1409	30.8799	26.4203	27.2662	29.0515	27.2997	26.0552	100	28.1422	28.2846	28.9309	26.6249	29.0972	30.9542	27.7412	26.4719	26.2605	26.053	27.2206	100	27.7639	7	5	39.8	31.3	23.602	323.31	17396000000	290	P19652
ITIH2	Inter-alpha-trypsin inhibitor heavy chain H2	28.6939	28.3965	28.1592	27.6707	26.7117	28.7397	28.3438	27.8291	29.1926	29.448	100	28.3185	28.2539	28.0209	27.3022	27.965	27.0657	28.0671	28.1236	28.4557	27.6972	28.5068	100	27.9458	33	23	45.1	36.7	106.46	323.31	80951000000	1442	P19823
ITIH1	Inter-alpha-trypsin inhibitor heavy chain H1	28.2255	27.7556	27.6517	26.7533	26.573	27.7622	27.6198	27.3173	28.4423	29.2668	100	27.7368	27.7255	27.6951	26.4499	26.5414	26.5002	27.5759	27.393	27.9148	26.9886	28.4934	100	27.3278	34	30	49.8	45.8	101.39	323.31	43099000000	1082	P19827
ANXA7	Annexin A7	25.3908	25.6745	25.6896	25.9142	24.9982	25.921	25.7105	25.6896	24.8967	25.0943	100	25.4979	25.2847	25.5554	26.0451	26.5031	25.2668	24.7589	25.4807	25.4356	23.5665	25.5477	100	25.3445	15	15	32	32	52.739	195.92	5106000000	277	P20073
AZU1	Azurocidin	27.7157	28.274	26.7584	28.4249	28.3566	26.6395	26.0305	29.304	28.1004	25.4144	100	27.5018	28.846	27.6155	27.2512	28.647	27.7652	28.2776	26.4215	29.1893	27.9358	26.4502	100	27.8399	9	9	61.8	61.8	26.885	302.29	29451000000	313	P20160
PSMB1	Proteasome subunit beta type-1	25.7664	25.9118	26.3928	25.4663	25.9716	26.1773	26.0903	24.966	25.8731	25.8755	100	25.8491	25.6998	26.7482	25.8897	25.5022	24.7846	25.9734	26.2266	25.2999	24.2447	26.6992	100	25.7068	13	13	67.2	67.2	26.489	264.69	8213900000	260	P20618
CAST	Calpastatin	26.2753	26.2911	27.4448	26.6986	26.6828	27.2428	26.7366	26.0905	26.9319	26.8064	100	26.7201	25.8631	26.7081	27.9809	26.5589	26.0816	25.8442	27.2108	27.4716	26.7882	26.2374	100	26.6745	25	25	45.5	45.5	76.572	323.31	17465000000	773	P20810
FLNA	Filamin-A	27.5144	26.9054	26.0213	25.3538	25.8387	28.2233	28.1702	26.8147	26.5603	27.6538	100	26.9056	27.3283	27.5858	25.832	25.9689	27.3309	28.5809	28.5382	27.4568	28.895	28.4441	100	27.5961	124	112	68.4	63.8	280.74	323.31	123930000000	3412	P21333
GPD1	Glycerol-3-phosphate dehydrogenase [NAD(+)], cytoplasmic	27.7555	25.5953	26.7567	27.7257	24.4854	24.3227	25.5142	25.8624	25.9282	23.5922	100	25.7538	25.3979	25.4657	27.2603	27.4262	23.9772	25.4477	25.098	25.0594	25.5091	24.929	100	25.557	21	21	78.5	78.5	37.567	204.17	5993800000	269	P21695;Q8N335
TGM2	Protein-glutamine gamma-glutamyltransferase 2	26.4238	26.244	25.8984	24.7099	25.208	27.1502	26.5624	25.357	26.1732	26.8608	100	26.0587	26.1951	26.3616	25.1826	24.8355	25.9218	25.9242	26.7468	25.8714	26.4824	26.5154	100	26.0037	28	27	52.3	50.9	77.328	323.31	13855000000	606	P21980
PCMT1	Protein-L-isoaspartate(D-aspartate) O-methyltransferase	25.3965	25.36	26.6748	26.5757	26.4005	26.1159	25.497	26.6991	26.2414	26.7831	100	26.1744	24.9859	25.857	27.0058	26.7439	25.9954	25.1544	26.6055	25.7678	24.9281	27.1848	100	26.0229	11	11	62.6	62.6	24.636	323.31	7603500000	231	P22061
PAICS	Multifunctional protein ADE2;Phosphoribosylaminoimidazole-succinocarboxamide synthase;Phosphoribosylaminoimidazole carboxylase	25.1471	25.3825	25.9959	24.3829	23.9886	24.8019	25.2261	25.5872	25.2572	25.5149	100	25.1284	25.2255	26.3293	25.5621	24.4839	24.7141	25.2402	25.5882	25.1539	23.6691	24.6874	100	25.0654	17	17	50.1	50.1	47.079	323.31	5707800000	336	P22234
UBA1	Ubiquitin-like modifier-activating enzyme 1	25.9886	26.0331	26.2875	24.4564	23.2136	26.1692	25.8915	25.7414	26.648	26.5494	100	25.6979	26.0194	26.4418	26.0127	24.9156	24.0692	26.0475	26.3757	26.3783	25.3929	26.1599	100	25.7813	42	42	56.4	56.4	117.85	323.31	22867000000	1048	P22314
HNRNPA2B1	Heterogeneous nuclear ribonucleoproteins A2/B1	25.6925	25.1887	23.5621	25.212	23.0556	25.1558	23.9884	24.9456	25.5275	24.505	100	24.6833	25.1135	24.5588	24.2397	25.6178	24.248	25.0544	24.1609	26.1633	27.7497	24.2841	100	25.119	18	17	55.8	53.3	37.429	323.31	10277000000	311	P22626
FBLN1	Fibulin-1	26.5414	24.3964	24.1769	25.0494	24.2012	24.0214	24.8748	23.8132	24.5081	25.3035	100	24.6886	23.704	25.0209	24.7656	25.6259	24.3556	23.7338	25.0607	23.7886	25.1794	25.1355	100	24.637	17	8	36.6	19.3	77.213	323.31	2866300000	280	P23142
WARS	Tryptophan--tRNA ligase, cytoplasmic;T1-TrpRS;T2-TrpRS	24.5403	24.229	24.4113	23.3327	22.9122	24.3697	24.1084	24.1763	24.6323	25.1437	100	24.1856	25.0398	25.2541	24.7336	24.4345	23.3495	25.374	24.3694	24.313	22.7929	25.2896	100	24.495	17	17	58.4	58.4	53.165	323.31	3160300000	255	P23381
AHCY	Adenosylhomocysteinase	26.8158	26.4734	26.6834	24.7988	23.8921	27.3736	27.1143	25.5988	27.1097	27.7297	100	26.3589	26.6508	27.1981	25.7907	24.9474	26.1068	26.554	27.166	25.828	26.0148	26.8356	100	26.3092	16	16	44.9	44.9	47.716	309.52	16452000000	337	P23526
CFL1	Cofilin-1	27.8274	27.9943	28.0954	27.9115	27.6139	28.1995	28.4017	27.6019	27.7461	28.502	100	27.9894	27.6604	28.6508	27.8676	27.4979	27.4778	28.4706	28.7171	27.7023	27.6487	28.3102	100	28.0003	14	10	72.9	51.8	18.502	323.31	48357000000	640	P23528
PRTN3	Myeloblastin	27.8858	29.0548	27.1611	27.8439	27.341	28.0584	26.7647	29.3823	27.5643	26.0014	100	27.7058	30.1904	28.4792	26.9765	28.3232	27.4819	30.181	26.8454	28.6949	27.5743	27.4153	100	28.2162	7	7	38.3	38.3	27.807	148.43	76849000000	356	P24158
ACP1	Low molecular weight phosphotyrosine protein phosphatase	26.1065	26.5686	26.2619	26.8439	27.4217	26.5275	26.3159	26.2134	26.3432	26.2886	100	26.4891	26.4711	26.6983	26.2326	26.2481	27.062	27.0531	26.5889	25.964	24.8697	26.611	100	26.3799	7	7	65.8	65.8	18.042	323.31	7373700000	192	P24666
AZGP1	Zinc-alpha-2-glycoprotein	25.9329	28.5641	28.2934	29.3966	29.8309	24.7946	26.3917	28.0764	26.5134	26.7907	100	27.4585	27.1093	28.2634	25.8557	27.6008	28.7668	27.4633	25.6065	25.3905	24.6855	27.5416	100	26.8283	14	14	50.7	50.7	34.258	301.28	17531000000	425	P25311
MPST	3-mercaptopyruvate sulfurtransferase	25.5837	25.5281	27.0093	26.5838	26.5764	24.8876	26.3325	26.079	26.235	26.4567	100	26.1272	24.9752	25.3048	26.8935	26.3758	25.613	25.4529	26.1425	25.5032	24.1529	26.5454	100	25.6959	9	9	50.8	50.8	33.178	172.73	5266000000	220	P25325
ATP5A1	ATP synthase subunit alpha, mitochondrial	26.8405	25.3541	26.7057	26.7378	25.6227	24.5765	25.3117	26.437	25.1787	25.058	100	25.7823	26.5425	25.9662	27.3042	26.877	24.9239	25.9083	25.1677	25.877	26.8459	25.333	100	26.0746	22	22	46.8	46.8	59.75	323.31	8989000000	423	P25705
PSMA1	Proteasome subunit alpha type-1	25.9906	26.3016	26.8548	26.8803	26.9783	26.6451	26.4053	26.6082	26.1006	26.5315	100	26.5296	25.9589	26.435	26.8451	26.9127	26.4505	26.0321	26.7742	25.982	24.208	26.1242	100	26.1723	14	14	63.5	63.5	29.555	208.84	9254500000	243	P25786
PSMA2	Proteasome subunit alpha type-2	24.5695	26.0062	26.4276	25.3092	25.9744	23.6093	25.1116	25.5925	24.9313	25.4268	100	25.2959	26.4828	26.8765	25.2291	24.2726	25.5455	27.0271	25.1148	23.6259	23.7729	26.5988	100	25.4546	8	8	52.6	52.6	25.898	180.05	4714900000	228	P25787
PSMA3	Proteasome subunit alpha type-3	25.3758	26.2419	26.5104	27.1433	27.5688	24.6873	25.6599	25.9646	24.4477	25.85	100	25.945	26.1933	26.5679	26.2328	25.7572	26.5542	26.1338	25.6475	23.9864	24.3066	26.1381	100	25.7518	8	8	34.9	34.9	28.433	86.171	5100900000	168	P25788
PSMA4	Proteasome subunit alpha type-4	26.9041	27.5635	27.3	27.0014	26.3663	26.5694	27.3738	26.5763	27.1494	27.7664	100	27.0571	27.6616	27.8158	27.8404	26.9322	25.0212	27.4396	27.5956	26.933	25.4537	27.2349	100	26.9928	11	11	64.8	64.8	29.483	323.31	11488000000	250	P25789
MSN	Moesin	27.4859	27.1504	24.4982	23.2656	24.3901	27.7649	26.8515	25.6139	26.9428	27.2078	100	26.1171	27.2932	27.4324	24.3639	24.2093	25.2642	27.2987	27.3217	27.5038	28.5403	27.2374	100	26.6465	37	25	63.4	46.8	67.819	323.31	35336000000	669	P26038
S100A4	Protein S100-A4	26.6843	27.7976	26.7988	27.9208	28.6811	27.0065	26.9853	27.5584	26.7021	26.6638	100	27.2799	27.3122	26.3253	26.9852	26.9903	28.8011	27.1208	26.8415	26.2504	26.7437	27.7533	100	27.1124	5	5	36.6	36.6	11.728	32.468	11667000000	200	P26447
HMGB2	High mobility group protein B2	25.7242	26.9098	24.4208	26.7392	26.795	25.764	24.2326	27.02	25.5491	23.2795	100	25.6434	26.4595	24.5245	26.6352	27.4363	27.4709	25.3757	25.0147	27.5808	25.9168	23.7886	100	26.0203	6	5	24.4	18.7	24.033	174.31	11264000000	217	P26583
STOM	Erythrocyte band 7 integral membrane protein	28.4024	28.6403	28.2314	26.4996	26.1018	29.6158	29.0668	27.0666	29.2581	30.1409	100	28.3024	29.1038	28.7484	28.1819	27.016	28.0828	28.9486	29.2698	28.3441	28.9792	29.8026	100	28.6477	14	14	61.8	61.8	31.73	323.31	73953000000	873	P27105
PON1	Serum paraoxonase/arylesterase 1	26.5617	27.0381	27.7975	27.6127	26.3604	25.677	27.0095	26.9612	27.3365	28.279	100	27.0634	26.3915	26.6944	25.5879	26.5546	26.1888	26.4021	26.9037	26.7565	25.887	27.8861	100	26.5252	12	12	57.2	57.2	39.731	323.31	17403000000	505	P27169
YWHAQ	14-3-3 protein theta	25.148	25.9693	25.4657	26.3516	26.6264	24.7222	24.9445	25.9633	24.6901	25.0018	100	25.4883	25.5759	25.4151	25.5001	26.0537	25.5397	25.8888	24.9573	25.2309	24.3343	25.9213	100	25.4417	11	7	49.4	35.5	27.764	323.31	4979500000	292	P27348
CALR	Calreticulin	26.6529	26.6411	25.3048	25.5034	22.6247	26.1626	25.5778	26.0303	26.2415	25.3691	100	25.6108	27.3223	26.2912	24.9831	25.1488	23.5581	26.7288	26.094	26.6933	27.5347	25.6332	100	25.9988	23	23	76.3	76.3	48.141	323.31	31108000000	707	P27797
CANX	Calnexin	26.4595	26.008	24.5966	25.4323	23.6955	25.7964	24.9982	26.3217	26.1906	25.2557	100	25.4755	26.7918	26.1254	26.3257	26.2042	24.551	26.2411	25.7919	27.8087	26.5703	25.4346	100	26.1845	26	26	48.5	48.5	67.567	323.31	24077000000	681	P27824
PSMA5	Proteasome subunit alpha type-5	25.0206	26.2005	26.394	26.1107	26.9413	24.7492	25.714	25.5551	24.7519	23.5482	100	25.4986	25.7976	26.2343	25.8726	25.3047	26.5048	25.8185	25.463	24.1881	24.0285	25.7718	100	25.4984	10	10	65.1	65.1	26.411	241.38	4092500000	217	P28066
TMOD1	Tropomodulin-1	24.6526	24.2285	25.8318	25.3696	25.2132	24.3735	25.2902	25.1252	25.4087	25.4623	100	25.0955	23.6784	24.8114	25.9986	25.7225	24.7473	23.3258	25.5777	25.3303	23.6555	25.0723	100	24.792	19	17	61.3	56	40.569	323.31	5489600000	358	P28289
TKT	Transketolase	27.1355	27.237	26.0624	24.6441	21.9883	27.1617	26.386	25.5812	26.9691	26.6344	100	25.9799	26.8214	27.0412	26.1262	25.501	25.18	26.8682	26.242	26.8765	26.896	26.5178	100	26.407	25	25	62.1	62.1	67.877	323.31	48232000000	785	P29401
SERPINA4	Kallistatin	25.5306	25.7208	26.0036	26.6915	25.3997	25.2271	25.6963	25.9023	26.5069	26.4899	100	25.9169	25.3946	25.3006	24.7563	26.3334	23.9609	25.0432	25.8742	25.9442	23.4923	25.7864	100	25.1886	16	16	47.3	47.3	48.541	323.31	9117100000	377	P29622
PRDX6	Peroxiredoxin-6	29.9688	29.9844	30.6574	29.8019	29.4922	30.5677	30.3696	29.7253	30.6612	30.8355	100	30.2064	30.0401	30.7271	30.4255	29.8358	29.0444	30.0688	30.7979	30.1854	28.8939	30.0552	100	30.0074	17	17	78.6	78.6	25.035	323.31	223470000000	1044	P30041
BLVRB	Flavin reductase (NADPH)	30.7944	31.0955	31.5667	31.6279	31.3811	30.7505	31.0901	31.1124	30.7026	31.6756	100	31.1797	30.8961	30.741	31.3517	31.2685	30.8171	30.7592	30.9923	30.514	29.203	31.3706	100	30.7913	14	14	82	82	22.119	323.31	271450000000	2351	P30043
PRDX5	Peroxiredoxin-5, mitochondrial	23.5284	24.9867	25.0142	24.7902	25.3303	22.3677	24.1158	24.7441	23.9674	22.9726	100	24.1817	25.4286	25.594	23.9896	24.4669	25.1219	26.0964	23.4095	23.3462	23.6442	24.8239	100	24.5921	8	8	55.1	55.1	22.086	323.31	2071500000	144	P30044
DDT;DDTL	D-dopachrome decarboxylase;D-dopachrome decarboxylase-like protein	25.5526	26.4146	27.7039	26.2934	27.3815	25.0705	26.8115	27.4462	25.7636	26.1366	100	26.4574	26.9308	27.5585	26.7281	25.9549	26.3663	27.3463	26.1894	25.2611	24.905	27.258	100	26.4498	6	6	53.4	53.4	12.712	76.899	9365600000	250	P30046;A6NHG4
PEBP1	Phosphatidylethanolamine-binding protein 1;Hippocampal cholinergic neurostimulating peptide	26.7679	27.1589	27.6417	28.0268	27.5696	26.6978	27.2942	27.472	27.0794	27.1383	100	27.2847	27.6415	27.5315	27.1647	27.2188	26.8777	27.291	27.1326	26.7877	25.5046	27.513	100	27.0663	13	13	80.7	80.7	21.057	323.31	25505000000	667	P30086
PDIA3	Protein disulfide-isomerase A3	26.1777	26.0263	25.3146	25.9729	24.887	25.8763	25.5371	26.5209	26.2011	25.5052	100	25.8019	26.7753	26.1023	26.6535	26.905	25.099	26.4654	25.912	27.3978	26.6784	26.2385	100	26.4227	28	27	64	61	56.782	323.31	19178000000	544	P30101
PPP2R1A	Serine/threonine-protein phosphatase 2A 65 kDa regulatory subunit A alpha isoform	25.1712	25.6287	26.4977	26.3344	25.5382	23.981	25.9539	26.0334	24.0753	25.1122	100	25.4326	25.7484	26.3597	25.8147	25.7291	24.4705	26.0693	25.7914	24.4482	22.5881	26.053	100	25.3072	26	20	56.9	42.6	65.308	323.31	9637200000	452	P30153
ADSL	Adenylosuccinate lyase	25.6156	25.4505	26.4279	25.3693	24.6633	26.4254	26.0159	25.9238	26.5885	26.7699	100	25.925	25.6749	26.3458	27.5228	26.3719	25.3511	25.914	26.5006	26.3289	24.168	25.9872	100	26.0165	21	21	59.7	59.7	54.889	323.31	11925000000	533	P30566
PKLR	Pyruvate kinase PKLR	25.5757	26.0197	26.6594	24.6973	25.2538	25.722	26.0311	25.3883	25.8388	26.626	100	25.7812	26.0565	26.9334	26.6096	25.6914	24.8688	26.4955	25.6298	24.9373	23.8649	25.9692	100	25.7057	28	27	67.4	65.5	61.829	312.98	9222200000	426	P30613
SERPINB1	Leukocyte elastase inhibitor	26.4486	27.437	26.0199	26.083	25.6044	26.2711	26.1096	27.1847	26.6566	26.2898	100	26.4105	27.6167	27.06	26.117	26.76	25.7801	27.1438	26.3008	27.5885	26.5457	26.3903	100	26.7303	24	23	63.9	61.2	42.741	323.31	49728000000	866	P30740;O75830
ATIC	Bifunctional purine biosynthesis protein PURH;Phosphoribosylaminoimidazolecarboxamide formyltransferase;IMP cyclohydrolase	25.8322	25.7429	26.7501	25.428	25.161	25.3626	26.2712	25.6686	26.4901	27.0112	100	25.9718	25.3136	26.3869	27.0091	26.0781	25.3385	25.3618	26.562	26.1318	24.2518	26.4446	100	25.8878	32	32	72.8	72.8	64.615	323.31	13519000000	750	P31939
YWHAB	14-3-3 protein beta/alpha;14-3-3 protein beta/alpha, N-terminally processed	26.5239	26.7414	27.1991	27.7706	27.4496	26.0416	26.4608	26.8191	26.3092	26.2027	100	26.7518	26.02	26.4156	27.0037	27.4087	26.5305	26.5833	26.4192	26.9365	25.3375	26.6967	100	26.5352	12	7	64.2	46.7	28.082	323.31	13463000000	350	P31946
STIP1	Stress-induced-phosphoprotein 1	26.3049	25.9179	26.5345	24.104	22.4552	27.6505	26.6767	25.9847	27.8854	26.556	100	26.007	25.7894	26.2293	26.8666	24.8226	25.1514	25.4483	26.9679	27.0721	27.3142	26.4313	100	26.2093	29	29	52.7	52.7	62.639	323.31	17666000000	476	P31948
PRDX2	Peroxiredoxin-2	32.5582	33.1336	33.1224	32.7177	32.6612	32.3327	33.03	32.4274	32.3123	32.2581	100	32.6554	32.8664	32.9826	32.561	31.9256	32.0096	32.7446	32.7787	31.952	31.1897	32.1478	100	32.3158	19	18	79.8	74.2	21.892	323.31	1214600000000	2495	P32119
HSPA4	Heat shock 70 kDa protein 4	25.1542	23.9725	25.175	22.6439	21.592	25.4279	25.1122	24.2215	25.733	25.5396	100	24.4572	25.4417	25.3774	22.9881	21.3997	22.7427	25.4043	25.7753	24.9078	25.5934	25.6023	100	24.5233	39	37	62.1	59.5	94.33	323.31	7818300000	472	P34932;O95757
KRT9	Keratin, type I cytoskeletal 9	25.9323	24.909	24.6414	27.6072	29.8073	24.2434	29.2629	27.7184	26.2633	25.3468	100	26.5732	20.3722	19.8621	26.9157	27.4363	28.8307	21.1891	28.6027	24.2069	27.3224	27.9534	100	25.2692	36	2	68.9	4	62.064	323.31	19635000000	610	P35527
FBN1	Fibrillin-1	26.9888	24.8141	25.0685	25.7495	22.7655	26.7305	24.7914	25.8771	25.0705	20.3034	100	24.8159	26.5556	24.3825	25.8532	25.0118	25.1495	26.2136	24.2875	26.5121	28.3125	21.2587	100	25.3537	63	60	29.4	28.4	312.3	323.31	12037000000	680	P35555
MYH9	Myosin-9	27.8686	27.3946	27.679	28.2575	28.6092	28.3476	27.9527	28.4552	27.8622	27.5479	100	27.9975	27.7927	27.3405	28.4539	28.4771	28.1594	28.4931	28.4965	28.7212	29.352	28.694	100	28.398	122	100	62.3	52.1	226.53	323.31	169820000000	4263	P35579;REV__Q9UKV3
ADD1	Alpha-adducin	26.2506	26.0853	26.681	25.1441	25.3696	27.1732	26.6667	25.8319	27.1222	26.8327	100	26.3157	25.9458	26.9402	26.7922	25.4426	25.5439	26.7762	26.867	26.7581	26.8393	26.5541	100	26.4459	28	27	57.4	56.3	80.954	323.31	20749000000	729	P35611
ADD2	Beta-adducin	25.9604	25.7937	25.9955	24.6558	25.0481	26.8188	26.6632	25.4073	27.12	27.2752	100	26.0738	25.4021	26.3393	25.7298	24.9686	25.7593	25.7065	27.0154	26.5422	26.6909	26.6799	100	26.0834	33	32	68.7	67.6	80.853	323.31	17061000000	690	P35612
PSMC2	26S protease regulatory subunit 7	24.5975	24.4482	25.2122	24.0532	23.7103	25.3212	25.1312	24.0144	25.8611	25.0023	100	24.7352	24.116	24.7971	25.7579	24.863	23.7045	24.3942	25.4132	25.5586	23.9332	24.5671	100	24.7105	22	22	60.3	60.3	48.633	323.31	5932600000	374	P35998
PGM1	Phosphoglucomutase-1	24.8768	23.8223	24.595	24.6887	21.8597	23.8227	24.5692	24.955	23.4016	23.964	100	24.0555	23.719	23.8695	24.6092	24.9843	21.0461	24.3273	24.7776	24.1347	23.0967	23.9619	100	23.8526	20	20	44.3	44.3	61.448	84.748	3389600000	232	P36871
SERPINF1	Pigment epithelium-derived factor	25.8676	26.0752	26.6819	27.4055	26.3924	24.9578	25.2772	26.7949	25.602	26.5292	100	26.1584	25.5755	25.6675	26.2371	27.6387	25.2006	24.945	25.6678	26.6621	23.769	25.9723	100	25.7335	15	11	48.3	37.6	46.312	323.31	8421500000	339	P36955
GMPR	GMP reductase 1	25.2337	25.312	25.7467	24.8998	24.6604	26.0849	26.1497	23.8597	25.3683	25.1341	100	25.2449	24.0788	25.0673	25.7042	25.415	24.4356	24.6305	25.5653	23.9146	24.171	24.7377	100	24.772	14	12	60	55.1	37.418	323.31	3629900000	162	P36959
TAGLN2	Transgelin-2	23.7939	23.5623	24.6408	24.9679	25.0777	23.5471	24.3412	25.6821	23.7822	25.0988	100	24.4494	23.4972	24.5105	24.6109	24.966	25.3698	25.3901	24.4105	24.167	23.8081	26.3011	100	24.7031	11	11	66.8	66.8	22.391	323.31	2556100000	224	P37802
TALDO1	Transaldolase	26.8328	27.4963	27.6334	28.2033	28.2012	26.7847	27.4773	27.6142	25.6366	25.8648	100	27.1745	27.0691	27.1189	27.5545	27.7846	27.2497	27.2711	27.1585	26.6899	25.421	27.3623	100	27.0679	14	14	37.7	37.7	37.54	94.532	28023000000	414	P37837
SNCA	Alpha-synuclein	27.3472	28.4582	28.4673	29.2803	31.0724	27.2548	27.9002	29.1358	26.7782	26.0445	100	28.1739	28.7696	28.6684	29.1488	29.5282	32.5501	27.6127	27.7089	26.5508	27.2363	27.0377	100	28.4812	6	4	54.3	41.4	14.46	323.31	32726000000	339	P37840
ATP6V1A	V-type proton ATPase catalytic subunit A	24.3941	24.3963	24.5669	24.0445	23.5893	23.5721	24.5871	24.3389	23.7207	24.8459	100	24.2056	25.4778	25.5439	24.4522	24.0876	23.8034	25.8447	24.4366	23.9753	23.2575	24.7831	100	24.5662	20	20	42.6	42.6	68.303	297.27	3389300000	257	P38606
CCT6A	T-complex protein 1 subunit zeta	26.0926	26.6364	26.457	23.7359	23.8254	26.4705	26.879	26.2185	27.0167	26.7607	100	26.0093	26.8055	27.356	26.1391	25.0389	24.8365	27.1658	27.1558	26.7369	26.0327	26.555	100	26.3822	24	24	63.1	63.1	58.024	323.31	15428000000	450	P40227;Q92526
MDH1	Malate dehydrogenase, cytoplasmic	28.2174	28.0987	28.5932	28.6211	27.1558	28.4264	28.2367	27.9191	28.1973	27.8446	100	28.131	28.1654	28.0526	28.6232	28.5692	27.1504	27.9135	28.5741	28.2556	26.4982	27.5245	100	27.9327	13	13	47.3	47.3	36.426	149.46	37500000000	341	P40925
RANBP1	Ran-specific GTPase-activating protein	25.7413	26.1079	27.0778	26.8943	27.0353	26.3306	26.5492	25.9293	26.7945	26.4981	100	26.4958	26.0006	26.5197	26.6718	26.8676	26.1632	25.3867	27.2356	26.2442	24.5881	26.2744	100	26.1952	6	6	47.3	47.3	23.31	169.73	7559400000	201	P43487;Q9C010
AFM	Afamin	26.6058	27.0693	27.6021	28.821	27.6104	26.506	27.0644	27.2479	26.4962	26.7348	100	27.1758	25.3446	25.6229	26.2485	28.0663	26.0111	25.434	26.8229	26.6795	24.0847	25.5123	100	25.9827	29	28	54.3	53.1	69.068	323.31	20708000000	672	P43652
PSMC4	26S protease regulatory subunit 6B	24.4702	23.0444	25.6783	24.5441	24.1755	25.2283	25.0501	24.8487	25.2656	25.2029	100	24.7508	24.9374	25.4272	26.2553	26.0618	24.1711	25.3169	25.7868	25.2618	23.472	25.0796	100	25.177	22	22	67.2	67.2	47.366	323.31	4770500000	203	P43686
USP5	Ubiquitin carboxyl-terminal hydrolase 5	25.7902	26.1275	25.6802	22.3217	23.4194	26.8434	26.3163	24.4289	26.4076	26.9349	100	25.427	25.7423	26.6005	23.938	22.0949	24.6454	26.3121	26.6887	25.4142	25.726	26.6172	100	25.3779	33	33	51.2	51.2	95.785	323.31	16054000000	765	P45974;Q92995
IQGAP1	Ras GTPase-activating-like protein IQGAP1	24.4476	22.6905	22.0695	22.4967	19.6336	23.5986	22.2072	24.0794	24.4868	22.9647	100	22.8675	24.6442	24.0845	22.2073	24.2471	20.6168	23.5778	22.4995	25.2922	26.4073	22.9758	100	23.6553	63	62	53.8	53.2	189.25	323.31	9452600000	752	P46940;Q86VI3
CAPZA2	F-actin-capping protein subunit alpha-2	24.5026	24.9454	24.6693	24.8818	24.7596	22.1933	24.1493	24.9839	23.2185	24.5305	100	24.2834	26.2484	25.2453	24.5017	24.3582	23.5972	25.1467	23.8539	23.5493	23.3842	25.0497	100	24.4935	10	8	55.6	46.2	32.949	298.59	2187400000	185	P47755
CAPZB	F-actin-capping protein subunit beta	25.7101	25.6431	25.4975	25.0894	23.5818	26.3164	25.8331	25.2409	25.6787	24.8372	100	25.3428	25.5011	25.3893	26.0381	25.6222	25.047	25.7693	26.1755	25.8265	25.7002	25.6333	100	25.6702	17	17	66.9	66.9	30.628	197.62	9082700000	335	P47756
LIMS1	LIM and senescent cell antigen-like-containing domain protein 1	24.9334	24.5382	24.6109	24.1062	23.5649	25.2904	24.9763	25.0141	25.419	24.7892	100	24.7242	24.3896	25.4835	25.8909	25.5429	26.5008	26.0882	26.0424	25.5125	25.2108	24.5209	100	25.5182	10	10	42.8	42.8	37.251	55.594	1883200000	82	P48059;Q7Z4I7
GCLC	Glutamate--cysteine ligase catalytic subunit	26.045	26.5833	26.3463	24.9747	25.1135	26.9795	26.4373	25.7653	26.8388	27.1627	100	26.2246	26.0389	27.0833	26.7307	25.5016	25.5656	26.1528	26.8184	26.6251	25.9874	26.6263	100	26.313	28	28	54	54	72.765	323.31	26835000000	872	P48506
GCLM	Glutamate--cysteine ligase regulatory subunit	25.428	26.5591	26.9313	26.5207	27.66	24.8831	26.136	26.0086	25.4388	25.5842	100	26.115	26.2871	26.7159	26.3197	25.4749	27.0885	26.5538	25.9312	24.9309	24.1501	26.7046	100	26.0157	9	9	43.8	43.8	30.727	323.31	7365400000	298	P48507
CCT5	T-complex protein 1 subunit epsilon	26.0085	26.1234	26.4896	25.3749	25.0991	26.3263	26.4452	26.3816	26.0765	26.1303	100	26.0455	25.756	26.0835	27.0467	25.981	25.662	25.6812	26.5099	26.2333	24.8619	25.507	100	25.9323	25	25	61.2	61.2	59.67	323.31	11042000000	383	P48643
IDH2	Isocitrate dehydrogenase [NADP], mitochondrial	24.8845	24.4935	25.7562	24.7422	23.3076	22.8509	24.3457	25.7698	24.777	24.2919	100	24.5219	25.8923	24.9892	25.9771	25.496	23.9045	25.0636	24.8265	25.6244	25.3867	24.6882	100	25.1849	18	17	42.3	40.3	50.909	323.31	7644200000	372	P48735
ALDH9A1	4-trimethylaminobutyraldehyde dehydrogenase	25.3136	25.2672	25.3278	24.8557	24.1527	24.7191	25.0406	25.1119	25.0243	24.6217	100	24.9435	24.8961	25.418	25.7226	25.0494	24.4239	24.7406	24.515	24.3123	23.9749	23.92	100	24.6973	15	15	40.1	40.1	53.801	94.1	3339400000	207	P49189
RPIA	Ribose-5-phosphate isomerase	25.6976	26.4735	26.7114	26.6979	26.9421	26.1701	26.4004	25.8249	25.1057	25.7784	100	26.1802	26.9171	26.8335	26.0169	26.3603	25.9022	26.7275	26.258	24.8531	23.6254	26.1457	100	25.964	12	12	52.1	52.1	33.269	269	7364800000	256	P49247
CCT3	T-complex protein 1 subunit gamma	25.8231	26.2284	26.4535	25.1	24.1727	26.6625	26.3053	26.1779	26.6725	25.887	100	25.9483	25.3547	26.8359	26.9223	25.7748	25.209	25.7934	26.6716	26.6012	25.2488	26.2058	100	26.0617	31	31	67.9	67.9	60.533	323.31	13639000000	549	P49368
PSMB3	Proteasome subunit beta type-3	24.7713	25.3304	25.9263	24.8221	23.9479	25.0889	25.3408	25.5615	25.0983	25.6207	100	25.1508	25.6652	26.2617	25.891	25.0825	24.1975	25.9502	25.4099	24.86	23.5085	25.6507	100	25.2477	8	8	42.9	42.9	22.949	145.46	4894100000	247	P49720
COMP	Cartilage oligomeric matrix protein	26.9155	20.7274	23.265	21.3141	20.6923	28.0663	23.9951	23.5141	22.0109	22.655	100	23.3156	24.1328	19.7257	22.5413	24.395	21.5206	27.459	22.6837	22.4761	26.5747	21.4108	100	23.292	31	22	62.4	48.3	82.86	323.31	4366400000	256	P49747
HINT1	Histidine triad nucleotide-binding protein 1	26.1351	26.9615	27.9873	27.3569	27.1227	26.6527	27.391	27.6984	27.0342	27.097	100	27.1437	26.7909	26.705	27.4836	27.0379	26.7155	27.4878	27.5988	27.2263	25.9386	27.111	100	27.0095	6	6	73.8	73.8	13.802	190.56	14332000000	368	P49773
CAMP	Cathelicidin antimicrobial peptide;Antibacterial protein FALL-39;Antibacterial protein LL-37	24.3525	26.6199	25.043	26.0934	27.5254	25.1099	25.1211	27.7166	24.571	23.6016	100	25.5754	26.1035	25.0575	25.5832	25.8224	27.5057	25.6931	24.3267	26.2996	26.0022	25.2568	100	25.7651	9	9	38.8	38.8	19.301	71.998	6187700000	167	P49913
GDI2	Rab GDP dissociation inhibitor beta	27.6431	27.6927	28.1253	26.7596	26.486	27.8644	28.059	27.2936	28.1374	28.2858	100	27.6347	27.9456	28.5363	28.3031	27.7055	26.6595	28.0101	28.3704	27.8777	26.2444	27.905	100	27.7558	32	22	76	54.4	50.663	323.31	61153000000	1148	P50395
VASP	Vasodilator-stimulated phosphoprotein	23.2736	22.7632	21.8001	23.4076	22.9267	25.0535	24.2489	22.6383	23.4109	22.5531	100	23.2076	22.9144	22.7084	23.9599	24.6835	23.8979	22.8002	24.281	24.3516	24.5489	23.8546	100	23.8	16	16	47.1	47.1	39.829	204.97	1946800000	173	P50552
DNM2	Dynamin-2	23.5993	23.4998	23.4179	22.3119	22.5346	24.1837	23.8715	22.8734	24.4509	24.3764	100	23.512	24.3391	24.1398	23.4944	23.1315	22.5244	24.0392	23.9454	24.0527	24.3504	24.0537	100	23.8071	24	19	33.2	26.6	98.063	295.97	3099100000	245	P50570;Q05193
CCT8	T-complex protein 1 subunit theta	25.7964	26.1868	26.2544	25.7543	24.8631	26.6514	26.3153	26.0983	26.2571	26.0749	100	26.0252	26.2269	26.6986	27.2002	26.5028	25.3575	26.1052	26.7291	26.9534	25.2467	25.7376	100	26.2758	32	32	72.8	72.8	59.62	323.31	22524000000	831	P50990
CCT4	T-complex protein 1 subunit delta	25.973	26.2301	26.3597	24.6937	23.9285	26.0671	26.2821	26.4978	26.1625	26.3255	100	25.852	26.3233	27.1653	27.033	26.1417	24.2333	26.3925	26.8039	26.7892	24.602	25.8835	100	26.1368	25	25	58.4	58.4	57.924	323.31	17041000000	476	P50991
RAB7A	Ras-related protein Rab-7a	25.0418	24.9878	24.5919	24.7819	24.597	24.1945	24.5005	24.8531	24.4691	24.4185	100	24.6436	25.2173	25.5109	24.9956	25.4461	24.045	25.3713	24.8257	24.9904	24.9094	24.9178	100	25.023	12	12	69.1	69.1	23.489	323.31	3565700000	202	P51149
LUM	Lumican	25.9564	26.0549	26.2999	27.3701	28.3796	24.1959	24.8027	26.6432	23.7929	24.7861	100	25.8282	27.1819	25.801	25.7095	26.6966	28.272	26.6384	23.7381	23.9091	25.0891	26.1959	100	25.9232	10	7	37	26	38.429	278.11	4978800000	291	P51884
PGD	6-phosphogluconate dehydrogenase, decarboxylating	27.1571	27.5553	27.974	27.4137	26.7123	27.1894	27.3505	27.5553	27.2216	27.5698	100	27.3699	27.9579	28.1015	27.8891	27.8929	26.6403	28.1663	27.5615	27.0013	25.6841	27.5926	100	27.4488	23	23	57.6	57.6	53.139	323.31	40945000000	699	P52209
ARHGDIA	Rho GDP-dissociation inhibitor 1	25.8645	25.9697	26.5451	25.9892	25.3604	25.366	25.7515	25.6004	25.0727	25.6397	100	25.7159	26.5389	25.7575	25.1393	25.7355	24.3556	26.3907	25.8091	25.6037	24.3439	25.8769	100	25.5551	9	9	49.5	49.5	23.207	113.93	5301700000	288	P52565
ARHGDIB	Rho GDP-dissociation inhibitor 2	26.7275	27.3377	26.8738	26.7184	24.2501	27.1244	26.6745	26.9786	27.3501	26.9937	100	26.7029	27.2662	27.3238	26.3799	26.8443	26.0755	27.9271	27.3256	27.13	27.7503	27.3567	100	27.1379	14	14	69.7	69.7	22.988	323.31	26805000000	450	P52566
CAPZA1	F-actin-capping protein subunit alpha-1	25.2613	25.7639	26.1676	25.8504	25.9074	24.2375	25.7316	26.0817	24.5564	25.8921	100	25.545	25.6209	26.4446	25.2806	25.5479	25.2594	26.1218	25.3476	25.1771	24.7581	26.1422	100	25.57	13	11	68.9	59.4	32.922	323.31	6583000000	330	P52907
BLVRA	Biliverdin reductase A	25.9416	26.4875	26.6374	25.9366	25.9368	26.3676	26.6283	25.6933	25.8576	26.0579	100	26.1545	26.0959	26.7038	26.4972	25.8673	25.5459	26.1975	26.6014	25.3921	25.1411	25.7306	100	25.9773	15	15	57.8	57.8	33.428	259.39	10814000000	330	P53004
ACLY	ATP-citrate synthase	26.0305	26.4092	25.7512	23.6634	21.8402	26.8946	26.5641	25.2729	26.4726	27.2509	100	25.615	26.2414	27.073	24.1971	21.4036	24.8265	26.5628	26.6514	25.8669	26.4088	26.74	100	25.5971	55	55	58.8	58.8	120.84	323.31	18512000000	824	P53396
USP14	Ubiquitin carboxyl-terminal hydrolase 14	26.6179	26.518	26.38	24.6681	22.5029	27.8314	27.1062	25.6848	27.098	27.0546	100	26.1462	26.5516	27.1291	25.8884	24.5408	25.7889	26.8385	27.0903	26.3678	25.7483	26.4276	100	26.2371	24	24	64.8	64.8	56.068	323.31	17946000000	621	P54578
RAD23A	UV excision repair protein RAD23 homolog A	25.5665	26.6648	27.276	26.8778	27.6757	25.5247	26.6555	26.002	25.6758	25.17	100	26.3089	26.9131	26.8954	26.404	26.0973	27.4481	26.8603	25.9921	24.7894	25.2887	26.6227	100	26.3311	12	9	53.4	46.3	39.609	323.31	9201500000	368	P54725
NAPA	Alpha-soluble NSF attachment protein	24.8158	25.1999	25.8587	26.2466	25.8125	24.7698	25.4043	25.8694	24.3694	25.3553	100	25.3702	25.3803	25.2518	25.6908	26.0112	25.4541	25.2671	25.3106	24.9677	23.3934	26.087	100	25.2814	16	16	74.6	74.6	33.232	323.31	5120100000	379	P54920;Q9H115
PLTP	Phospholipid transfer protein	23.2395	24.2957	23.7863	25.4493	24.7466	22.4857	22.5998	23.2879	23.4578	23.2473	100	23.6596	22.7443	24.5348	22.3611	23.8521	23.0156	24.2413	22.8501	22.1304	21.3448	23.6802	100	23.0755	11	11	36.5	36.5	54.739	78.926	700150000	92	P55058
VCP	Transitional endoplasmic reticulum ATPase	27.3535	27.1294	27.3951	25.43	25.2472	27.8812	27.5562	26.4122	27.922	27.7652	100	27.0092	26.8442	27.7969	26.2997	25.3425	25.8456	27.4249	27.9585	27.1157	27.5564	27.1099	100	26.9294	51	51	75.4	75.4	89.321	323.31	57344000000	1472	P55072
MTPN	Myotrophin	24.4463	26.0607	25.9353	24.9018	25.1596	23.625	25.3668	26.7774	24.3742	25.2752	100	25.1922	26.39	25.9698	24.906	24.5078	24.7694	26.6968	25.1654	23.295	23.4242	24.2385	100	24.9363	6	6	61.9	61.9	12.895	161.9	3214900000	133	P58546
TPI1	Triosephosphate isomerase	26.8108	28.5021	28.7065	28.694	29.7321	26.3999	28.1109	27.9549	26.8583	26.097	100	27.7866	27.9444	28.7918	28.2301	27.5883	29.0683	28.3152	27.3754	26.2278	26.7019	27.3116	100	27.7555	15	15	81.5	81.5	26.669	323.31	41390000000	849	P60174
MYL6	Myosin light polypeptide 6	25.9042	25.9917	25.9647	27.1751	27.395	24.1591	25.3463	26.8124	24.5937	24.8353	100	25.8177	26.8076	26.1843	26.307	25.674	26.7899	27.6508	25.3487	25.1929	25.889	27.4942	100	26.3339	8	6	58.9	43	16.93	208.11	7278800000	193	P60660
EIF4A1	Eukaryotic initiation factor 4A-I	25.9797	26.0251	25.957	25.137	25.2635	27.0371	25.8651	25.0635	26.7273	27.3509	100	26.0406	25.4925	24.9303	26.8918	26.441	25.3634	24.735	25.8047	26.547	26.0877	26.1502	100	25.8444	19	9	52.7	27.6	46.153	323.31	8683800000	256	P60842
PRPS1	Ribose-phosphate pyrophosphokinase 1	26.5793	26.7833	26.9977	26.7962	26.8769	26.443	26.9199	26.1816	26.0182	26.424	100	26.602	25.7951	26.6449	26.9869	26.5561	26.5465	25.9405	26.552	26.2452	24.6357	26.1157	100	26.2019	13	7	55	27	34.834	323.31	12999000000	495	P60891;P21108
PSMA6	Proteasome subunit alpha type-6	26.2627	27.0172	27.1864	26.3956	25.2412	26.7542	26.7749	26.0277	26.6999	27.0492	100	26.5409	26.9298	27.2367	26.9537	26.2916	25.7265	26.6287	26.8439	26.2381	25.4548	26.4619	100	26.4766	13	13	58.1	58.1	27.399	78.473	12679000000	314	P60900
CDC42	Cell division control protein 42 homolog	25.6675	25.4301	25.3119	25.2553	23.9826	25.8426	25.9587	23.9798	25.7945	26.5988	100	25.3822	25.2444	26.0854	26.0077	25.7337	23.7878	25.7051	26.4615	25.5129	25.0689	24.9017	100	25.4509	10	9	62.8	57.1	21.258	101.62	5114100000	232	P60953;Q9H4E5
UBE2N;UBE2NL	Ubiquitin-conjugating enzyme E2 N;Putative ubiquitin-conjugating enzyme E2 N-like	25.8258	26.7305	26.8671	25.7004	26.3746	26.3294	26.6911	26.5436	24.9071	26.7759	100	26.2746	27.568	27.5961	25.6567	25.3722	25.5856	27.3342	26.8833	25.2833	23.4411	26.4253	100	26.1146	9	9	76.3	76.3	17.138	134.13	11096000000	171	P61088;Q5JXB2
ACTR2	Actin-related protein 2	24.79	24.9732	24.088	24.2938	23.7876	24.8354	24.1636	24.9496	25.1097	25.4241	100	24.6415	24.4399	25.1083	24.9494	24.9339	23.7344	25.3748	25.0559	25.597	24.6475	25.7995	100	24.9641	12	12	41.9	41.9	44.76	304.75	4641100000	257	P61160
RAP1B	Ras-related protein Rap-1b;Ras-related protein Rap-1b-like protein	27.164	27.1308	27.115	27.1164	26.966	27.6449	27.5919	26.7676	26.619	27.6915	100	27.1807	27.86	27.5436	27.3264	26.7768	26.9865	28.5814	27.9939	26.8903	27.3767	27.9737	100	27.5309	13	4	79.3	29.3	20.825	323.31	20437000000	280	P61224;A6NIZ1
LYZ	Lysozyme C	27.5294	27.736	25.7406	28.1295	28.8192	27.6134	25.6579	28.0872	26.759	25.1246	100	27.1197	27.8028	26.5071	26.2978	27.9906	28.9147	27.5162	25.5654	27.7112	27.9885	26.4304	100	27.2725	8	8	61.5	61.5	16.537	260.53	25929000000	285	P61626
NUTF2	Nuclear transport factor 2	24.8283	25.2422	27.2128	25.4092	26.1869	24.2937	25.6595	27.0144	25.6618	27.1469	100	25.8656	25.4649	26.522	26.6472	24.814	25.7222	26.1917	26.0415	25.3529	24.7715	26.5155	100	25.8043	7	7	92.1	92.1	14.478	57.064	4844700000	92	P61970
HNRNPK	Heterogeneous nuclear ribonucleoprotein K	25.0392	25.2052	24.9743	24.7875	24.2367	24.8877	24.5642	25.9155	25.4231	25.176	100	25.0209	25.7255	25.8222	25.7014	25.6668	25.0232	25.7497	24.9949	26.1374	24.8396	25.0388	100	25.47	16	16	49.5	49.5	50.976	323.31	9841600000	420	P61978
YWHAG	14-3-3 protein gamma;14-3-3 protein gamma, N-terminally processed	25.9247	25.6343	25.9378	26.8092	27.3826	25.996	25.8299	25.7082	25.261	24.7104	100	25.9194	26.043	25.1497	26.5972	26.1435	27.2721	25.416	25.3843	25.3303	25.1876	25.4751	100	25.7999	13	9	61.1	47.4	28.302	323.31	4243100000	284	P61981
PSMC1	26S protease regulatory subunit 4	24.7302	25.2328	25.4905	22.7351	23.5395	25.5936	25.2553	21.9782	26.1888	25.1535	100	24.5898	25.1347	25.6899	25.2002	24.5251	23.3218	25.3322	25.6236	25.7442	25.7802	25.3354	100	25.1687	15	15	43	43	49.184	323.31	6444000000	285	P62191
YWHAE	14-3-3 protein epsilon	28.4121	28.5446	28.9246	29.642	29.5751	28.37	28.4698	28.511	28.2118	28.0165	100	28.6678	27.8975	27.7896	28.8194	29.1408	28.535	27.9441	28.5208	28.2312	27.2904	28.5542	100	28.2723	18	15	73.7	63.9	29.174	323.31	43860000000	623	P62258
HIST1H4A	Histone H4	30.2657	30.3271	28.6924	31.2847	31.1247	30.1353	28.2341	31.4076	29.8812	28.4763	100	29.9829	30.5458	28.7451	30.2435	31.6831	31.5485	29.252	28.7609	31.7638	31.7783	28.9892	100	30.331	8	8	55.3	55.3	11.367	98.633	198900000000	507	P62805
RAN	GTP-binding nuclear protein Ran	28.9461	28.892	28.3985	27.5066	27.3572	29.6708	29.071	27.0755	28.9748	29.6783	100	28.5571	28.4652	29.2535	28.1719	27.2631	28.2458	28.7285	29.1794	27.7615	28.3704	28.6932	100	28.4132	10	10	47.7	47.7	24.423	323.31	53804000000	427	P62826
GNB1	Guanine nucleotide-binding protein G(I)/G(S)/G(T) subunit beta-1	26.3388	24.9692	24.8032	25.2734	25.7041	24.4557	25.1944	24.1424	24.3858	24.7589	100	25.0026	24.9775	24.7489	25.1507	24.9653	25.8878	25.2064	24.9073	24.51	26.2567	25.2707	100	25.1881	14	8	60	38.8	37.377	274.35	3609200000	134	P62873;P16520
PPIA	Peptidyl-prolyl cis-trans isomerase A;Peptidyl-prolyl cis-trans isomerase A, N-terminally processed	28.2999	29.0454	29.5723	29.1378	28.7718	28.3316	28.7697	29.7662	29.3507	30.3524	100	29.1398	29.637	30.1109	28.6436	28.9685	28.7191	30.1669	28.9716	29.3046	28.0768	30.4353	100	29.3034	9	7	64.2	51.5	18.012	323.31	67574000000	420	P62937
RPS27A;UBC;UBB;UBA52	Ubiquitin-40S ribosomal protein S27a;Ubiquitin;40S ribosomal protein S27a;Polyubiquitin-C;Ubiquitin;Polyubiquitin-B;Ubiquitin;Ubiquitin-60S ribosomal protein L40;Ubiquitin;60S ribosomal protein L40	29.9732	30.3455	29.8769	29.1523	28.2227	30.3876	30.1159	29.7945	29.8016	29.7517	100	29.7422	30.6274	29.8184	29.626	29.2027	29.7004	29.965	29.9164	29.4228	30.0456	30.0111	100	29.8336	6	6	48.1	48.1	17.965	208.34	82252000000	322	P62979;P0CG48;P0CG47;P62987
AP2B1	AP-2 complex subunit beta	24.8308	24.7497	25.313	22.4981	22.6303	24.3889	24.6485	24.8807	25.1772	25.3545	100	24.4472	25.4963	25.6453	25.0299	24.3087	20.9086	25.5527	25.3069	25.2275	23.7466	25.1127	100	24.6335	29	18	40.9	28.5	104.55	323.31	5978500000	410	P63010
YWHAZ	14-3-3 protein zeta/delta	26.817	27.4103	27.8609	28.2557	28.1559	26.6619	27.5576	27.6354	25.7029	26.5699	100	27.2628	27.4704	27.1508	27.617	27.5859	27.5043	27.8834	27.4394	26.9413	26.4409	28.0112	100	27.4045	13	9	62	48.2	27.745	323.31	28671000000	497	P63104
SKP1	S-phase kinase-associated protein 1	26.1974	25.3594	26.2724	26.4416	27.5677	26.2384	26.3271	25.5609	24.7755	25.5743	100	26.0315	26.6657	25.6171	26.0256	25.9122	26.6176	25.7476	26.2567	25.6432	23.3629	25.5205	100	25.7369	11	11	74.8	74.8	18.658	211.29	7358200000	261	P63208
EIF5A;EIF5AL1	Eukaryotic translation initiation factor 5A-1;Eukaryotic translation initiation factor 5A-1-like	26.2958	27.1746	27.9493	27.4077	27.3429	26.0194	26.7936	27.1318	26.8318	27.3564	100	27.0303	28.5462	28.5751	26.9773	26.3925	27.2311	28.2793	27.0046	26.504	26.0539	27.8285	100	27.3393	9	9	63.6	63.6	16.832	323.31	19220000000	317	P63241;Q6IS14;Q9GZV4
TPM4	Tropomyosin alpha-4 chain	24.1871	24.8785	25.6402	27.3167	28.8871	23.1504	25.4366	25.8505	22.0036	23.0767	100	25.0427	25.2937	23.6052	26.1283	25.7453	28.9775	26.1618	25.3012	24.201	24.8611	26.4306	100	25.6706	18	8	58.1	31.5	28.521	304.31	5595200000	232	P67936;Q2TAC2
UBE2L3	Ubiquitin-conjugating enzyme E2 L3	25.9453	26.1645	26.7112	27.0185	26.9463	26.0008	26.1661	26.0609	25.9495	26.3479	100	26.3311	26.0033	25.9218	26.8935	26.6006	26.5156	25.5022	26.1547	25.501	24.6246	26.3512	100	26.0068	7	7	65.6	65.6	17.861	155.43	6611800000	279	P68036;A0A1B0GUS4
EEF1A1;EEF1A1P5	Elongation factor 1-alpha 1;Putative elongation factor 1-alpha-like 3	28.0319	27.8577	25.7424	25.9579	25.9309	27.3162	26.5863	27.1333	27.6596	26.3672	100	26.8583	27.8767	27.4425	25.5978	26.5323	26.1957	27.5993	26.8339	27.8049	28.7036	26.754	100	27.1341	18	10	50.9	28.8	50.14	323.31	42200000000	624	P68104;Q5VTE0
TUBA4A	Tubulin alpha-4A chain	24.2064	24.0919	25.4103	24.3673	24.7406	24.3035	25.2197	25.5591	25.0633	26.2826	100	24.9245	24.6925	25.9072	25.387	24.8655	24.6982	26.2139	25.8146	25.0343	25.6484	26.9726	100	25.5234	21	5	65.6	19.2	49.924	55.552	3070800000	103	P68366
PAFAH1B2	Platelet-activating factor acetylhydrolase IB subunit beta	24.7721	25.5309	26.1041	25.4526	25.1836	25.4722	25.3861	25.5198	24.6688	25.3494	100	25.344	26.4079	26.0142	25.5424	25.3656	24.2418	25.8377	25.4784	25.0537	23.1812	25.5224	100	25.2645	5	5	39.7	39.7	25.569	92.656	3895100000	146	P68402
HBB	Hemoglobin subunit beta;LVV-hemorphin-7;Spinorphin	34.8468	36.7334	36.5889	36.6549	37.4459	35.2248	35.9907	36.627	34.5222	34.5813	100	35.9216	36.0645	36.1071	36.3587	35.9643	37.8737	36.2582	35.2751	34.3657	35.1425	35.8621	100	35.9272	30	22	97.3	95.9	15.998	323.31	16225000000000	22856	P68871
HBG1	Hemoglobin subunit gamma-1	27.429	29.6951	30.1781	32.4946	31.5441	28.7176	28.8247	31.7941	29.4757	29.0208	100	29.9174	29.275	29.7171	29.9662	32.0114	31.3972	31.0152	28.2096	29.3195	29.6377	30.9704	100	30.1519	12	2	90.5	9.5	16.14	323.31	131370000000	825	P69891
HBA1	Hemoglobin subunit alpha	34.054	35.6904	35.7597	35.7874	36.7189	34.6354	35.1792	36.5275	34.2105	33.7229	100	35.2286	35.2898	35.3798	35.9052	35.0838	37.6026	35.2713	34.3217	33.996	34.7092	34.9559	100	35.2515	22	17	97.2	85.9	15.257	323.31	5445100000000	9064	P69905
CCT2	T-complex protein 1 subunit beta	25.7905	26.0882	26.5753	25.7869	25.2986	25.8468	26.2777	26.6246	25.6417	25.7599	100	25.969	25.9145	26.42	27.2802	26.5233	25.3097	25.9686	26.6263	26.2487	24.4568	25.9505	100	26.0699	27	27	70.5	70.5	57.488	323.31	13279000000	639	P78371
GSTO1	Glutathione S-transferase omega-1	26.6707	27.7295	28.6492	28.7557	28.2712	27.9117	28.265	27.775	26.4137	28.1945	100	27.8636	26.1679	27.7636	28.4576	28.0262	28.1928	27.3582	28.3645	27.0805	25.0124	28.0716	100	27.4495	14	14	51.9	51.9	27.566	253.86	24366000000	337	P78417
LCN2	Neutrophil gelatinase-associated lipocalin	23.6557	26.5367	25.1811	25.5376	27.3668	23.5009	24.8742	26.4511	24.1551	23.301	100	25.056	27.2136	26.5501	24.4058	24.7219	26.854	26.7516	24.5674	24.5092	25.1308	26.0196	100	25.6724	8	8	54.5	54.5	22.588	169.97	8290500000	287	P80188
HSPG2	Basement membrane-specific heparan sulfate proteoglycan core protein;Endorepellin;LG3 peptide	27.8942	21.795	22.7889	20.8266	21.8041	23.599	22.4211	20.6947	22.8799	18.8352	100	22.3539	24.9396	23.1559	24.1065	22.5299	23.0368	24.2748	21.4429	22.7679	27.2127	20.4258	100	23.3893	102	102	39	39	468.83	323.31	4820600000	477	P98160
MPP1	55 kDa erythrocyte membrane protein	26.2251	26.0753	26.3097	22.4605	24.6966	27.1382	26.4952	25.3845	26.7974	27.1368	100	25.8719	26.2607	26.6668	25.5445	23.88	25.4677	26.1285	26.6362	26.1073	26.373	26.6218	100	25.9686	20	20	64.6	64.6	52.296	323.31	13888000000	438	Q00013
CLTC	Clathrin heavy chain 1	26.2969	25.5234	25.4941	25.0891	23.6079	26.0158	25.7004	25.8011	26.0377	26.4265	100	25.5993	26.7873	25.9802	25.4441	25.2061	24.5502	26.1857	26.1749	26.3735	26.9652	26.5795	100	26.0247	77	60	61.6	50.6	191.61	323.31	30665000000	1585	Q00610
FABP5	Fatty acid-binding protein, epidermal	25.5181	25.4505	24.6109	25.9206	25.7112	23.6006	24.2135	23.9352	23.0367	23.2758	100	24.5273	25.1366	24.6061	24.6563	24.9047	25.5778	24.8528	23.4162	23.1766	24.29	22.0949	100	24.2712	9	9	67.4	67.4	15.164	156.7	3196600000	151	Q01469;A8MUU1
CAP1	Adenylyl cyclase-associated protein 1	25.632	25.7299	25.227	25.0896	23.8134	26.2723	25.8627	25.5763	25.4049	26.3107	100	25.4919	24.9624	25.6039	26.2549	26.4236	24.8806	25.7622	25.9316	25.6718	26.2498	26.5757	100	25.8317	21	21	55.6	55.6	51.901	323.31	10792000000	450	Q01518
RHAG	Ammonium transporter Rh type A	28.9292	28.9987	29.8797	28.4938	28.4855	28.0357	29.5798	28.4003	28.884	28.5562	100	28.8243	29.6089	31.0066	29.8637	29.0473	28.2986	29.9629	29.5692	28.6697	27.8104	28.9937	100	29.2831	7	7	35.7	35.7	44.197	276.42	22526000000	218	Q02094
CAV1	Caveolin-1	29.6301	25.3534	27.4918	25.4116	25.7318	26.4876	26.1608	25.8766	25.6564	24.4428	100	26.2243	26.9361	26.9257	27.9336	26.7517	24.1399	26.5285	24.744	25.6072	26.9587	25.4487	100	26.1974	7	7	51.1	51.1	20.471	126.47	5002600000	101	Q03135;P56539
GLO1	Lactoylglutathione lyase	25.5888	26.318	27.1992	26.1205	25.999	25.8984	26.3744	26.7161	26.4303	27.1828	100	26.3828	27.4688	27.2618	26.1802	26.1605	25.3203	27.223	27.0821	26.0371	23.9128	27.6383	100	26.4285	10	10	66.8	66.8	20.777	104.57	10653000000	218	Q04760
YWHAH	14-3-3 protein eta	22.9539	23.9746	23.7874	25.6434	25.2929	24.1161	23.2371	24.6786	22.9874	23.5341	100	24.0205	25.001	24.177	23.8452	25.0547	24.4579	25.2043	23.9031	23.8443	23.3815	24.6088	100	24.3478	12	9	53.3	43.1	28.218	323.31	1443400000	111	Q04917
PSME1	Proteasome activator complex subunit 1	25.3726	26.6321	26.7889	27.4528	27.9809	25.3973	25.9972	26.8282	25.0572	26.0175	100	26.3525	26.2452	26.0703	26.3394	26.2739	26.9646	26.2506	25.8927	25.2054	24.6834	26.7087	100	26.0634	15	15	63.5	63.5	28.723	207.38	14464000000	431	Q06323
PRDX1	Peroxiredoxin-1	27.9674	28.3537	28.2037	28.3868	27.7689	27.991	28.2525	27.5111	27.7615	28.1282	100	28.0325	27.4795	27.936	28.2803	27.6	28.0374	27.6916	28.1829	27.5808	27.6418	27.9808	100	27.8411	16	12	72.9	59.8	22.11	200.43	44747000000	559	Q06830
LGALS3BP	Galectin-3-binding protein	24.1458	23.2523	25.0701	24.7243	25.021	22.4905	23.7982	24.4321	24.0038	21.1574	100	23.8095	23.9018	23.2809	23.3277	22.0567	23.9864	24.635	23.0676	22.9724	22.2816	20.5368	100	23.0047	11	11	26.3	26.3	65.33	186.67	1140700000	155	Q08380
DMTN	Dematin	26.3825	26.4706	27.4995	25.7075	26.0161	27.6393	27.2246	26.3554	27.7556	27.2339	100	26.8285	25.7828	26.6931	27.5095	26.3948	26.2011	26.0681	27.6214	26.9054	27.1551	27.0558	100	26.7387	17	17	58.3	58.3	45.514	198.62	19840000000	569	Q08495
AHNAK	Neuroblast differentiation-associated protein AHNAK	30.4617	26.6619	26.8192	26.9447	25.544	28.1811	27.2435	27.2539	27.3183	27.0459	100	27.3474	29.0079	28.7375	27.044	27.9148	26.3585	29.4316	27.2808	28.082	30.1426	28.1457	100	28.2145	131	131	46.3	46.3	629.09	323.31	32007000000	782	Q09666
MTAP	S-methyl-5-thioadenosine phosphorylase	27.0613	27.719	27.8939	27.1534	26.9483	27.0503	27.773	26.7054	26.6321	28.0345	100	27.2971	28.0588	27.7034	27.1932	27.6203	26.7242	27.8193	27.3549	26.0591	25.5281	27.0626	100	27.1124	11	11	53.4	53.4	31.236	323.31	5225200000	135	Q13126
PSMD2	26S proteasome non-ATPase regulatory subunit 2	24.5948	24.6155	24.9508	22.7881	22.4625	25.5202	25.182	24.1643	26.1237	25.2818	100	24.5684	25.0469	24.9942	24.8271	23.378	23.3479	24.671	25.8066	25.356	24.6758	24.9563	100	24.706	40	40	53.7	53.7	100.2	323.31	10528000000	564	Q13200
SELENBP1	Selenium-binding protein 1	28.6723	29.0457	28.9382	25.6305	25.2492	29.3958	29.0991	26.8158	28.9631	29.6988	100	28.1508	29.3301	29.585	27.2474	26.0881	27.543	28.7214	29.2113	27.3482	28.3121	29.2464	100	28.2633	33	33	86.4	86.4	52.39	323.31	139520000000	1621	Q13228
UBE2V1	Ubiquitin-conjugating enzyme E2 variant 1	28.8918	30.1262	30.1323	29.5966	30.7335	29.3118	29.5816	30.1173	29.4357	29.6782	100	29.7605	30.1072	30.4438	30.3715	29.5196	29.4804	30.2182	29.7065	29.2191	28.409	30.2691	100	29.7745	9	4	69.4	31.3	16.495	35.947	25482000000	171	Q13404
ILK	Integrin-linked protein kinase	23.933	21.9301	23.6138	23.2313	24.0511	24.7057	24.5806	24.5606	24.4234	25.2562	100	24.0286	22.3812	22.1576	25.1563	24.3435	23.8828	23.8555	25.151	24.8891	24.7656	25.0367	100	24.1619	15	15	40.7	40.7	51.419	31.263	2413700000	146	Q13418
CUL4A	Cullin-4A	22.7034	22.597	22.6648	21.8268	22.64	23.6891	22.4359	22.0276	23.2235	22.5376	100	22.6346	23.6132	22.317	22.0634	22.2244	22.2833	22.7207	22.9859	23.6064	23.5988	22.4211	100	22.7834	22	15	32.5	23.6	87.679	72.964	981830000	103	Q13619
TSTA3	GDP-L-fucose synthase	25.2111	25.6177	26.191	26.573	26.3199	24.9787	25.6119	25.8598	25.4902	26.2363	100	25.809	26.3913	26.2984	25.6242	25.8525	25.4247	26.2986	25.4105	25.0754	24.0224	26.0714	100	25.6469	15	15	77.6	77.6	35.892	207.19	6362600000	218	Q13630
FHL1	Four and a half LIM domains protein 1	28.1674	26.6742	25.6694	25.9845	24.4374	27.1998	27.6692	26.5838	26.8275	25.8102	100	26.5023	26.8018	26.6027	24.4452	25.0155	25.6476	26.2507	26.8708	25.8846	26.5799	25.6203	100	25.9719	10	10	38.4	38.4	36.263	323.31	12870000000	309	Q13642
HNRNPD	Heterogeneous nuclear ribonucleoprotein D0	24.9899	25.3242	24.5068	25.3707	23.969	24.9784	24.2069	25.5504	25.3311	24.5317	100	24.8759	25.8165	25.5734	25.0024	25.7913	24.0962	25.4017	24.8064	25.9775	27.1506	22.3607	100	25.1977	9	8	27.6	25.4	38.434	134.51	5899800000	135	Q14103
FLOT2	Flotillin-2	25.1145	25.3074	25.7552	24.9298	25.2354	25.1383	25.4584	25.4347	25.0883	25.5517	100	25.3014	25.0124	25.806	25.6726	24.7882	25.4684	24.8258	25.806	25.1834	24.8461	25.5309	100	25.294	22	22	59.3	59.3	47.064	223.9	6790100000	460	Q14254
HABP2	Hyaluronan-binding protein 2;Hyaluronan-binding protein 2 50 kDa heavy chain;Hyaluronan-binding protein 2 50 kDa heavy chain alternate form;Hyaluronan-binding protein 2 27 kDa light chain;Hyaluronan-binding protein 2 27 kDa light chain alternate form	25.216	25.1794	24.123	24.879	25.2669	24.842	24.7282	23.9541	25.5522	24.6583	100	24.8399	23.8222	23.2961	24.0705	25.0493	24.1575	23.2973	24.2389	24.8607	23.1327	22.9806	100	23.8906	13	13	30	30	62.671	203.64	1743600000	153	Q14520
ITIH4	Inter-alpha-trypsin inhibitor heavy chain H4;70 kDa inter-alpha-trypsin inhibitor heavy chain H4;35 kDa inter-alpha-trypsin inhibitor heavy chain H4	28.5087	28.6039	28.437	27.8879	26.9303	28.0554	27.9929	27.8669	28.9986	29.1814	100	28.2463	27.4359	28.0471	27.4675	27.9367	27.1188	27.5742	27.9413	28.226	27.2636	28.4266	100	27.7438	38	37	51.1	50	103.36	323.31	71685000000	1352	Q14624
GANAB	Neutral alpha-glucosidase AB	27.585	26.8968	25.9378	26.3032	28.3775	27.077	26.6141	26.4386	26.7044	26.4216	100	26.8356	28.1092	27.2848	25.6747	25.4908	28.6562	27.7869	26.4144	26.8048	28.3825	26.619	100	27.1223	38	38	55.7	55.7	106.87	323.31	14044000000	481	Q14697
KPNB1	Importin subunit beta-1	24.5327	25.1375	25.3805	25.1102	23.866	23.3605	24.9213	25.4875	23.2926	25.1711	100	24.626	25.5363	25.8629	24.7592	25.0623	23.612	25.3735	25.4315	24.0453	22.8936	25.4005	100	24.7977	23	23	33.1	33.1	97.169	323.31	6540200000	445	Q14974
PDIA6	Protein disulfide-isomerase A6	25.354	25.2844	23.5645	25.2647	23.1248	23.8714	22.9271	25.1161	24.4827	24.3338	100	24.3323	25.7052	24.7598	24.9997	26.1831	23.4608	25.3575	24.7629	26.1009	25.1236	24.918	100	25.1372	16	16	50	50	48.121	297.69	7391800000	347	Q15084
PAFAH1B3	Platelet-activating factor acetylhydrolase IB subunit gamma	25.8393	26.5418	27.1384	26.4777	25.9653	26.3861	26.4858	26.8034	25.7164	26.5652	100	26.392	27.4454	27.3396	26.7747	26.3327	25.6876	27.2695	26.6714	25.8059	23.0093	26.5766	100	26.2913	14	14	86.6	86.6	25.734	323.31	11524000000	376	Q15102
PLEC	Plectin	24.5842	20.3351	21.7551	25.2254	18.6375	22.4957	17.4705	23.5451	22.8052	20.5772	100	21.7431	24.3149	21.7341	24.0365	26.006	20.0576	22.6934	20.9446	25.6567	26.2042	22.5039	100	23.4152	145	145	39	39	531.78	323.31	6929000000	721	Q15149;P58107
PPA1	Inorganic pyrophosphatase	24.4556	24.0172	25.6415	24.5527	23.1227	22.9272	24.3464	25.4016	24.4134	25.3293	100	24.4208	24.7255	24.7351	24.6343	23.9692	23.3691	23.2857	24.9659	24.4924	23.1319	24.7456	100	24.2055	14	14	60.2	60.2	32.66	121.63	2557100000	195	Q15181
PPP2R4	Serine/threonine-protein phosphatase 2A activator	26.3394	26.5839	27.2408	26.6313	25.4773	26.8495	26.6621	25.9484	26.5643	27.2125	100	26.5509	27.1202	27.1869	27.033	26.7453	25.8024	27.1349	27.021	26.7507	24.4103	27.1203	100	26.6325	13	13	52.8	52.8	40.667	323.31	15711000000	403	Q15257
PCBP1	Poly(rC)-binding protein 1	24.9686	25.6568	25.1347	25.2604	24.5125	24.6167	24.8435	25.4869	24.1493	23.5161	100	24.8146	25.2624	25.9588	25.3625	25.4843	24.8309	25.2633	25.1493	25.0154	24.1556	24.1864	100	25.0669	10	7	48.9	37.9	37.497	187.03	3736800000	158	Q15365
RSU1	Ras suppressor protein 1	24.7261	24.5204	25.4294	24.9138	25.2707	24.1619	25.2191	25.4036	24.6287	25.8037	100	25.0077	24.4888	25.9004	25.0878	25.4977	24.4595	25.6741	25.5443	24.2256	24.2064	25.8633	100	25.0948	11	11	59.6	59.6	31.54	184.25	3511700000	153	Q15404
RAB11B;RAB11A	Ras-related protein Rab-11B;Ras-related protein Rab-11A	25.1231	25.4854	24.505	25.5172	24.6621	23.8611	24.1071	24.6183	23.7725	25.5668	100	24.7219	25.1235	25.3876	24.598	24.8943	24.2042	25.6842	24.2605	24.61	24.8298	24.976	100	24.8568	11	11	53.2	53.2	24.488	286.51	3845700000	137	Q15907;P62491;P57735
PSMD5	26S proteasome non-ATPase regulatory subunit 5	24.4217	24.9364	25.2372	24.5196	23.6706	24.0593	24.7556	25.087	24.1307	25.1944	100	24.6012	24.8398	25.1578	25.0502	25.2451	24.1389	23.9123	24.58	24.1776	22.0347	24.7938	100	24.393	19	19	48	48	56.195	323.31	3460700000	267	Q16401
ECM1	Extracellular matrix protein 1	24.5968	23.1511	22.9384	24.6157	21.9373	24.5338	24.3539	24.1851	24.1538	25.3275	100	23.9793	24.3865	25.0014	23.3134	25.0411	23.7116	24.7883	24.6552	24.7335	25.246	24.1294	100	24.5006	16	16	41.3	41.3	60.673	112.74	2428200000	223	Q16610
HAGH	Hydroxyacylglutathione hydrolase, mitochondrial	26.2351	26.7535	27.3603	26.8168	26.6584	27.2676	27.4051	26.1405	27.2803	26.8018	100	26.8719	26.2022	25.8398	27.2288	26.4016	26.7136	26.2192	26.9935	26.1489	25.6535	26.7843	100	26.4185	12	12	61	61	33.805	312.43	13954000000	440	Q16775
UGP2	UTP--glucose-1-phosphate uridylyltransferase	25.2349	25.0125	25.4762	25.4113	25.2361	23.5981	24.7123	25.5876	24.6952	24.7495	100	24.9714	24.7033	24.115	25.4087	25.0926	24.4179	24.0862	24.3732	24.4984	24.1514	24.4171	100	24.5264	20	20	50.4	50.4	56.94	221.76	4337500000	301	Q16851
DDI2	Protein DDI1 homolog 2	26.1985	26.7197	26.3802	24.8832	24.3619	27.2728	26.8458	25.2176	26.6491	27.3836	100	26.1912	26.4102	27.2868	25.6919	25.2783	25.2862	26.9799	26.831	25.6269	26.0434	27.1857	100	26.2621	16	16	54.9	54.9	44.522	323.31	15721000000	571	Q5TDH0;Q8WTU0
YOD1	Ubiquitin thioesterase OTU1	25.1875	25.6124	25.7412	23.4832	23.4885	25.9476	26.0197	23.8667	25.6765	25.8611	100	25.0884	25.4751	26.0453	24.3665	23.5613	24.254	26.1232	25.5395	23.7296	25.3155	25.5378	100	24.9948	12	12	54.3	54.3	38.322	323.31	5009400000	253	Q5VVQ6
RNF123	E3 ubiquitin-protein ligase RNF123	24.9251	24.8799	25.1794	21.5572	21.5549	25.6636	25.225	24.0057	25.5984	25.7697	100	24.4359	25.3141	26.0532	24.2753	22.6521	22.6477	25.2234	25.5081	25.1964	25.1837	25.0755	100	24.7129	40	40	41.7	41.7	148.51	323.31	8108200000	486	Q5XPI4
TANGO2	Transport and Golgi organization protein 2 homolog	24.6178	24.239	25.615	23.7671	24.2058	24.4411	24.903	24.893	25.2576	25.9285	100	24.7868	25.6443	25.0894	24.8471	24.0478	23.7882	25.5253	24.9968	24.1754	23.2044	25.8039	100	24.7122	13	13	63.8	63.8	30.937	291.43	3932700000	220	Q6ICL3
NAPRT	Nicotinate phosphoribosyltransferase	26.4473	27.1822	27.8401	27.1079	27.0388	26.4809	27.0626	27.2418	27.3496	27.1699	100	27.0921	26.5184	27.309	27.9399	27.3019	24.7236	26.4319	27.4445	26.5313	24.3374	26.6271	100	26.5165	19	19	59.3	59.3	57.578	323.31	10908000000	332	Q6XQN6
FERMT3	Fermitin family homolog 3	25.4165	25.8289	24.5355	23.5339	25.4369	26.7988	26.5966	24.9739	25.3903	26.3311	100	25.4843	26.0678	25.9917	24.976	24.4761	25.6918	27.1173	26.5083	25.5622	27.221	27.3485	100	26.0961	35	34	65.4	63.1	75.952	323.31	24547000000	801	Q86UX7
CAND1	Cullin-associated NEDD8-dissociated protein 1	25.7024	26.0094	26.7148	25.7293	25.6436	25.4883	26.0256	26.0448	26.0417	26.6547	100	26.0055	26.2918	26.6323	27.8687	26.7701	25.3042	26.2541	26.1422	25.5146	24.0854	26.1547	100	26.1018	50	50	52.8	52.8	136.37	323.31	25011000000	1038	Q86VP6;O75155
ALDH16A1	Aldehyde dehydrogenase family 16 member A1	24.4444	24.2495	25.2626	24.5216	24.6826	24.0521	25.0573	25.0298	23.973	25.172	100	24.6445	24.2442	24.4423	25.1588	25.2304	23.9476	24.7393	24.6625	23.5935	22.7739	24.4145	100	24.3207	19	19	38.2	38.2	85.126	264.06	2484600000	256	Q8IZ83
PDCD6IP	Programmed cell death 6-interacting protein	24.6107	24.9152	25.4425	25.0208	24.6531	24.1262	25.2059	24.9279	24.864	24.9295	100	24.8696	24.2234	25.4604	26.0733	25.3586	24.724	24.9475	24.9417	24.1875	23.6491	25.0834	100	24.8649	31	31	43.3	43.3	96.022	323.31	5226000000	335	Q8WUM4
TTN	Titin	25.7669	23.7931	21.7479	21.1281	21.634	22.2151	24.7696	21.4021	20.9332	20.6034	100	22.3993	30.3577	18.9897	21.0634	22.8052	21.0982	24.226	22.5158	22.9731	28.2172	24.7809	100	23.7027	784	784	32.2	32.2	3816	323.31	39625000000	1924	Q8WZ42
PSMF1	Proteasome inhibitor PI31 subunit	27.5014	27.7038	28.3871	27.6595	27.7696	27.8972	27.8159	27.8181	27.7285	28.2561	100	27.8537	28.8633	28.5387	28.4297	27.3953	26.7796	28.4079	28.5004	27.9672	26.2203	27.9932	100	27.9095	8	8	45.4	45.4	29.816	316.34	16413000000	254	Q92530
PRG4	Proteoglycan 4;Proteoglycan 4 C-terminal part	26.3617	24.2739	24.4664	26.094	24.704	23.9556	23.1419	25.2214	23.7605	24.6798	100	24.6659	25.2874	25.6002	24.8485	27.6906	26.364	25.2031	23.0393	24.2979	22.9518	25.1612	100	25.0444	16	16	12.6	12.6	151.06	114.62	2252200000	170	Q92954
USP9X	Probable ubiquitin carboxyl-terminal hydrolase FAF-X	23.7978	23.6271	23.5223	23.5677	23.7554	24.735	23.9257	23.7196	24.753	24.5402	100	23.9944	24.677	25.1846	23.1461	22.9805	22.5786	24.3032	25.0649	25.1176	25.6506	24.4807	100	24.3184	51	30	26.5	17	290.46	246.31	3445900000	339	Q93008
EFHD2	EF-hand domain-containing protein D2	22.5937	24.3865	23.2559	24.1753	23.7239	21.9965	22.7426	23.6582	22.7035	21.8134	100	23.1049	24.0132	23.2887	24.1272	24.6302	22.6794	23.5554	22.6803	23.6681	22.7331	22.5318	100	23.3907	9	9	37.9	37.9	26.697	137.84	1357500000	104	Q96C19;Q9BUP0
OTUB1	Ubiquitin thioesterase OTUB1	24.399	25.0634	24.9459	25.1217	25.4414	24.3147	24.657	24.7241	24.2784	24.9198	100	24.7865	25.1831	24.946	24.4847	24.3509	24.1572	25.0828	24.7588	24.414	23.5685	25.0406	100	24.5987	9	9	39.9	39.9	31.284	113.72	2845900000	208	Q96FW1
PGM2	Phosphoglucomutase-2	24.9113	24.8587	25.4513	22.8756	22.8615	25.7247	25.4022	24.1843	25.6771	25.9493	100	24.7896	24.7606	25.3483	25.715	24.4919	22.6607	24.9451	25.263	25.1149	24.0316	25.4591	100	24.779	27	27	49.3	49.3	68.283	256.15	7851800000	440	Q96G03
ABHD14B	Alpha/beta hydrolase domain-containing protein 14B	25.0384	25.2896	25.0307	25.2883	25.2991	23.755	24.7239	24.3418	24.2102	25.4251	100	24.8402	25.2476	25.1174	24.8296	24.1837	25.0459	24.6977	24.4707	23.7239	23.1159	24.9388	100	24.5371	9	9	60	60	22.345	77.932	3614900000	234	Q96IU4
PGLYRP2	N-acetylmuramoyl-L-alanine amidase	25.7828	26.2143	26.7612	27.7246	26.2182	25.1001	26.2733	26.335	25.8225	26.1782	100	26.241	23.3801	25.9366	25.2679	27.3833	23.4819	25.6973	25.9592	25.5133	23.1701	24.6923	100	25.0482	16	13	43.4	35.8	62.216	323.31	8652900000	370	Q96PD5
PARK7	Protein deglycase DJ-1	27.0342	27.1622	27.5978	27.3549	27.067	26.64	27.567	27.281	27.1592	27.6364	100	27.25	27.426	27.6103	26.9577	27.1237	26.4351	27.2806	27.3647	26.7239	25.5633	27.5493	100	27.0035	11	11	75.7	75.7	19.891	284.96	17570000000	363	Q99497
NAP1L4	Nucleosome assembly protein 1-like 4	24.9028	25.3041	26.2834	25.973	25.7806	25.1339	25.6573	25.6668	25.7649	26.106	100	25.6573	25.1834	25.4363	26.8315	26.6081	25.376	25.5075	26.378	26.3743	23.949	25.777	100	25.7421	11	10	44.5	41.9	42.823	323.31	7265100000	354	Q99733
CCT7	T-complex protein 1 subunit eta	26.0476	26.3604	26.7662	25.6808	25.0459	26.4919	26.5853	26.7192	26.576	26.5342	100	26.2808	26.0153	26.8405	27.4962	26.9234	25.2423	26.4215	26.7823	26.9164	25.0726	26.1593	100	26.387	24	24	59.3	59.3	59.366	323.31	12717000000	494	Q99832
TXNDC17	Thioredoxin domain-containing protein 17	23.0396	24.8297	24.3128	24.9057	25.3916	22.8025	23.77	23.9077	23.2381	23.9704	100	24.0168	24.869	24.8866	24.341	23.8019	24.9004	24.6331	23.6152	22.9704	22.9113	23.9404	100	24.0869	4	4	43.1	43.1	13.941	13.834	1176400000	83	Q9BRA2
LXN	Latexin	26.5181	27.115	27.1015	27.092	25.599	26.2988	26.9464	25.999	27.0707	27.136	100	26.6877	26.466	27.0173	27.4895	27.3142	26.1667	25.6801	27.5537	26.9885	25.5569	26.6701	100	26.6903	5	5	35.6	35.6	25.75	255.39	7811000000	189	Q9BS40
ACAT2	Acetyl-CoA acetyltransferase, cytosolic	25.9098	24.9962	26.3005	25.0763	24.42	24.5924	26.2378	25.3575	24.5983	25.2478	100	25.2737	24.5076	26.1502	25.9208	25.7678	23.5863	25.5264	26.0173	24.5432	22.7595	25.4158	100	25.0195	12	12	45.1	45.1	41.35	323.31	5338300000	205	Q9BWD1
UBE2O	E2/E3 hybrid ubiquitin-protein ligase UBE2O	24.3275	24.4778	24.8614	23.9519	24.8181	24.6671	24.9373	24.6926	24.4681	25.1614	100	24.6363	25.4516	25.6918	24.3303	24.0951	25.2321	23.6234	25.7179	24.6632	25.6743	25.7281	100	25.0208	35	35	37.8	37.8	141.29	323.31	5432400000	426	Q9C0C9
EHD1	EH domain-containing protein 1	24.2182	24.1521	24.6943	22.0482	20.8841	24.418	24.271	23.9926	25.0494	24.6265	100	23.8354	23.9466	24.7283	25.0873	24.2069	22.7624	24.9952	24.917	25.9671	24.8807	24.8922	100	24.6384	26	15	68.2	44.4	60.626	308.47	5866000000	373	Q9H4M9
PARVB	Beta-parvin	23.4382	23.3807	23.9889	23.7733	23.3617	24.8225	25.0245	24.1328	24.3235	25.2686	100	24.1515	24.2326	24.3934	24.946	24.6078	22.6385	25.5768	25.883	24.994	24.4201	26.3295	100	24.8022	13	11	46.2	40.4	41.714	173	5562300000	243	Q9HBI1
APMAP	Adipocyte plasma membrane-associated protein	25.604	25.1692	24.42	24.2908	23.0573	23.9668	23.7214	25.0572	25.4723	24.4423	100	24.5201	26.0059	25.0222	25.382	25.3127	23.5225	25.1173	23.9983	25.6799	25.788	24.5065	100	25.0335	14	14	47.8	47.8	46.48	139.05	5498000000	205	Q9HDC9
RTN4	Reticulon-4	26.3789	24.9297	25.8095	25.1456	26.0005	24.9413	25.4264	25.8185	24.6118	24.1966	100	25.3259	26.0502	25.0154	26.274	26.2605	25.4022	25.6709	25.2152	26.0598	25.4739	25.4031	100	25.6825	11	11	20.2	20.2	129.93	258.28	4634800000	291	Q9NQC3
HEBP1	Heme-binding protein 1	24.8366	25.4244	25.6256	24.9441	24.7138	25.4829	25.7593	24.4975	25.2464	25.9144	100	25.2445	24.5551	24.6996	25.6844	24.7674	24.9017	24.7837	25.7361	24.5257	24.6716	25.4416	100	24.9767	11	11	66.1	66.1	21.097	288	3459100000	168	Q9NRV9
OLA1	Obg-like ATPase 1	25.9358	26.0508	26.5333	25.1079	25.045	26.5186	26.6179	25.6509	26.8985	26.9024	100	26.1261	26.6224	26.5948	26.9441	26.0218	24.8313	26.2396	27.08	26.6787	25.2159	26.6636	100	26.2892	22	22	64.1	64.1	44.743	240.33	15470000000	519	Q9NTK5
DPP3	Dipeptidyl peptidase 3	24.7569	25.2403	25.5188	23.884	21.3396	24.9089	25.4363	24.8499	25.5877	25.9044	100	24.7427	25.304	25.5431	25.7475	23.8194	24.3142	25.0036	25.5283	24.954	23.2007	25.7379	100	24.9153	28	28	56.4	56.4	82.588	323.31	6388800000	551	Q9NY33
EHD2	EH domain-containing protein 2	27.8615	25.1377	26.6968	24.4612	21.9897	25.2154	25.4322	25.7431	27.0073	24.5618	100	25.4107	26.6134	25.9131	27.6077	26.0111	23.5642	26.0793	25.4433	26.555	26.9467	24.927	100	25.9661	29	27	67.6	64.1	61.161	323.31	11553000000	536	Q9NZN4
XPO7	Exportin-7	24.6203	24.5844	24.5115	21.6264	23.2283	25.1575	24.9358	24.5585	25.2276	25.7077	100	24.4158	25.3166	25.7157	25.449	24.2323	21.8319	25.3887	25.3218	25.2749	23.3926	25.3621	100	24.7285	33	33	38.4	38.4	123.91	323.31	6978900000	433	Q9UIA9;Q9H2T7
MYH2	Myosin-2	20.3061	23.7533	26.2222	25.346	21.1311	24.3748	24.7335	26.9984	25.1427	22.7094	100	24.0717	24.3162	23.8155	25.3367	24.8123	21.1969	25.4414	25.8232	27.7007	28.9791	24.9485	100	25.237	125	27	60.1	18.9	223.04	323.31	25267000000	884	Q9UKX2
PSME2	Proteasome activator complex subunit 2	23.5161	25.2642	25.6916	25.4312	26.2619	23.0145	24.423	25.4574	22.94	24.2852	100	24.6285	26.7659	26.2556	24.6469	24.7998	26.7641	26.7492	24.171	22.3505	22.7429	25.7293	100	25.0975	10	10	56.5	56.5	27.401	323.31	4323300000	225	Q9UL46
NSFL1C	NSFL1 cofactor p47	25.1998	25.6934	25.6429	25.4697	25.1884	25.701	25.8576	25.6011	25.8498	26.0641	100	25.6268	25.4985	26.0725	25.925	25.6059	24.5956	25.6551	26.2305	25.8377	23.6532	25.8694	100	25.4943	18	18	56.5	56.5	40.572	323.31	9152500000	410	Q9UNZ2
PA2G4	Proliferation-associated protein 2G4	26.6446	27.1932	26.9686	26.4035	23.8988	28.8273	27.843	26.4575	28.4275	27.3435	100	27.0008	27.2585	27.9324	27.8008	27.4516	26.0625	27.3012	28.1683	28.0961	27.0747	27.2516	100	27.4398	20	20	72.1	72.1	43.786	323.31	15045000000	321	Q9UQ80
RUVBL1	RuvB-like 1	25.3579	25.4121	25.3614	25.2838	24.1979	25.5172	24.7455	24.8817	24.5982	25.4196	100	25.0775	25.9515	26.1583	25.7115	25.8999	23.9584	26.0348	25.1604	24.6872	24.2745	25.463	100	25.3299	13	13	41.7	41.7	50.227	97.207	2786200000	202	Q9Y265
CARHSP1	Calcium-regulated heat stable protein 1	25.2373	25.3222	26.2316	26.6648	26.6524	24.9792	25.2782	25.4182	25.2016	25.1959	100	25.6181	24.8925	26.4726	25.9927	25.5365	26.283	25.0672	25.1297	24.7412	23.6691	25.9004	100	25.3685	6	6	72.1	72.1	15.892	104.7	3283700000	129	Q9Y2V2
DERA	Deoxyribose-phosphate aldolase	23.9391	24.117	24.911	24.3605	24.2772	23.5507	24.5092	23.9249	23.8129	24.8488	100	24.2251	24.2141	24.1714	24.2842	24.8619	23.2908	23.9749	23.3636	22.1604	21.5927	23.1093	100	23.5023	14	14	61	61	35.23	323.31	1474500000	165	Q9Y315
FBXO7	F-box only protein 7	26.3944	26.2728	26.6688	23.1606	24.4142	27.3868	26.673	25.1312	26.773	26.8785	100	25.9753	27.6913	27.3604	26.931	25.3784	24.841	27.5044	27.381	27.0942	25.8268	27.24	100	26.7248	12	12	30.7	30.7	58.502	318.24	12097000000	196	Q9Y3I1
TLN1	Talin-1	26.5375	26.6854	27.4042	27.3614	27.8027	26.2633	27.7297	27.5151	26.4358	26.6468	100	27.0382	26.4288	27.0759	27.3854	27.5174	27.5212	27.8291	27.7004	26.4944	27.7796	27.9763	100	27.3709	112	102	64	60.3	269.76	323.31	57626000000	2854	Q9Y490
USP15	Ubiquitin carboxyl-terminal hydrolase 15	24.622	25.1851	25.533	24.4744	23.1528	25.3766	25.2513	24.64	25.3226	26.0858	100	24.9644	25.7456	25.9708	24.5255	24.4329	23.8879	25.3497	25.6568	24.8797	24.8163	25.6639	100	25.0929	29	28	37.5	36.5	112.42	323.31	7644400000	515	Q9Y4E8
PFAS	Phosphoribosylformylglycinamidine synthase	25.7976	25.2345	25.3256	23.042	NaN	26.3197	26.31	23.8241	26.1094	26.2792	90	25.3602	23.7056	26.382	23.6061	22.037	23.2222	25.0957	26.6895	25.5709	25.1153	25.5295	100	24.6954	29	29	33.6	33.6	144.73	323.31	4321800000	296	O15067
ARPC2	Actin-related protein 2/3 complex subunit 2	24.5022	24.8984	22.3057	22.4338	NaN	24.5355	23.3378	22.3545	23.595	24.3102	90	23.5859	24.8487	24.8301	21.2009	22.2414	22.5766	25.3485	24.2016	23.9368	25.9984	25.2366	100	24.042	18	18	70	70	34.333	189	7376200000	216	O15144
TXNL1	Thioredoxin-like protein 1	25.4031	25.5371	25.0732	23.0302	NaN	26.0009	25.8679	23.8498	24.9257	25.9037	90	25.0657	26.1581	25.823	24.6319	23.7242	24.1533	24.9745	25.9254	24.5893	25.215	25.6623	100	25.0857	13	13	65.4	65.4	32.251	323.31	4377600000	281	O43396
IPO7	Importin-7	24.3198	24.5028	24.9115	21.5484	NaN	24.9413	24.7389	24.4545	25.1488	24.9523	90	24.3909	25.8096	25.1792	25.6552	23.969	22.6484	25.3004	25.0108	25.6753	22.3777	24.5556	100	24.6181	22	21	31.2	30.3	119.52	323.31	5325000000	378	O95373
C1QC	Complement C1q subcomponent subunit C	25.8417	27.1562	22.7806	24.8714	23.9818	28.1836	26.4525	NaN	24.0855	26.7514	90	25.5672	25.4012	26.2986	25.5314	25.8466	25.1751	26.2019	23.9201	24.4141	25.0751	26.1595	100	25.4024	6	6	34.7	34.7	25.773	323.31	6563700000	176	P02747
DCN	Decorin	26.2713	23.621	24.3049	26.0185	26.9158	23.8189	23.0607	NaN	23.0594	23.4768	90	24.5053	24.8025	22.566	25.7652	25.636	28.1151	25.525	22.0142	22.8204	25.5989	24.7121	100	24.7555	8	7	28.4	26.2	39.746	145.2	1251500000	87	P07585
ENO2	Gamma-enolase	23.2836	24.4356	24.315	24.5592	24.2526	NaN	24.1125	24.7643	23.604	24.0026	90	24.1477	23.2895	24.5223	23.5499	23.5907	23.5442	23.3633	24.5138	23.2584	22.6057	24.472	100	23.671	12	8	42.2	27.6	47.268	195.34	1035400000	137	P09104
HMGB1;HMGB1P1	High mobility group protein B1;Putative high mobility group protein B1-like 1	25.2012	25.3086	NaN	26.0818	25.7442	25.0423	23.5725	26.4595	24.9912	23.212	90	25.0681	25.7864	24.1395	25.7036	26.697	26.1346	25.0845	24.7227	27.1975	25.9606	24.0238	100	25.545	8	7	27.9	22.3	24.893	224.75	8127500000	226	P09429;B2RPK0
C7	Complement component C7	25.5039	25.2112	22.3942	23.1746	NaN	25.6759	25.4849	21.787	25.3937	26.0759	90	24.5224	23.1383	24.4228	21.2544	21.7032	23.5398	24.162	24.5157	24.3208	24.8341	25.2385	100	23.713	29	27	49.8	47.7	93.517	323.31	4315400000	351	P10643
SLC2A3;SLC2A14	Solute carrier family 2, facilitated glucose transporter member 3;Solute carrier family 2, facilitated glucose transporter member 14	23.3511	22.5455	22.825	NaN	24.1468	25.2566	24.5321	23.3685	24.066	23.6607	90	23.7503	23.5254	22.9539	24.0138	24.2955	24.1795	24.0667	24.0232	25.129	26.3758	24.6263	100	24.3189	6	6	12.9	12.9	53.924	59.311	1339000000	71	P11169;Q8TDB8
PYGM	Glycogen phosphorylase, muscle form	24.3564	23.969	25.2723	23.495	NaN	24.3021	25.2223	25.3905	25.5369	23.7711	90	24.5906	25.4533	24.2061	24.3293	22.4957	20.9751	24.6161	25.9512	26.4147	27.0914	24.0002	100	24.5533	42	32	58	43.7	97.091	323.31	11176000000	608	P11217
EPX	Eosinophil peroxidase;Eosinophil peroxidase light chain;Eosinophil peroxidase heavy chain	26.1926	26.0032	NaN	24.7615	25.0549	26.2445	24.217	27.3351	27.1322	24.3189	90	25.6956	28.1744	25.6958	23.5665	26.2805	25.4216	27.3283	24.9617	28.817	27.8212	24.4566	100	26.2523	40	34	57.1	49.2	81.04	323.31	49859000000	704	P11678
COL6A2	Collagen alpha-2(VI) chain	29.3856	24.8134	26.6418	25.7599	NaN	27.4994	25.6162	25.9973	26.551	25.4326	90	26.4108	28.5515	26.607	26.9623	26.4691	22.5165	27.9575	24.9203	26.7291	29.0365	25.8181	100	26.5568	22	22	24.5	24.5	108.58	323.31	9535500000	337	P12110
SLC25A4	ADP/ATP translocase 1	26.9178	25.5317	26.7045	24.7316	NaN	24.5368	24.8326	25.2684	24.8615	23.5337	90	25.2132	27.4125	25.9343	26.6164	26.2445	23.6203	25.4978	25.5153	26.4773	26.6415	23.3936	100	25.7354	13	5	50	17.1	33.064	162.58	7567400000	221	P12235
DARS	Aspartate--tRNA ligase, cytoplasmic	26.8433	25.6652	NaN	25.2747	24.2621	26.5165	26.4099	24.4955	25.1196	26.7895	90	25.7085	25.6673	25.9542	24.7136	24.4086	24.332	25.7381	26.1215	24.9993	27.3564	26.2806	100	25.5572	26	26	59.7	59.7	57.136	307.59	3357600000	189	P14868
FABP4	Fatty acid-binding protein, adipocyte	29.907	28.7652	26.9597	25.8841	NaN	28.1138	27.3648	27.0683	28.3114	28.1164	90	27.8323	29.229	28.8672	26.7936	26.1605	26.1226	29.5292	26.3709	26.7378	29.643	27.7193	100	27.7173	8	8	67.4	67.4	14.719	323.31	32633000000	419	P15090;P02689
CPN1	Carboxypeptidase N catalytic chain	24.7991	24.6555	23.4786	23.9419	NaN	25.4291	24.5816	23.8238	25.944	25.8829	90	24.7263	23.1793	23.8145	23.9577	23.8674	23.0356	23.3258	24.8727	24.2462	24.223	24.9407	100	23.9463	13	11	45.9	39.5	52.286	118.59	1952200000	123	P15169
ATP2A2	Sarcoplasmic/endoplasmic reticulum calcium ATPase 2	25.432	22.8883	23.2738	21.6265	NaN	23.8642	24.6252	24.6083	24.4738	23.4074	90	23.8	27.3376	23.6687	21.9054	21.8871	21.5424	25.5701	25.212	25.8145	27.4387	24.7	100	24.5076	38	21	47.6	29.1	114.76	323.31	7406300000	355	P16615
CD36	Platelet glycoprotein 4	26.0178	24.4185	25.7583	26.3999	27.317	20.8025	24.0015	25.5237	23.3171	NaN	90	24.8396	25.5425	25.4472	26.3489	25.3134	26.9506	26.3923	23.1835	22.0312	26.0407	24.8177	100	25.2068	13	13	30.1	30.1	53.053	323.31	3363200000	218	P16671
EIF2S2	Eukaryotic translation initiation factor 2 subunit 2	23.0401	23.4029	22.4128	NaN	22.8608	23.9941	23.1399	22.6185	23.5504	22.7776	90	23.0886	23.0297	21.826	23.2043	23.7346	23.9712	22.8787	23.2061	23.3961	23.8333	22.9592	100	23.2039	13	13	45.9	45.9	38.388	233.61	1338800000	160	P20042
DNAJB2	DnaJ homolog subfamily B member 2	23.5337	NaN	23.7531	23.1828	23.5127	24.0112	23.4191	23.2966	24.2468	23.8628	90	23.6465	23.8568	22.3502	24.0781	23.1672	23.0802	22.8524	23.7208	23.9079	23.3229	23.2945	100	23.3631	10	9	39.8	36.7	35.58	23.168	1173200000	140	P25686;O75190
AQP1	Aquaporin-1	23.8669	24.9992	25.4394	24.8756	26.1999	NaN	24.4136	24.3981	23.582	25.1647	90	24.771	23.2526	26.5104	24.7922	24.5077	25.8377	26.0911	24.4509	23.8598	23.3001	25.3344	100	24.7937	8	8	65.1	65.1	28.526	323.31	1453300000	216	P29972
IGFALS	Insulin-like growth factor-binding protein complex acid labile subunit	23.0624	25.2243	25.0699	25.8037	25.8686	NaN	22.9147	25.2364	22.9986	22.319	90	24.2775	24.84	25.2366	22.4638	23.8356	22.6816	24.2473	22.8315	22.695	21.7861	25.105	100	23.5723	14	14	32.7	32.7	66.034	183.15	1894000000	182	P35858
MDH2	Malate dehydrogenase, mitochondrial	25.1709	24.1057	25.24	25.4168	24.3454	NaN	23.8464	25.2877	23.602	23.7174	90	24.5258	26.1921	25.1845	24.8335	24.6123	23.2874	25.4041	23.5814	23.4917	24.6096	23.9088	100	24.5106	16	16	61.5	61.5	35.503	318.48	2957200000	272	P40926
MNDA	Myeloid cell nuclear differentiation antigen	25.2572	25.7039	20.5137	NaN	22.8124	26.2395	25.2536	23.6357	24.0834	24.8381	90	24.2597	25.7351	25.9774	21.7295	22.3418	23.7478	25.6394	24.2032	25.6871	26.8376	24.8535	100	24.6752	20	20	45.9	45.9	45.836	323.31	12672000000	316	P41218
PIP4K2A	Phosphatidylinositol 5-phosphate 4-kinase type-2 alpha	24.9932	24.858	24.9497	23.3013	NaN	26.2548	25.3436	24.4572	26.6356	26.3728	90	25.2407	25.2221	25.6686	25.982	24.6181	22.8841	25.86	26.203	26.0552	26.6176	26.1199	100	25.5231	12	10	35.2	28.8	46.224	188.54	8800500000	338	P48426
PSMB2	Proteasome subunit beta type-2	25.5719	26.1871	26.4612	25.4503	NaN	25.8002	25.7123	26.0683	25.3036	26.7848	90	25.9266	26.2501	26.8603	25.4859	25.0152	24.8016	26.325	26.2479	25.382	23.5612	26.0598	100	25.5989	11	11	80.1	80.1	22.836	93.516	4529200000	154	P49721
CSE1L	Exportin-2	27.6293	27.7215	26.9814	26.3049	NaN	26.6471	27.4307	27.1622	27.8618	27.6048	90	27.2604	28.4792	27.6096	29.1049	27.8155	26.7659	27.4324	27.9614	28.6223	25.518	28.1412	100	27.745	25	25	35	35	110.42	298.54	12766000000	187	P55060
ADK	Adenosine kinase	23.1852	23.577	24.1527	23.5063	NaN	24.1468	24.0637	23.1147	23.6173	23.7225	90	23.6763	23.4471	24.0373	24.29	24.0498	23.3288	23.7128	24.2084	23.261	23.2124	23.6831	100	23.7231	18	18	68.5	68.5	40.545	122.71	1697400000	175	P55263
RAB10	Ras-related protein Rab-10	26.887	26.5406	25.2298	24.3962	NaN	26.9525	26.8509	24.0703	26.0001	26.6284	90	25.9506	25.9887	26.7953	25.0709	24.9284	25.723	25.9596	26.3835	25.4607	27.2321	26.7603	100	26.0302	11	9	62.5	53.5	22.541	323.31	6084000000	159	P61026
UBE2K	Ubiquitin-conjugating enzyme E2 K	23.2291	24.3263	24.2489	24.0097	25.0975	23.194	24.1605	24.3698	NaN	24.4772	90	24.1236	24.1037	24.9099	23.8114	23.1458	24.7142	25.0717	23.6638	22.9821	22.8676	24.8722	100	24.0142	6	6	51.5	51.5	22.406	66.338	1529000000	105	P61086
ACTR3	Actin-related protein 3	25.2441	25.1107	25.1463	23.989	NaN	24.93	25.0829	24.6804	24.8976	24.6255	90	24.8563	24.9798	26.3893	23.8283	24.5578	23.4229	26.2712	25.6555	25.1281	25.3679	25.0966	100	25.0697	20	20	65.3	65.3	47.371	297.49	6330000000	246	P61158;Q9P1U1;Q9C0K3
ACTR1A	Alpha-centractin	24.6363	24.5457	24.8632	22.6376	NaN	24.4634	24.6998	23.6098	24.4798	25.6443	90	24.3978	25.2321	25.439	25.4071	24.7265	23.8154	25.1935	25.3304	24.7397	22.3509	25.5706	100	24.7805	13	7	53.7	34	42.613	248.26	3482000000	177	P61163
RHOA;RHOC	Transforming protein RhoA;Rho-related GTP-binding protein RhoC	27.1365	26.7727	26.2942	26.8976	NaN	27.0798	26.0789	26.7068	26.8093	24.9029	90	26.5198	26.4609	26.5935	26.9113	27.4975	25.4244	27.0763	26.7572	27.2246	25.6328	26.1786	100	26.5757	9	9	54.9	54.9	21.768	311.25	9222300000	164	P61586;P08134;P62745
B2M	Beta-2-microglobulin;Beta-2-microglobulin form pI 5,3	24.6121	25.7959	24.5986	25.9017	26.1265	NaN	24.0287	25.8837	24.5081	24.2992	90	25.0838	25.03	24.4129	24.6956	25.387	25.2122	25.294	24.5841	25.2323	24.8988	24.7237	100	24.9471	3	3	35.3	35.3	13.714	8.4108	2812500000	104	P61769
PSMC6	26S protease regulatory subunit 10B	24.9836	24.4407	25.1527	24.2748	NaN	25.6035	25.0388	24.6579	25.8677	25.2966	90	25.0352	23.8741	24.7112	26.5946	25.8192	23.7651	23.9932	25.586	25.8175	23.7922	24.6929	100	24.8646	17	17	56.8	56.8	44.172	268.93	4919900000	268	P62333
ARF1;ARF3	ADP-ribosylation factor 1;ADP-ribosylation factor 3	26.813	26.66	25.596	24.3213	NaN	26.9519	26.8179	23.9918	26.6176	27.4196	90	26.1321	26.896	27.0129	26.0301	25.841	23.8746	27.0291	26.9258	26.2142	26.9122	27.1904	100	26.3926	12	7	78.5	49.7	20.697	323.31	15054000000	405	P84077;P61204
SPTBN1	Spectrin beta chain, non-erythrocytic 1	26.5396	21.4283	23.4702	21.3555	NaN	23.0927	23.3764	23.7442	24.9065	20.1879	90	23.1224	24.3982	22.9054	23.2792	20.698	19.5984	24.7018	23.4289	25.6001	27.7396	21.9371	100	23.4287	95	89	53.5	50.8	274.61	323.31	8365100000	855	Q01082;O15020
EFEMP1	EGF-containing fibulin-like extracellular matrix protein 1	27.8686	23.0452	22.3621	22.2617	22.9342	26.1951	23.3627	NaN	21.083	21.5535	90	23.4073	24.1064	23.399	22.3049	19.5196	23.4389	25.3141	23.34	22.5482	23.6564	19.7496	100	22.7377	14	14	42.4	42.4	54.64	323.31	2663800000	155	Q12805
MMRN1	Multimerin-1;Platelet glycoprotein Ia*;155 kDa platelet multimerin	22.5975	21.5099	22.1877	23.7995	26.6824	23.039	23.1697	22.209	19.691	NaN	90	22.7651	20.2551	23.103	23.1469	23.4183	27.8112	23.5438	23.1019	22.6219	24.8056	24.3395	100	23.6147	21	21	24	24	138.11	323.31	1101400000	157	Q13201
SPTAN1	Spectrin alpha chain, non-erythrocytic 1	25.7834	23.3176	24.2721	25.0311	23.1978	21.5376	22.7903	24.3034	21.208	NaN	90	23.4935	23.9846	23.077	25.5539	24.3613	19.9165	24.5232	22.2833	22.8374	23.185	21.2202	100	23.0943	69	69	38.8	38.8	284.54	323.31	3481200000	411	Q13813
PSMD6	26S proteasome non-ATPase regulatory subunit 6	24.3793	24.5217	24.8796	24.0473	NaN	25.0551	24.5691	23.9208	25.0752	24.4595	90	24.5453	24.4179	24.7513	25.8758	25.263	23.3422	23.8344	25.2904	25.4192	23.5311	24.1104	100	24.5836	17	17	49.9	49.9	45.531	323.31	4465800000	378	Q15008
PTGES3	Prostaglandin E synthase 3	24.9119	25.3706	25.5855	NaN	24.8503	25.5756	25.0375	25.2319	24.936	23.58	90	25.0088	26.7823	26.3272	25.0737	24.1793	24.7044	26.0958	25.5342	24.8086	24.8043	24.868	100	25.3178	6	6	41.9	41.9	18.697	276.42	4511600000	123	Q15185
TGFBI	Transforming growth factor-beta-induced protein ig-h3	25.9292	23.5226	23.0978	25.2997	NaN	25.5695	22.6692	23.7527	25.0275	23.1664	90	24.2261	25.6637	23.9932	24.1954	26.4423	21.929	25.1233	23.3119	24.6414	23.2869	24.0155	100	24.2602	16	16	31.8	31.8	74.68	270.39	2424000000	139	Q15582
TSN	Translin	23.5889	25.4313	25.4567	25.7704	26.5945	23.136	24.7249	25.3109	NaN	23.7923	90	24.8673	24.8825	23.9829	24.7022	24.5199	24.8819	25.0899	24.0896	23.2345	22.9068	25.406	100	24.3696	7	7	41.2	41.2	26.183	74.487	2737500000	168	Q15631
MAPRE1	Microtubule-associated protein RP/EB family member 1	23.45	24.2613	24.9468	24.8088	24.3061	22.9919	24.64	24.5278	24.2504	NaN	90	24.2426	23.9495	24.8135	23.793	24.0015	23.4958	24.5285	24.5691	23.8033	22.8996	24.1796	100	24.0034	10	10	53.4	53.4	29.999	323.31	1739600000	137	Q15691;Q9UPY8
AOC3	Membrane primary amine oxidase	29.4243	26.079	26.4959	22.3355	NaN	26.6525	26.9447	24.8577	27.2402	24.7783	90	26.0898	27.087	26.2328	28.2612	26.0688	23.3116	27.0681	25.9101	26.5431	30.5232	25.4713	100	26.6477	23	23	49.7	49.7	84.621	323.31	14059000000	461	Q16853;O75106
TXNRD1	Thioredoxin reductase 1, cytoplasmic	23.586	24.277	24.1371	22.6119	NaN	23.7393	24.0685	23.8225	23.8536	25.3471	90	23.9381	24.3439	25.1309	23.5413	23.0114	23.2974	24.5671	24.3018	23.5738	22.6327	24.5133	100	23.8914	14	13	34.5	32.2	70.905	322.35	2909900000	251	Q16881
PGM2L1	Glucose 1,6-bisphosphate synthase	24.3446	25.0932	25.1601	22.1873	NaN	25.6011	24.6081	23.0502	25.231	25.5278	90	24.5337	25.4317	25.6545	24.8796	23.1895	22.7369	25.2067	25.2957	24.9371	23.6065	25.1794	100	24.6118	20	20	40.5	40.5	70.441	133.84	4566400000	236	Q6PCE3
TXNDC5	Thioredoxin domain-containing protein 5	24.9839	24.2028	23.7897	25.5032	23.2238	22.5162	23.3152	24.7802	24.0299	NaN	90	24.0383	25.1894	22.9355	24.8048	25.6208	23.391	24.6113	23.2459	24.577	23.6717	23.3846	100	24.1432	13	13	43.8	43.8	47.628	323.31	2803500000	188	Q8NBS9
CMBL	Carboxymethylenebutenolidase homolog	23.6195	23.6941	24.6338	24.2432	NaN	24.4087	24.7413	24.4961	23.6085	24.2064	90	24.1835	23.6757	24.0459	24.6714	24.55	23.7671	23.2819	24.2753	24.5679	23.0755	23.4972	100	23.9408	9	9	42	42	28.048	64.332	1691800000	161	Q96DG6
PLIN4	Perilipin-4	26.6465	23.2126	23.894	27.0509	27.6587	23.8075	24.9633	25.1123	25.2606	NaN	90	25.2896	22.3619	22.5509	27.9371	28.5431	29.0371	20.4533	24.1278	25.9523	28.4019	21.7895	100	25.1155	54	54	66.5	66.5	135.89	323.31	10163000000	819	Q96Q06
PSMD1	26S proteasome non-ATPase regulatory subunit 1	24.3758	23.8961	24.2223	22.4145	NaN	24.6087	24.3703	22.476	25.1231	24.9669	90	24.0504	23.1811	24.4695	24.2651	23.2298	20.7422	23.2949	25.181	25.1851	24.1992	24.6881	100	23.8436	29	29	45.4	45.4	105.84	323.31	4359200000	406	Q99460
SLC29A1	Equilibrative nucleoside transporter 1	24.8994	25.2682	24.6382	25.0962	NaN	25.6716	25.2558	24.098	24.3934	24.8073	90	24.9031	25.4882	25.8289	25.6657	25.466	26.1943	25.6541	25.2327	25.0187	24.2973	25.7612	100	25.4607	8	8	21.1	21.1	50.219	32.216	2895600000	170	Q99808
UBAC1	Ubiquitin-associated domain-containing protein 1	25.5135	26.1621	26.413	25.315	NaN	26.2989	25.916	25.7467	27.0131	26.1714	90	26.0611	26.2725	26.8304	26.9343	26.1363	24.1084	26.6036	26.5308	26.4909	24.7	26.6477	100	26.1255	15	15	50.4	50.4	45.338	323.31	7148900000	252	Q9BSL1
COPS4	COP9 signalosome complex subunit 4	24.2825	25.3257	25.834	26.0669	25.9521	23.4974	25.0455	NaN	23.3246	24.8467	90	24.9084	24.2305	25.3655	25.2402	24.8716	24.2276	24.8426	24.875	23.5423	22.5222	25.3332	100	24.5051	16	16	54.2	54.2	46.268	175.3	1895300000	163	Q9BT78
FN3K	Fructosamine-3-kinase	24.4161	24.2905	25.2091	24.1452	NaN	24.8077	23.1601	23.9981	25.8801	25.0625	90	24.5521	23.9242	25.168	26.3427	24.6763	24.0154	23.6909	24.3447	25.1079	24.0503	23.9725	100	24.5293	10	10	44.7	44.7	35.171	124.84	2631900000	203	Q9H479
TUBB1	Tubulin beta-1 chain	23.1931	22.6541	23.7381	23.3239	NaN	24.4879	25.4358	24.6765	23.5804	26.0834	90	24.1304	23.4514	24.3932	25.1753	23.9371	23.8373	25.6741	25.9424	24.9561	23.9203	27.9657	100	24.9253	19	11	65.9	44.6	50.326	323.31	4634500000	267	Q9H4B7
RIC8A	Synembryn-A	21.7808	22.7193	21.8868	21.2208	NaN	22.8904	21.843	21.8247	22.9956	23.1082	90	22.2522	24.069	23.3218	24.0664	22.9846	21.419	23.9572	23.6242	24.1408	21.0786	23.0188	100	23.168	12	12	30.1	30.1	59.709	68.248	1068600000	135	Q9NPQ8;Q9NVN3
NANS	Sialic acid synthase	23.5324	23.3088	24.043	23.4437	NaN	24.4425	23.5077	23.8089	24.3561	23.8485	90	23.8102	24.1938	23.9066	24.4319	24.0189	23.2818	23.8064	24.791	23.7392	23.5705	23.7413	100	23.9481	11	11	54.3	54.3	40.307	192.9	1836800000	179	Q9NR45
NAGK	N-acetyl-D-glucosamine kinase	23.3427	23.7808	22.5216	22.61	NaN	22.1007	22.29	23.2703	22.4815	22.3706	90	22.752	23.6933	23.2921	21.1648	23.5341	21.6317	23.226	22.1698	23.3805	22.5634	22.4948	100	22.715	14	14	52.9	52.9	37.375	122.53	1882900000	146	Q9UJ70
DBNL	Drebrin-like protein	24.442	24.1055	24.2831	23.2653	NaN	24.9277	24.3941	23.4411	24.4408	24.2359	90	24.1706	23.5217	23.6773	24.1746	23.3848	22.7592	23.8371	24.9757	24.6664	24.481	24.1216	100	23.9599	16	16	45.6	45.6	48.207	323.31	2851300000	271	Q9UJU6
NUDT5	ADP-sugar pyrophosphatase	23.9509	24.255	24.0509	23.3102	22.4	24.2085	23.5853	NaN	23.6424	24.1484	90	23.728	24.3915	24.1436	23.886	23.0586	22.6391	23.9027	23.9233	23.0923	23.3991	23.6065	100	23.6043	10	10	56.6	56.6	24.327	123.75	2363400000	219	Q9UKK9
PPME1	Protein phosphatase methylesterase 1	24.0321	24.5106	24.8125	22.1415	NaN	25.1947	24.4893	23.6375	24.9064	24.996	90	24.3023	24.9736	25.5367	24.9886	23.9504	23.7402	24.9365	25.1029	24.9042	22.658	24.504	100	24.5295	12	12	35.5	35.5	42.315	145.05	2798400000	167	Q9Y570
PSMD12	26S proteasome non-ATPase regulatory subunit 12	22.9137	23.6212	23.6457	NaN	NaN	24.4002	23.2001	22.3961	24.9485	24.3371	80	23.6828	24.556	24.2609	25.011	23.7263	23.4356	24.3891	24.1994	24.437	23.0415	23.5859	100	24.0643	18	18	42.8	42.8	52.904	323.31	2333200000	213	O00232
PRMT5	Protein arginine N-methyltransferase 5;Protein arginine N-methyltransferase 5, N-terminally processed	24.12	24.2857	24.1	NaN	NaN	25.0814	24.3065	23.2535	24.4228	24.7928	80	24.2954	24.4485	25.2503	22.8067	22.1012	22.6265	24.7201	24.59	24.2589	23.4354	23.7379	100	23.7976	13	13	32.3	32.3	72.683	126.26	2441400000	173	O14744
PSMD3	26S proteasome non-ATPase regulatory subunit 3	24.0298	24.2311	22.9243	NaN	NaN	24.8395	24.3907	22.1905	24.6339	24.662	80	23.9877	24.1871	24.09	23.1006	21.7448	22.1406	23.832	25.3498	24.2832	25.2697	24.046	100	23.8044	23	23	52.4	52.4	60.977	203.23	3601500000	233	O43242
CS	Citrate synthase, mitochondrial	25.2047	NaN	24.9168	24.9004	NaN	23.1047	23.44	24.9491	23.9642	23.1701	80	24.2063	23.0274	23.6362	26.2817	25.7721	23.3476	22.3011	23.6459	24.3618	24.5765	23.2535	100	24.0204	12	12	34.5	34.5	51.712	43.129	1860400000	111	O75390
FCN3	Ficolin-3	25.754	25.9955	NaN	23.9733	NaN	24.9692	25.1388	23.9114	25.6961	26.187	80	25.2032	25.2052	24.7272	23.1374	23.48	22.9116	25.4528	24.89	24.7706	23.5165	25.1423	100	24.3234	8	8	38.5	38.5	32.903	91.173	2155900000	94	O75636
RPN2	Dolichyl-diphosphooligosaccharide--protein glycosyltransferase subunit 2	25.7896	25.3367	23.9732	NaN	NaN	24.039	23.289	22.1305	24.7208	23.9065	80	24.1482	25.0967	24.9459	21.1079	23.8598	23.6769	25.9061	23.6169	24.8364	27.238	24.9381	100	24.5223	15	15	40.6	40.6	69.283	323.31	4998000000	216	P04844
RPLP0;RPLP0P6	60S acidic ribosomal protein P0;60S acidic ribosomal protein P0-like	23.1311	24.2162	22.8984	24.7599	24.2756	NaN	22.9053	24.645	NaN	20.6242	80	23.432	24.8079	23.6868	23.5633	24.0465	24.5634	23.9309	22.4185	23.7919	22.7568	23.1034	100	23.6669	7	7	36.6	36.6	34.273	163	1210600000	172	P05388;Q8NHW5
CTSD	Cathepsin D;Cathepsin D light chain;Cathepsin D heavy chain	24.3603	24.2961	23.6574	25.1851	22.1304	NaN	22.0939	25.3118	23.0587	NaN	80	23.7617	25.2801	25.2464	23.5546	24.2026	25.9716	25.1066	21.9523	24.0942	24.5353	23.8548	100	24.3799	12	12	37.1	37.1	44.552	173.44	3129600000	175	P07339
LAMC1	Laminin subunit gamma-1	27.4064	NaN	24.2742	21.5774	20.9551	22.9194	22.2833	23.751	24.1686	NaN	80	23.4169	25.2613	22.9924	26.9966	24.4289	21.5159	22.0587	22.5954	23.412	27.9062	20.6414	100	23.7809	45	45	43.2	43.2	177.6	323.31	2848500000	274	P11047
LBP	Lipopolysaccharide-binding protein	25.0312	25.3878	23.9361	22.8113	NaN	23.7248	24.0815	NaN	24.378	25.4859	80	24.3546	25.4063	25.7122	23.3444	23.6009	24.5557	24.8941	23.8535	24.4528	24.2716	24.7315	100	24.4823	8	8	26.8	26.8	53.383	218.45	2141100000	108	P18428
TPP2	Tripeptidyl-peptidase 2	28.9756	29.1979	26.1542	NaN	NaN	30.275	29.6819	26.461	28.3696	30.0435	80	28.6448	28.6645	29.8806	24.8819	26.013	26.294	29.4167	29.6323	28.4427	29.0519	29.421	100	28.1699	41	41	44.4	44.4	138.35	323.31	28904000000	408	P29144
PRDX3	Thioredoxin-dependent peroxide reductase, mitochondrial	26.9035	25.688	25.443	25.1189	25.1314	NaN	24.8856	26.1811	24.3039	NaN	80	25.4569	27.5816	26.2044	25.3618	25.6888	24.1982	26.5858	25.0617	25.3916	26.0894	24.4887	100	25.6652	9	9	49.6	49.6	27.692	149.1	5107100000	154	P30048
HADHA	Trifunctional enzyme subunit alpha, mitochondrial;Long-chain enoyl-CoA hydratase;Long chain 3-hydroxyacyl-CoA dehydrogenase	25.5441	NaN	23.301	21.6491	NaN	23.1131	22.3926	22.3881	24.3947	22.2397	80	23.1278	24.2876	23.7961	23.7087	23.66	21.0155	23.9261	23.0632	25.6393	26.4263	23.1893	100	23.8712	28	28	53.9	53.9	82.999	323.31	4983300000	364	P40939
NSF	Vesicle-fusing ATPase	23.9653	24.3158	22.8822	23.4712	NaN	24.9415	23.5594	NaN	24.3692	25.0399	80	24.0681	24.5631	24.9326	24.2865	23.8186	23.3076	24.8184	24.4873	24.2646	23.7703	24.5427	100	24.2792	25	25	43.8	43.8	82.593	102.9	3359200000	263	P46459
TUFM	Elongation factor Tu, mitochondrial	24.2363	22.874	23.1305	22.2597	NaN	22.6475	21.6904	22.7372	23.8691	NaN	80	22.9306	24.0465	23.4543	22.8636	23.4201	21.4175	22.9714	22.5664	23.6369	25.6722	21.9833	100	23.2032	18	18	46.4	46.4	49.874	168.79	1784500000	132	P49411
GNAQ	Guanine nucleotide-binding protein G(q) subunit alpha	23.8853	22.0561	23.6162	NaN	NaN	23.084	23.4679	23.4492	24.0527	23.4389	80	23.3813	23.947	23.2604	24.1972	22.974	21.9324	24.1373	24.3565	24.2032	24.3017	24.4446	100	23.7754	14	8	47.6	27.6	42.142	76.352	1629700000	171	P50148
RAB14	Ras-related protein Rab-14	23.7938	23.2057	NaN	22.4065	NaN	22.9231	23.346	20.7969	21.8617	23.1487	80	22.6853	22.9916	23.0586	22.3841	22.254	22.3703	22.9499	23.4044	23.061	24.277	24.0993	100	23.085	9	9	53.5	53.5	23.897	121.04	934900000	119	P61106
RAP2B	Ras-related protein Rap-2b	25.2089	25.0038	25.0063	23.8535	NaN	25.5204	25.5671	NaN	25.3602	25.7686	80	25.1611	25.8681	25.7093	23.6529	23.8345	23.6838	25.3919	25.9307	24.7199	25.0257	25.3026	100	24.9119	8	5	57.4	31.7	20.504	292.85	3560300000	118	P61225
RPS3A	40S ribosomal protein S3a	24.1256	23.4912	19.9339	20.163	NaN	23.4725	20.8997	23.2535	25.4706	NaN	80	22.6012	24.2658	22.6632	22.8515	25.3416	21.5812	23.4259	21.5084	26.3593	24.4939	21.2864	100	23.3777	12	12	48.1	48.1	29.945	143.15	4213400000	163	P61247
S100A12	Protein S100-A12;Calcitermin	22.9274	26.3695	24.0349	25.3734	26.7125	24.2879	24.3916	26.7175	NaN	NaN	80	25.1018	26.1918	25.016	24.876	24.6416	27.2257	26.6917	23.1537	23.9028	24.2299	25.0066	100	25.0936	5	5	72.8	72.8	10.575	40.966	2720100000	120	P80511
BLMH	Bleomycin hydrolase	24.7912	25.0031	23.6486	NaN	NaN	26.0252	25.4232	23.2193	25.8084	25.0495	80	24.8711	25.5711	26.1	24.3489	23.1428	25.7269	25.3253	25.3385	24.7505	25.093	24.8646	100	25.0262	19	19	59.3	59.3	52.562	150.61	4104600000	201	Q13867
TTLL12	Tubulin--tyrosine ligase-like protein 12	22.9149	22.6427	24.4831	NaN	NaN	24.2417	23.6331	22.6696	25.1705	24.8682	80	23.828	23.8848	24.6278	24.4853	22.2984	21.4941	23.7504	23.9508	24.0523	23.9598	24.0116	100	23.6515	20	20	46.7	46.7	74.403	135.64	3360000000	295	Q14166
DYNC1H1	Cytoplasmic dynein 1 heavy chain 1	28.028	NaN	23.0906	24.1319	NaN	22.9303	23.2914	27.2897	27.7445	23.7468	80	25.0316	26.961	24.217	23.0955	24.6947	25.0808	26.32	25.0752	27.1011	28.6767	23.7593	100	25.4981	67	67	20.4	20.4	532.4	217.44	5593500000	236	Q14204
2007-09-01	Septin-7	24.871	23.3744	NaN	22.5436	NaN	23.9873	23.221	23.3196	23.9876	22.6761	80	23.4976	24.1139	23.3266	23.494	24.0515	22.3146	24.5744	22.8996	24.1648	24.7575	23.4995	100	23.7196	14	14	42.1	42.1	50.679	252.34	1551000000	175	Q16181;Q6ZU15
H1FX	Histone H1x	22.6174	23.4212	NaN	24.6836	23.4312	22.4815	NaN	24.3755	24.073	21.6383	80	23.3402	24.3164	22.9399	23.0943	23.99	23.6708	23.5983	21.843	24.9115	24.8257	22.0709	100	23.5261	7	7	36.6	36.6	22.487	98.291	2293800000	100	Q92522
COPS5	COP9 signalosome complex subunit 5	23.2829	NaN	24.9266	23.8403	NaN	23.0375	23.8319	23.5967	23.3656	24.6703	80	23.819	22.4429	24.4456	24.0191	24.1092	23.1754	22.3388	24.5284	23.1904	21.8537	24.3142	100	23.4418	7	7	22.8	22.8	37.578	19.707	1060500000	72	Q92905
PITHD1	PITH domain-containing protein 1	25.9371	26.0688	24.9605	24.0096	NaN	26.8104	26.188	NaN	25.5725	26.5291	80	25.7595	26.7608	26.3019	24.7987	23.8915	24.0526	26.1906	25.801	24.0809	24.9245	26.0203	100	25.2823	13	13	73	73	24.178	323.31	9293600000	239	Q9GZP4
GRHPR	Glyoxylate reductase/hydroxypyruvate reductase	24.8746	25.2148	25.8152	NaN	NaN	24.2145	25.2053	24.1307	25.0068	25.6076	80	25.0087	23.968	25.8504	25.0741	24.3343	23.7831	24.4411	25.3308	24.3954	23.2799	25.4476	100	24.5905	9	9	46	46	35.668	242.92	2281600000	127	Q9UBQ7
AGO2	Protein argonaute-2	24.3398	23.7536	21.7585	NaN	NaN	25.5352	24.6514	21.5321	23.5189	24.8594	80	23.7436	24.3468	24.2455	20.9327	20.4449	22.287	23.9044	24.5168	23.5217	24.7236	24.7992	100	23.3722	30	30	49.4	49.4	97.207	251.14	3221900000	317	Q9UKV8;Q9H9G7;Q9UL18;Q9HCK5
SH3BGRL	SH3 domain-binding glutamic acid-rich-like protein	NaN	25.3261	25.2568	24.1406	24.8029	NaN	24.71	25.0406	NaN	24.6617	70	24.8484	25.2925	25.5693	24.5796	23.8792	26.1519	25.7084	24.2964	23.7244	24.4981	25.7773	100	24.9477	6	6	78.1	78.1	12.774	186.68	1986200000	111	O75368
		24.4016	25.1223	NaN	25.9033	27.2943	24.1692	23.0936	NaN	24.5144	NaN	70	24.9284	25.2326	24.2123	24.7772	26.2219	27.5783	24.9784	23.4255	23.7538	25.3223	22.9858	100	24.8488	8	6	56.4	46.3	16.837	242.4	2404700000	131	P0DP25;P0DP24;P0DP23
PSMB5	Proteasome subunit beta type-5	26.0055	25.8062	25.0586	NaN	NaN	27.0452	26.4153	NaN	25.3516	26.3947	70	26.011	24.9642	24.953	24.1636	23.0288	25.2735	24.5996	26.0675	23.3738	25.458	25.7986	100	24.768	11	11	54	54	28.48	167.89	4899500000	265	P28074
LSP1	Lymphocyte-specific protein 1	21.7082	22.62	NaN	23.1966	23.5022	22.4859	21.9602	22.6125	NaN	NaN	70	22.5836	22.11	21.9608	22.2369	23.5522	23.1423	22.4294	22.397	23.2541	21.8413	21.5385	100	22.4463	14	14	61.1	61.1	37.191	323.31	1699600000	136	P33241
GAPVD1	GTPase-activating protein and VPS9 domain-containing protein 1	23.0025	NaN	21.9881	22.2068	NaN	23.6303	23.6382	NaN	24.6558	24.0541	70	23.3108	21.556	23.4395	23.4853	23.1615	20.4237	22.8968	24.6537	24.1088	25.8904	23.454	100	23.307	30	30	28.4	28.4	164.98	237.67	2036000000	195	Q14C86
RUVBL2	RuvB-like 2	24.1137	NaN	24.0164	23.6307	NaN	24.7929	22.9944	NaN	23.5651	24.4022	70	23.9308	24.8306	24.2436	23.976	23.6961	23.4472	24.9658	23.4275	23.5411	23.5117	24.2346	100	23.9874	18	18	43.8	43.8	51.156	54.087	2128300000	161	Q9Y230
ARPC1B	Actin-related protein 2/3 complex subunit 1B	24.3208	24.9332	NaN	NaN	NaN	24.809	24.1238	NaN	22.9465	23.7121	60	24.1409	24.6498	25.4833	22.1813	21.6943	23.3882	25.5437	24.1345	24.1823	25.3312	24.4236	100	24.1012	14	12	43.5	37.4	40.949	246	3937200000	162	O15143
ENDOD1	Endonuclease domain-containing 1 protein	23.5935	NaN	NaN	NaN	22.9151	23.3013	23.7953	NaN	23.9537	23.8674	60	23.5711	23.4773	24.2961	23.8996	23.6582	23.8332	24.4316	24.153	23.8815	23.5595	24.0653	100	23.9255	11	11	35.6	35.6	55.016	141.03	984770000	114	O94919
VDAC2	Voltage-dependent anion-selective channel protein 2	24.9664	23.5498	NaN	22.4023	20.8277	NaN	NaN	NaN	22.3426	23.5124	60	22.9336	24.7041	24.1905	22.9211	22.2628	23.131	24.1213	22.7301	22.8786	25.5869	23.5929	100	23.6119	12	12	55.4	55.4	31.566	126.98	888460000	89	P45880
RPL6	60S ribosomal protein L6	23.2616	23.6611	NaN	22.1131	NaN	22.0672	NaN	22.2697	22.2827	NaN	60	22.6092	25.5656	24.4408	21.6835	23.4308	22.2062	24.4935	22.1928	23.9842	23.2315	21.579	100	23.2808	11	11	35.4	35.4	32.728	270.73	3805600000	112	Q02878
ERP44	Endoplasmic reticulum resident protein 44	23.7852	NaN	22.9968	23.2659	NaN	23.1662	NaN	NaN	23.4433	23.032	60	23.2815	23.9842	22.9576	24.2006	23.7593	23.8058	23.9264	22.8526	24.5225	23.2312	24.0693	100	23.731	13	13	37.2	37.2	46.971	111.47	1552300000	112	Q9BS26
PSMD11	26S proteasome non-ATPase regulatory subunit 11	24.5605	24.7251	25.3797	25.1999	25.6525	23.7562	24.9854	25.0332	24.2581	24.919	100	24.847	24.9502	24.5538	24.7376	25.2039	24.1813	24.3598	24.4066	24.0245	NaN	24.6548	90	24.5636	17	17	51.4	51.4	47.463	42.085	2278400000	152	O00231
CCS	Copper chaperone for superoxide dismutase	25.4828	26.8241	26.6775	26.1298	27.1017	25.9974	26.1792	26.3167	25.8044	26.3226	100	26.2836	26.4206	27.0641	26.2637	26.5869	NaN	26.7233	26.1343	25.4261	23.8761	26.2272	90	26.0803	7	7	41.2	41.2	29.04	105.24	6184300000	148	O14618
GMFG	Glia maturation factor gamma	24.9809	24.7341	24.5792	25.7304	26.1374	24.591	24.6612	24.9929	23.9197	24.1689	100	24.8496	25.2328	25.1123	24.578	25.5966	NaN	25.3696	25.5073	24.1128	24.2227	24.8631	90	24.955	6	5	51.4	45.1	16.801	312.31	2045400000	77	O60234
F12	Coagulation factor XII;Coagulation factor XIIa heavy chain;Beta-factor XIIa part 1;Coagulation factor XIIa light chain	26.1546	22.8111	24.1408	25.6585	22.5642	25.794	24.3725	25.1425	27.6201	26.1278	100	25.0386	23.3757	24.0613	21.3887	26.3304	NaN	24.4908	24.3723	26.4202	25.8102	25.4139	90	24.6293	20	20	43.3	43.3	67.791	253.28	5668000000	289	P00748
IGJ	Immunoglobulin J chain	25.1045	28.6079	28.5206	28.304	28.102	26.4725	26.9408	25.9178	25.7748	24.7537	100	26.8499	24.8986	28.0444	27.5475	26.774	27.4252	27.8659	26.9401	24.8215	24.4713	NaN	90	26.5321	5	5	32.7	32.7	18.098	16.808	9944400000	119	P01591
	Ig kappa chain V-III region B6	27.5382	29.4732	29.0764	28.9971	27.6745	27.7437	28.1823	27.8833	28.6088	29.148	100	28.4325	27.7645	28.5045	27.4355	28.2831	27.2357	28.317	28.4539	26.8756	NaN	28.637	90	27.9452	3	2	35.3	21.6	12.557	323.31	17346000000	198	P01619
CRYAB	Alpha-crystallin B chain	27.7887	24.5243	27.0714	26.6447	23.3819	25.3813	25.0607	27.181	26.7282	24.7889	100	25.8551	27.2681	23.679	26.9987	26.9195	NaN	26.2083	25.8511	27.3017	26.1224	25.1478	90	26.1663	12	12	62.3	62.3	20.159	200.89	7896100000	229	P02511
FTL	Ferritin light chain	25.4992	27.3712	23.2919	27.2067	28.0994	24.4708	20.968	27.6465	22.5389	22.649	100	24.9742	26.9783	25.8767	23.4748	26.3527	26.4137	27.3873	NaN	25.7541	25.085	23.5476	90	25.6522	7	7	50.3	50.3	20.019	124.1	17277000000	273	P02792
SERPINA5	Plasma serine protease inhibitor	24.1411	25.3375	23.9308	24.3932	23.2266	24.1968	23.3786	24.0964	23.9242	24.3982	100	24.1023	24.5194	24.306	23.5355	24.5111	NaN	23.6671	23.5943	23.9356	23.0915	24.1437	90	23.9227	11	11	31	31	45.674	81.613	1588500000	190	P05154
C2	Complement C2;Complement C2b fragment;Complement C2a fragment	25.676	25.948	25.4847	25.667	24.5814	25.3233	25.0582	25.1943	25.7603	25.948	100	25.4641	24.1796	25.296	24.8483	25.7239	24.0214	NaN	24.6824	25.3694	23.7964	25.4343	90	24.8169	22	22	35	35	83.267	323.31	4234900000	333	P06681
EIF4E	Eukaryotic translation initiation factor 4E	23.8359	23.6658	24.069	25.0242	24.5909	24.1507	23.9801	24.375	24.1209	23.5318	100	24.1344	23.9549	24.3412	24.9397	23.9172	NaN	24.5062	22.8997	23.6474	23.6052	23.611	90	23.9358	8	8	42.9	42.9	25.097	26.928	1392700000	95	P06730;A6NMX2
C8G	Complement component C8 gamma chain	25.8417	26.34	26.2687	26.4951	26.7577	24.0951	25.8188	25.1616	24.9647	26.492	100	25.8235	25.3922	24.3651	24.5453	25.5024	NaN	24.4858	24.9152	24.5136	22.8458	25.6051	90	24.6856	9	9	65.3	65.3	22.277	82.573	2601800000	140	P07360
HNRNPC	Heterogeneous nuclear ribonucleoproteins C1/C2	23.8788	24.881	22.4598	25.2469	24.5059	23.0763	22.8132	25.3448	23.4176	23.1113	100	23.8736	25.6431	24.6343	24.1284	25.4551	24.9649	NaN	23.1	24.9286	24.8052	23.5806	90	24.5822	11	5	41.8	24.2	33.67	42.029	2627000000	117	P07910
PSMC3	26S protease regulatory subunit 6A	24.2895	24.3922	25.0663	23.6582	23.4586	25.0329	24.8292	24.6636	25.3769	25.9668	100	24.6734	24.7765	25.5435	25.0888	24.8716	NaN	25.34	25.3897	25.1476	23.4051	25.4735	90	25.004	16	16	49	49	49.203	323.31	4568700000	289	P17980
PSMB6	Proteasome subunit beta type-6	25.4513	25.4314	26.0093	24.0012	25.2232	25.1522	25.6446	25.254	25.3039	26.603	100	25.4074	26.1028	27.3294	24.9555	23.7169	NaN	26.5324	25.9143	24.4757	24.4514	26.6331	90	25.568	5	5	32.2	32.2	25.357	117.23	3842000000	125	P28072
CORO1A	Coronin-1A	25.3919	25.8615	23.743	24.2124	25.4268	26.852	26.0156	24.9619	25.5307	24.8752	100	25.2871	24.6356	25.5704	23.1968	NaN	26.0431	26.2802	25.5663	25.8926	27.9455	25.1976	90	25.592	20	20	51.8	51.8	51.026	323.31	15395000000	344	P31146
GDI1	Rab GDP dissociation inhibitor alpha	23.5334	24.0078	23.8744	22.8673	23.0149	23.4443	23.947	23.0459	23.3369	24.2682	100	23.534	23.9063	24.7345	23.8997	23.4828	NaN	24.0115	24.2513	23.2716	22.9482	24.1238	90	23.8477	20	10	57	32.7	50.582	323.31	1640000000	198	P31150
EIF2S3;EIF2S3L	Eukaryotic translation initiation factor 2 subunit 3;Putative eukaryotic translation initiation factor 2 subunit 3-like protein	24.0394	24.7009	23.5098	23.3106	23.2811	24.1505	23.9738	23.8934	24.0266	24.2427	100	23.9129	24.3687	24.4245	24.2197	24.0234	NaN	24.2517	23.9349	24.0963	23.0339	23.9748	90	24.0364	11	11	33.1	33.1	51.109	232.02	2012700000	186	P41091;Q2VIR3
GSS	Glutathione synthetase	28.5991	29.1927	29.2858	29.3707	28.3617	28.5867	29.2584	27.5622	28.5428	28.6766	100	28.7437	28.2446	28.848	29.3611	29.0328	NaN	28.5195	28.8074	28.0998	28.0901	29.227	90	28.6923	22	22	55.5	55.5	52.384	172.26	10546000000	180	P48637
FASN	Fatty acid synthase;[Acyl-carrier-protein] S-acetyltransferase;[Acyl-carrier-protein] S-malonyltransferase;3-oxoacyl-[acyl-carrier-protein] synthase;3-oxoacyl-[acyl-carrier-protein] reductase;3-hydroxyacyl-[acyl-carrier-protein] dehydratase;Enoyl-[acyl-carrier-protein] reductase;Oleoyl-[acyl-carrier-protein] hydrolase	25.6375	22.8987	24.4521	20.3938	20.2964	23.2461	24.3633	20.1663	25.6048	24.2099	100	23.1269	23.5352	25.0409	24.7155	22.6015	NaN	23.6156	24.6369	23.6649	26.5456	24.0269	90	24.2648	72	72	42.8	42.8	273.42	323.31	5459300000	539	P49327
ST13;ST13P4;ST13P5	Hsc70-interacting protein;Putative protein FAM10A4;Putative protein FAM10A5	26.9944	27.253	27.8807	26.4676	26.3059	27.9827	27.4276	27.4881	28.3	27.4843	100	27.3584	27.099	28.0767	28.7588	27.4968	NaN	27.131	28.1122	27.9807	26.6832	27.7685	90	27.6786	11	11	38.5	38.5	41.331	191.67	14036000000	222	P50502;Q8IZP2;Q8NFI4
HDGF	Hepatoma-derived growth factor	24.2043	20.7107	23.3181	24.147	22.9731	25.0786	24.1933	24.3709	24.1301	22.1644	100	23.5291	24.3192	23.6907	24.7719	25.0322	21.1467	22.7086	23.956	24.9673	NaN	22.3647	90	23.6619	14	14	63.8	63.8	26.788	323.31	3120600000	196	P51858
RPS7	40S ribosomal protein S7	24.5721	25.0222	23.1342	24.6234	22.6327	23.4942	23.0031	25.2161	23.98	22.8547	100	23.8533	26.1478	25.1522	24.2854	25.0597	NaN	25.6603	23.3867	25.9166	24.5775	23.2687	90	24.8283	8	8	51.5	51.5	22.127	222.39	5665800000	161	P62081
PSMC5	26S protease regulatory subunit 8	24.3925	23.29	24.338	22.4718	22.0897	25.318	24.6289	23.2126	25.8247	25.3931	100	24.0959	22.761	24.5581	25.5439	24.8896	NaN	23.3034	25.2025	25.2407	24.1388	24.9573	90	24.5106	18	18	56.2	56.2	45.626	306.37	3735900000	283	P62195;Q8NB90
	Ig lambda chain V-III region LOI	25.2549	25.5603	26.7418	28.0536	27.7903	25.5401	26.6291	25.9023	26.5535	27.3237	100	26.5349	24.6295	24.9055	25.3471	26.9102	26.414	NaN	25.5249	25.4706	25.1286	26.3547	90	25.6317	5	2	48.7	25.6	12.446	295.38	4574000000	148	P80748;A0A075B6K2
ARHGAP1	Rho GTPase-activating protein 1	24.3479	23.7655	24.1607	23.3442	23.6114	24.0185	24.2817	24.867	24.9431	25.0001	100	24.234	22.8681	24.6115	25.4	25.5046	NaN	24.1054	24.2121	24.6526	23.2392	23.4718	90	24.2295	16	16	52.6	52.6	50.435	178.73	3024000000	221	Q07960
GPS1	COP9 signalosome complex subunit 1	24.6683	24.1631	24.9228	23.8861	23.4874	24.7882	24.7676	24.2656	25.2677	24.9369	100	24.5154	22.6381	23.3098	26.1278	25.3521	NaN	22.7637	25.4658	25.2165	22.3399	24.0138	90	24.1364	14	14	37.3	37.3	55.536	117.59	2664000000	230	Q13098
DCTN2	Dynactin subunit 2	23.1576	23.7127	23.5081	24.7204	24.2312	21.844	23.3671	23.4803	22.3001	22.6126	100	23.2934	23.228	24.5123	23.6559	24.0283	NaN	24.2755	23.0527	22.0071	21.7985	24.1037	90	23.4069	11	11	35.7	35.7	44.23	65.644	841600000	115	Q13561
PTRF	Polymerase I and transcript release factor	27.2711	24.5922	26.1786	25.6804	24.8646	24.6806	24.5427	23.7361	24.5427	23.2686	100	24.9358	23.9168	23.1064	26.1663	25.3859	NaN	23.289	23.949	24.787	26.6592	23.666	90	24.5473	11	11	34.1	34.1	43.476	323.31	2590600000	177	Q6NZI2
DCUN1D1	DCN1-like protein 1	24.2156	23.3653	24.5818	24.7319	23.5485	24.3293	24.5307	24.9535	24.4612	24.7263	100	24.3444	25.0161	25.2315	25.0922	24.8081	NaN	24.8102	24.9848	24.5207	22.6822	25.2635	90	24.7121	10	10	35.1	35.1	30.124	184.7	2253500000	144	Q96GG9;Q6PH85
PHPT1	14 kDa phosphohistidine phosphatase	24.1855	24.231	25.0754	25.4408	25.6972	23.5785	25.0198	25.328	23.7717	25.127	100	24.7455	25.3037	26.1374	24.5755	24.4467	24.9014	25.9194	24.6469	23.9671	NaN	24.8868	90	24.9761	4	4	44.8	44.8	13.832	20.486	2132900000	85	Q9NRX4
FAM114A2	Protein FAM114A2	22.3331	23.1933	23.8783	24.1604	23.7272	22.4571	23.5275	23.0584	23.7697	23.8884	100	23.3993	23.2616	24.3987	23.7336	23.6509	23.7624	24.1318	23.3688	23.1335	NaN	23.8439	90	23.6984	15	15	42.2	42.2	55.468	85.778	1200200000	145	Q9NRY5
FAM49B	Protein FAM49B	23.6402	23.5041	23.8604	24.126	22.1046	23.1941	23.1746	24.4366	23.1204	22.9531	100	23.4114	23.8764	24.3821	23.8689	24.6629	NaN	24.2776	23.8064	24.4234	21.8777	23.6172	90	23.8658	13	13	54.6	54.6	36.748	202.48	2121500000	174	Q9NUQ9;Q9H0Q0
SERPINA10	Protein Z-dependent protease inhibitor	24.2754	24.2718	24.7702	25.2294	24.1999	23.2037	23.6417	24.5352	24.8186	24.0519	100	24.2998	25.3051	24.4329	24.5776	25.265	22.9734	24.939	23.5026	24.0551	NaN	24.3911	90	24.3824	11	9	31.3	27.5	50.706	87.758	1731400000	138	Q9UK55
PSMD13	26S proteasome non-ATPase regulatory subunit 13	24.0055	23.8977	24.7977	25.1985	24.25	23.2952	24.708	24.9474	24.1389	25.0559	100	24.4295	25.5793	25.5927	24.9902	24.9764	NaN	25.5866	25.4907	23.9824	22.3588	25.0732	90	24.8478	19	19	66.8	66.8	42.945	323.31	3197000000	198	Q9UNM6
PDLIM1	PDZ and LIM domain protein 1	23.2525	NaN	23.1387	23.5134	23.708	23.2325	24.0552	24.4699	23.8709	24.1606	90	23.7113	NaN	23.4836	23.884	24.3549	23.9914	25.0327	24.7564	24.3364	24.41	24.8896	90	24.3488	13	13	58.7	58.7	36.071	323.31	1498700000	155	O00151
MYO1C	Unconventional myosin-Ic	26.972	21.3664	22.8787	20.0382	NaN	22.8845	23.0694	21.726	24.6488	21.7699	90	22.8171	24.2979	23.4017	23.2363	22.4549	NaN	23.7463	22.6984	23.7384	27.1431	21.5006	90	23.5797	42	42	49	49	121.68	323.31	3739700000	336	O00159;Q9UBC5
ASNA1	ATPase ASNA1	24.9032	25.019	25.7747	24.0359	NaN	25.5611	25.427	24.9032	25.1062	25.4426	90	25.1303	25.3355	25.411	25.5745	24.7997	NaN	25.0109	25.5535	24.7843	23.8041	25.364	90	25.0708	10	10	39.7	39.7	38.792	139.52	4034900000	247	O43681
PRPSAP2	Phosphoribosyl pyrophosphate synthase-associated protein 2	23.8995	24.0234	23.8993	23.7895	NaN	23.9848	24.5243	23.9747	24.3869	25.2311	90	24.1904	23.1782	25.1017	24.2113	24.6153	NaN	24.5207	24.4721	23.917	22.242	24.9066	90	24.1294	12	11	42.5	38.8	40.925	114.06	1811800000	154	O60256
DIAPH1	Protein diaphanous homolog 1	22.4856	22.4119	21.8471	NaN	21.0476	23.9509	23.0495	22.5668	23.8813	23.9368	90	22.7975	23.7931	23.7476	21.0713	19.7833	NaN	23.8283	24.3363	24.4153	24.5812	23.9218	90	23.2754	36	36	35	35	141.35	323.31	3454600000	353	O60610
WDR1	WD repeat-containing protein 1	25.3334	25.8065	23.0431	NaN	21.9658	26.7652	26.0993	21.7018	23.203	26.2492	90	24.463	25.6049	26.0525	21.7448	NaN	23.5687	26.8234	25.7702	23.3416	26.1714	26.8801	90	25.1064	27	27	67.7	67.7	66.193	323.31	12250000000	479	O75083
	Ig lambda chain V-IV region Hil;Ig lambda chain V-IV region Kern	24.2578	27.8923	26.5878	27.3292	26.3162	NaN	25.2672	25.7701	26.3929	27.3609	90	26.3527	NaN	25.6272	24.973	26.4175	25.5841	25.2934	25.4205	25.7115	24.9736	26.3556	90	25.5951	5	2	36.6	17.9	12.011	9.8915	4326300000	67	P01717;P01718
APOA2	Apolipoprotein A-II;Proapolipoprotein A-II;Truncated apolipoprotein A-II	25.3492	24.7773	24.947	27.9229	27.7592	24.0894	24.8854	25.2242	25.1648	NaN	90	25.5688	24.116	24.4372	25.4434	26.7388	29.4386	24.562	24.5095	24.3035	24.3985	NaN	90	25.3275	3	3	37	37	11.175	226.76	1604400000	118	P02652
FABP3	Fatty acid-binding protein, heart	25.7356	25.4002	25.7751	25.3234	NaN	24.0269	25.3874	25.1558	25.4238	24.7643	90	25.2214	26.3794	24.8072	23.6645	24.0449	NaN	24.1119	25.0054	24.7089	25.1462	24.5989	90	24.7186	8	8	54.1	54.1	14.858	53.523	4312500000	194	P05413
MYL1	Myosin light chain 1/3, skeletal muscle isoform	24.1627	24.9069	26.5438	26.5856	NaN	25.0825	27.0525	28.2414	26.0564	24.284	90	25.8795	26.0115	23.1693	25.846	25.1038	NaN	26.223	26.97	27.244	27.4987	25.623	90	25.9655	11	9	75.8	64.9	21.145	228.3	12336000000	294	P05976
S100A6	Protein S100-A6	26.2708	28.2428	27.9425	NaN	29.3863	27.2414	27.8026	29.6198	24.5561	27.0272	90	27.5655	27.4968	26.6891	27.2195	26.8852	28.934	26.3578	27.1191	25.9888	NaN	27.1311	90	27.0913	4	4	63.3	63.3	10.18	15.32	8399000000	80	P06703
EPHX1	Epoxide hydrolase 1	26.3968	22.7374	24.5034	23.2371	NaN	23.8235	23.9707	24.5659	25.2626	22.2674	90	24.085	25.7048	24.9615	25.8598	24.8167	NaN	25.1963	23.9095	25.5208	26.1831	22.3687	90	24.9468	20	20	61.1	61.1	52.948	180.8	7214500000	307	P07099
PFKM	ATP-dependent 6-phosphofructokinase, muscle type	24.2078	24.2914	23.8293	23.2946	NaN	24.4113	24.8431	24.0958	24.8119	24.5765	90	24.2624	24.828	25.0498	22.9695	22.9459	NaN	24.4079	25.0892	24.511	24.1648	24.5836	90	24.2833	17	15	31.4	29.1	85.182	159.04	2766300000	215	P08237
ETFA	Electron transfer flavoprotein subunit alpha, mitochondrial	24.1461	22.7904	23.8493	23.7605	22.0659	NaN	21.3639	23.9484	21.5845	21.6683	90	22.7975	24.1945	23.521	23.4952	23.2425	NaN	22.1649	21.6011	22.2717	23.3594	22.8298	90	22.9645	10	10	43.5	43.5	35.079	198.93	1088600000	124	P13804
TNNT1	Troponin T, slow skeletal muscle	25.5089	23.6767	26.6	25.8541	NaN	23.1247	23.9873	27.3194	26.5767	20.7086	90	24.8174	28.5882	24.7011	27.7903	23.6881	NaN	23.1454	25.5449	28.7433	27.9084	25.4226	90	26.1702	14	12	39.2	35.3	32.948	133.71	15970000000	243	P13805;P45379
IDE	Insulin-degrading enzyme	23.557	23.0798	23.2484	24.3049	NaN	23.4059	23.5905	23.3137	24.29	24.055	90	23.6494	23.8303	24.8085	22.3273	22.1	NaN	23.883	23.9188	23.6766	22.4191	23.9449	90	23.4343	22	22	28.5	28.5	117.97	56.811	1822900000	152	P14735
FAH	Fumarylacetoacetase	25.5123	25.0771	26.0494	24.9529	NaN	24.5331	25.1115	25.6884	25.9554	25.9935	90	25.4304	25.4207	26.0327	26.2433	26.1274	NaN	24.6336	25.7797	25.8983	23.6424	25.4206	90	25.4665	15	15	52	52	46.374	111.2	6011800000	225	P16930
ATP6V1B2	V-type proton ATPase subunit B, brain isoform	23.6999	23.1322	23.5846	23.0781	NaN	23.9492	23.3969	22.4999	23.0716	23.7758	90	23.3542	23.1207	23.4419	22.9294	22.2612	NaN	23.8658	23.3449	22.7089	22.7283	23.5475	90	23.1054	13	13	38.4	38.4	56.5	49.303	1046300000	116	P21281;P15313
ACO1	Cytoplasmic aconitate hydratase	25.0437	23.1853	24.0136	23.034	NaN	23.5564	23.7164	23.7099	24.7686	24.4908	90	23.9465	23.3061	24.239	23.4981	24.0011	NaN	24.0976	23.7633	23.5927	23.4085	23.5138	90	23.7134	18	18	32.6	32.6	98.398	151.51	1856900000	192	P21399
BGN	Biglycan	26.8247	23.432	23.507	26.4084	25.3108	23.6052	21.9209	25.5803	NaN	24.3972	90	24.554	27.103	NaN	25.1438	26.8827	27.0902	26.2237	22.2905	24.4863	24.9914	25.4881	90	25.5222	11	10	37.8	35.6	41.654	186.63	2175800000	179	P21810
GPX3	Glutathione peroxidase 3	25.3313	25.8788	25.4297	25.6589	NaN	24.8347	24.7988	25.5662	25.8747	25.4106	90	25.4204	26.4669	25.7017	25.173	26.0381	NaN	25.3131	24.8753	25.5073	24.3328	24.8264	90	25.3594	6	6	25.7	25.7	25.552	18.939	4429800000	171	P22352
KEL	Kell blood group glycoprotein	22.9618	21.9716	23.4551	22.9436	23.0281	NaN	22.8612	22.8016	22.3408	23.1927	90	22.8396	22.7473	24.3412	23.0353	23.2329	NaN	23.44	24.1706	22.6088	21.8288	23.2361	90	23.1823	13	13	31.7	31.7	82.823	164.42	849970000	96	P23276
PSMB4	Proteasome subunit beta type-4	24.9434	24.2551	25.9374	25.731	NaN	25.2297	25.9043	25.333	25.1524	26.2714	90	25.4175	25.2213	24.5796	25.5076	25.0209	NaN	25.087	25.9812	24.0425	24.6897	26.4592	90	25.1766	7	7	45.5	45.5	29.204	323.31	3047100000	114	P28070
CMPK1	UMP-CMP kinase	24.359	23.6055	25.332	24.0614	NaN	25.2645	25.0179	24.0247	25.1059	25.8739	90	24.7383	24.5787	25.819	24.8065	24.1041	NaN	24.6228	25.8961	24.6741	23.3476	25.4478	90	24.8107	11	11	59.7	59.7	22.222	182.91	3970100000	167	P30085
ACSL1	Long-chain-fatty-acid--CoA ligase 1	26.7852	24.2634	24.9039	22.8578	NaN	22.0945	23.6391	23.8049	26.1487	24.0249	90	24.2803	25.3369	25.5428	27.2522	25.0077	NaN	25.2815	24.0336	25.1909	26.5309	24.4449	90	25.4024	25	23	41.1	38.4	77.942	217.78	4163100000	233	P33121
ACTN2	Alpha-actinin-2	25.5062	22.8836	26.7561	23.1461	20.6165	22.7822	23.8393	26.983	25.8537	NaN	90	24.263	27.3116	22.7624	26.5435	22.0749	NaN	24.09	25.2473	28.5337	26.8737	24.7797	90	25.3574	53	36	67.4	47.2	103.85	323.31	25810000000	746	P35609
RANGAP1	Ran GTPase-activating protein 1	22.203	23.1497	24.0549	22.8699	NaN	22.1357	22.7263	23.7082	22.9712	23.7252	90	23.0604	23.4585	23.7019	24.8099	24.5812	NaN	23.974	23.2382	24.6044	21.3065	23.2557	90	23.6589	12	12	28.3	28.3	63.541	130.97	906100000	102	P46060
CRKL	Crk-like protein	23.3502	23.5614	23.845	23.4906	NaN	22.997	24.0576	24.1901	24.1352	24.4259	90	23.7836	23.4091	24.8075	23.687	24.1812	NaN	24.2669	24.2876	24.2193	22.7545	24.4605	90	24.0082	8	8	39.3	39.3	33.777	36.117	1337900000	126	P46109
ANXA11	Annexin A11	24.9135	24.0544	22.9637	23.226	NaN	24.1379	23.3117	24.5142	24.3905	22.5001	90	23.7791	25.5965	24.3373	25.0216	25.3031	NaN	24.6235	23.5687	25.678	23.9787	23.1793	90	24.5874	16	16	34.1	34.1	54.389	282.82	3309200000	212	P50995;P27216
RAB5C	Ras-related protein Rab-5C	25.2875	25.1755	25.4086	25.2665	25.9449	25.0012	25.7321	NaN	24.3742	25.3076	90	25.2776	25.2833	24.7578	24.6981	24.6875	NaN	24.8277	25.3502	24.3578	25.4382	25.1403	90	24.949	9	6	60.6	45.8	23.482	168.33	2457900000	175	P51148
PSMD7	26S proteasome non-ATPase regulatory subunit 7	24.1651	24.7469	24.5356	22.8727	21.5605	24.8312	24.2763	NaN	25.0778	24.6959	90	24.0847	23.9447	24.0008	24.5983	24.1227	NaN	23.8585	24.8164	24.8634	23.9014	24.5857	90	24.2991	11	11	46	46	37.025	167.43	2640300000	264	P51665
PRELP	Prolargin	26.9876	23.1835	25.1361	26.2144	24.6295	24.2042	NaN	25.856	23.6417	22.8895	90	24.7492	26.2269	22.8789	24.2799	25.554	25.7997	26.7944	NaN	22.801	24.7181	26.0688	90	25.0135	13	13	40.1	40.1	43.809	92.802	2560800000	117	P51888
NPEPPS	Puromycin-sensitive aminopeptidase	23.9713	24.4686	23.9668	22.6566	NaN	24.3189	24.01	23.8609	24.2185	24.7682	90	24.0266	24.4331	24.8832	23.2794	22.9981	NaN	24.035	24.4791	24.4271	23.9498	24.378	90	24.0959	28	28	37.5	37.5	103.28	170.32	3572900000	318	P55786;A6NEC2
ARPC4	Actin-related protein 2/3 complex subunit 4	24.4953	24.8411	24.542	24.16	NaN	24.642	24.445	24.7527	24.5267	24.9114	90	24.5907	25.321	24.9219	24.4782	25.2616	NaN	26.6576	25.2109	24.9155	24.65	25.2097	90	25.1807	8	8	58.3	58.3	19.667	53.254	3379400000	128	P59998
UBE2M	NEDD8-conjugating enzyme Ubc12	23.4728	23.4777	23.8622	23.9322	NaN	24.1373	23.5527	23.3342	23.7694	23.0582	90	23.6219	22.9904	23.8179	24.5884	23.9235	23.0141	23.2822	24.1009	24.0332	22.5844	NaN	90	23.5928	7	7	41.5	41.5	20.9	77.201	1192800000	92	P61081
COPS2	COP9 signalosome complex subunit 2	28.6408	29.1459	29.1354	27.6214	NaN	29.583	28.8534	28.9325	29.6824	29.3615	90	28.9951	29.1462	29.4175	30.4971	29.4391	NaN	28.9423	29.6129	29.9464	28.0883	29.0929	90	29.3536	18	18	49.2	49.2	51.596	323.31	15957000000	263	P61201
PPP1CA;PPP1CC	Serine/threonine-protein phosphatase PP1-alpha catalytic subunit;Serine/threonine-protein phosphatase PP1-gamma catalytic subunit	23.5423	23.362	22.4482	23.5413	NaN	23.1592	22.9109	24.0158	24.1579	23.7806	90	23.4354	24.4335	24.4886	24.1905	24.6776	NaN	24.9639	23.6059	24.8357	23.5766	23.8858	90	24.2953	14	5	55.5	20.9	37.512	323.31	2340000000	181	P62136;P36873
RAC1;RAC3	Ras-related C3 botulinum toxin substrate 1;Ras-related C3 botulinum toxin substrate 3	24.9837	24.6075	24.7306	NaN	24.4788	25.5403	25.1711	24.3921	25.345	23.2859	90	24.7261	23.5783	25.2955	25.9187	24.9955	24.4659	24.3706	25.1463	24.7727	NaN	22.4428	90	24.554	7	3	43.2	19.3	21.45	5.0099	1595300000	59	P63000;P60763
SORD	Sorbitol dehydrogenase	23.8346	24.7024	25.4188	23.4344	NaN	24.0692	24.887	24.2374	25.5205	25.5513	90	24.6284	24.1026	25.5565	25.251	23.2211	NaN	23.8246	25.2654	24.2259	23.0181	25.0357	90	24.389	10	10	40.9	40.9	38.324	218.71	1774000000	150	Q00796
IQGAP2	Ras GTPase-activating-like protein IQGAP2	23.0045	22.5198	20.8224	20.7149	NaN	22.9324	23.0637	22.8656	22.4458	21.8776	90	22.2496	22.6108	22.779	21.6875	21.4378	NaN	23.0714	23.5523	24.392	25.5119	23.2964	90	23.1488	42	41	37.1	36.6	180.58	323.31	2290300000	275	Q13576
LASP1	LIM and SH3 domain protein 1	25.4248	24.0441	24.3493	24.5417	23.8684	26.0815	25.1876	NaN	25.1872	23.8626	90	24.7275	NaN	23.2634	25.1539	25.1216	25.1147	22.9904	25.0723	24.8818	25.4714	23.5975	90	24.5186	12	12	58.2	58.2	29.717	239.93	3056300000	213	Q14847
PPP1R7	Protein phosphatase 1 regulatory subunit 7	24.7287	NaN	25.8376	24.4727	24.2654	25.5801	24.7992	25.1366	26.0854	26.5122	90	25.2687	25.6033	25.6241	27.3839	26.8559	NaN	26.6832	26.2209	26.9483	23.5252	25.9784	90	26.0915	16	16	61.7	61.7	41.564	323.31	4611600000	228	Q15435
DAK	Bifunctional ATP-dependent dihydroxyacetone kinase/FAD-AMP lyase (cyclizing);ATP-dependent dihydroxyacetone kinase;FAD-AMP lyase (cyclizing)	23.2199	23.3561	23.9416	23.6637	22.4859	23.317	23.7075	23.7055	NaN	24.1862	90	23.5093	23.1856	24.4606	23.765	24.079	22.6128	24.1494	23.898	23.6148	NaN	24.0701	90	23.7595	17	17	46.6	46.6	58.946	323.31	2172100000	270	Q3LXA3
SCFD1	Sec1 family domain-containing protein 1	23.1516	23.8265	24.2348	22.3364	NaN	23.9263	23.7567	23.3495	24.1707	23.994	90	23.6385	23.3193	24.3558	24.3618	23.7847	NaN	23.372	23.9376	23.5069	22.0169	23.7148	90	23.5966	15	15	33.2	33.2	72.379	265.77	1732900000	202	Q8WVM8
OSTF1	Osteoclast-stimulating factor 1	23.4427	23.7269	23.3446	23.9761	NaN	22.2275	22.515	24.7619	22.378	23.2355	90	23.2898	NaN	24.4532	23.8088	24.2393	22.3975	24.2618	22.6278	23.4475	21.9372	24.104	90	23.4752	7	7	46.7	46.7	23.787	62.9	1369700000	91	Q92882
CNDP2	Cytosolic non-specific dipeptidase	24.9805	24.443	24.7983	23.3298	NaN	24.3329	23.6282	23.9241	23.8153	25.1444	90	24.2663	25.0923	24.9718	24.9233	24.6069	NaN	25.2842	23.7357	24.8931	23.0131	24.8172	90	24.5931	17	17	52.4	52.4	52.878	125.33	3933300000	225	Q96KP4
VPS35	Vacuolar protein sorting-associated protein 35	24.2122	22.9619	22.73	20.8686	NaN	23.019	21.9596	23.8366	23.4571	22.2966	90	22.8157	24.1676	24.2032	23.474	23.0169	NaN	23.965	23.3761	25.0047	23.427	23.1594	90	23.7549	25	25	37.2	37.2	91.706	310.59	3394000000	277	Q96QK1
ACO2	Aconitate hydratase, mitochondrial	25.4518	22.9378	23.8835	22.0104	NaN	22.7929	21.9843	23.0376	24.1359	20.9319	90	23.0185	24.372	23.5504	24.1102	19.8347	NaN	22.7842	23.2849	25.2081	25.8058	21.3222	90	23.3636	33	33	60.1	60.1	85.424	323.31	4461300000	383	Q99798
ASPN	Asporin	26.0833	23.0235	23.4433	24.1871	NaN	24.7629	24.1694	24.184	23.9674	24.5037	90	24.2583	25.1805	23.7735	25.2237	25.253	NaN	24.2943	23.6999	24.718	24.136	24.685	90	24.5515	7	7	27.4	27.4	43.417	193.57	1190300000	126	Q9BXN1
NIF3L1	NIF3-like protein 1	23.4451	23.7063	24.2868	23.5968	23.6119	23.5483	23.8933	NaN	24.6517	24.4114	90	23.9057	23.9351	23.8961	24.5619	24.4359	NaN	22.555	24.3771	24.1112	22.5248	24.0104	90	23.823	11	11	36.1	36.1	41.968	58.154	1562200000	118	Q9GZT8
GLOD4	Glyoxalase domain-containing protein 4	26.0101	25.6601	26.7037	25.886	NaN	26.4137	26.3468	26.1431	26.6473	26.6424	90	26.2726	25.4644	27.005	26.5627	26.2818	NaN	25.4708	26.868	25.817	24.6123	26.451	90	26.0592	15	15	55.3	55.3	34.793	99.724	6237800000	226	Q9HC38
VDAC3	Voltage-dependent anion-selective channel protein 3	24.435	23.8524	23.9948	23.9744	23.5995	23.0034	23.2693	NaN	22.4033	23.585	90	23.5686	25.0352	23.851	23.6395	23.3584	NaN	24.8398	23.3964	23.5638	24.3871	24.5235	90	24.0661	6	6	33.2	33.2	30.658	54.904	1264200000	84	Q9Y277
MGST3	Microsomal glutathione S-transferase 3	26.1111	NaN	25.2484	24.4498	NaN	23.5986	23.968	25.1921	23.4333	22.4422	80	24.3054	26.5497	24.2415	25.4976	25.2861	NaN	24.4506	23.3391	24.5542	24.544	24.0166	90	24.7199	3	3	34.2	34.2	16.516	90.867	1925000000	80	O14880
PGRMC2	Membrane-associated progesterone receptor component 2	23.5349	23.3756	22.9733	24.0745	24.1033	NaN	22.4566	23.5483	22.4213	NaN	80	23.311	23.9101	23.747	23.5791	23.9795	23.2277	23.3903	22.3319	22.9794	NaN	22.6723	90	23.313	5	4	26.5	22.4	23.818	96.752	642160000	58	O15173
TBCA	Tubulin-specific chaperone A	24.6581	NaN	24.1869	26.1539	26.7571	25.2434	24.3972	25.0845	24.4067	NaN	80	25.111	23.5644	NaN	25.5347	25.4166	26.0028	22.3244	24.8386	24.7587	23.6591	23.5161	90	24.4017	6	6	42.6	42.6	12.855	20.407	2069700000	89	O75347
ATRN	Attractin	21.4963	23.7454	23.5645	26.8347	24.9934	NaN	23.1813	23.4086	22.9549	NaN	80	23.7724	NaN	23.2755	21.4401	23.3813	23.0478	22.6183	22.0926	22.8181	21.1447	22.5774	90	22.4884	16	16	15.9	15.9	158.54	160.86	681590000	118	O75882
PYGL	Glycogen phosphorylase, liver form	24.3671	24.4859	22.9991	NaN	NaN	23.8227	23.3776	22.0619	24.4255	24.1492	80	23.7111	23.8642	24.4458	23.5324	21.756	NaN	24.8768	24.1185	24.9872	25.0491	23.1939	90	23.9804	36	29	54.8	44.9	97.147	254.88	4415300000	397	P06737
CNP	2,3-cyclic-nucleotide 3-phosphodiesterase	26.1365	25.1496	25.5167	NaN	NaN	26.082	25.9509	24.9247	26.3371	25.9079	80	25.7507	25.8689	26.0812	26.014	24.8784	NaN	25.9435	26.3627	26.232	25.8208	25.3593	90	25.8401	14	14	40.4	40.4	47.578	247.35	3264900000	154	P09543
HNRNPA1;HNRNPA1L2	Heterogeneous nuclear ribonucleoprotein A1;Heterogeneous nuclear ribonucleoprotein A1, N-terminally processed;Heterogeneous nuclear ribonucleoprotein A1-like 2	24.6177	24.3587	21.872	NaN	NaN	23.3461	23.8415	22.718	24.5161	24.1089	80	23.6724	23.701	23.4427	20.3304	NaN	21.5849	23.8665	22.8732	24.3667	26.4653	23.1718	90	23.3114	13	12	43.8	41.4	38.746	323.31	4485800000	181	P09651;Q32P51;A0A2R8Y4L2
MYL2	Myosin regulatory light chain 2, ventricular/cardiac muscle isoform	25.4443	24.5953	27.3955	26.6771	24.2206	NaN	24.7201	27.7374	24.0618	NaN	80	25.6065	28.6294	NaN	26.6854	23.7301	24.065	25.0413	23.8123	26.7155	26.6968	25.6414	90	25.6686	10	10	71.7	71.7	18.789	177.76	7237700000	192	P10916;Q9BUA6
RHCE	Blood group Rh(CE) polypeptide	26.3976	27.6423	27.1607	24.8818	NaN	28.0162	27.9761	NaN	27.2082	28.4952	80	27.2222	27.7936	27.6138	27.1933	26.6683	25.8375	27.8418	28.1696	26.5441	NaN	26.2924	90	27.106	10	5	42.2	28.3	45.56	266.16	7283300000	108	P18577
NCL	Nucleolin	25.3751	24.4772	23.5548	24.0918	NaN	23.079	NaN	24.4338	22.752	21.8918	80	23.7069	26.3337	24.4414	21.0673	22.7752	NaN	25.4466	22.5697	25.0433	27.0456	20.2698	90	23.8881	20	20	29.6	29.6	76.613	323.31	7642600000	207	P19338
OGN	Mimecan	25.1127	NaN	23.0726	25.118	25.2877	22.3884	21.6395	24.3936	NaN	24.5481	80	23.9451	27.837	NaN	24.4695	24.7325	26.1976	26.4668	20.9215	22.5632	24.0809	26.5875	90	24.873	11	11	43.6	43.6	33.922	323.31	2425000000	85	P20774
NEB	Nebulin	24.2539	23.1803	24.7372	25.8175	NaN	24.4549	24.3367	25.7091	23.0909	NaN	80	24.4476	26.1126	NaN	23.0977	26.8902	24.761	22.3541	25.1832	28.3733	30.69	21.537	90	25.4443	199	199	40.7	40.7	772.91	323.31	15754000000	732	P20929
CES1	Liver carboxylesterase 1	27.3414	22.2962	23.8305	NaN	NaN	22.6855	23.4939	21.8846	22.9327	22.4201	80	23.3606	24.9792	24.381	23.5585	21.1627	NaN	23.8511	22.6525	22.8597	26.3829	22.8057	90	23.6259	22	22	46.2	46.2	62.52	186.68	3228000000	175	P23141;Q9UKY3
EEF1G	Elongation factor 1-gamma	24.7456	24.0419	21.9536	20.9782	NaN	23.4096	21.1651	NaN	23.6635	24.3105	80	23.0335	25.2141	24.6583	20.3328	22.7913	NaN	24.0634	23.6807	24.0737	25.5004	24.1945	90	23.8343	20	20	49	49	50.118	323.31	6267200000	243	P26641
APEX1	DNA-(apurinic or apyrimidinic site) lyase;DNA-(apurinic or apyrimidinic site) lyase, mitochondrial	23.3542	22.6075	NaN	21.2602	NaN	22.3007	21.3757	22.7454	23.9281	20.9842	80	22.3195	24.2244	22.526	21.3265	23.402	NaN	23.9061	22.1416	24.2116	24.0475	22.3057	90	23.1213	13	13	57.5	57.5	35.554	323.31	3573600000	170	P27695
RDX	Radixin	23.2215	23.4347	23.1692	NaN	NaN	24.7755	23.8354	21.1613	24.3672	23.5051	80	23.4337	23.8611	23.5256	22.1743	NaN	21.9886	23.6169	24.3558	23.1335	25.0326	23.3671	90	23.4506	26	13	42.9	25	68.563	71.529	1943800000	192	P35241
ACADVL	Very long-chain specific acyl-CoA dehydrogenase, mitochondrial	25.0654	23.2131	23.1534	NaN	NaN	22.4426	22.0555	22.193	24.1541	20.8329	80	22.8888	25.289	22.8252	24.4911	22.7441	NaN	21.4892	22.655	25.0638	25.2422	21.96	90	23.5289	25	25	52.1	52.1	70.389	323.31	4195200000	258	P49748
HSD17B4	Peroxisomal multifunctional enzyme type 2;(3R)-hydroxyacyl-CoA dehydrogenase;Enoyl-CoA hydratase 2	23.3527	21.235	20.1252	NaN	21.1877	22.0372	22.1847	NaN	20.5276	21.9911	80	21.5801	21.9997	NaN	22.2266	22.0541	21.1621	23.4039	21.4016	22.8694	24.3819	22.0636	90	22.3959	23	23	45.5	45.5	79.685	118.49	1468900000	151	P51659
YARS	Tyrosine--tRNA ligase, cytoplasmic;Tyrosine--tRNA ligase, cytoplasmic, N-terminally processed	22.7144	22.2987	23.6976	NaN	NaN	23.7499	24.1908	23.0555	24.04	23.9966	80	23.468	23.0125	23.7218	23.8565	22.3668	NaN	22.1294	24.8346	23.7005	23.742	23.2775	90	23.4046	22	22	47.5	47.5	59.143	113.14	2499800000	198	P54577
EIF5	Eukaryotic translation initiation factor 5	23.6461	NaN	24.2271	23.5875	NaN	24.2678	23.3137	24.3325	25.0056	24.5676	80	24.1185	24.0874	23.8776	24.6386	24.8633	NaN	24.1395	24.15	24.8413	22.8874	23.9375	90	24.1581	12	12	34.1	34.1	49.222	50.892	1940900000	108	P55010
NAP1L1	Nucleosome assembly protein 1-like 1	24.2708	24.4959	25.726	NaN	NaN	24.3747	24.8713	25.6877	25.3714	25.9915	80	25.0987	25.8371	25.9992	26.2235	25.8089	NaN	25.9104	26.109	26.3066	24.3516	25.8015	90	25.8164	10	9	37.3	34.8	45.374	212.07	4453000000	185	P55209
PITPNA	Phosphatidylinositol transfer protein alpha isoform	23.9875	23.9372	24.8387	23.2544	NaN	24.5847	24.4366	NaN	25.1231	24.6388	80	24.3501	23.7798	24.696	25.1516	24.0855	23.7191	NaN	25.0772	24.7498	22.9998	24.7273	90	24.3318	13	11	49.3	43	31.806	323.31	2606000000	147	Q00169
GBE1	1,4-alpha-glucan-branching enzyme	23.733	22.8258	22.6957	22.7729	NaN	23.8075	23.3628	NaN	23.9295	23.1804	80	23.2885	24.047	22.7667	22.3509	23.1056	22.4676	NaN	23.5807	22.7224	23.4702	22.5759	90	23.0097	11	11	21.7	21.7	80.473	64.885	961950000	89	Q04446
LIPE	Hormone-sensitive lipase	25.2476	22.2207	22.5995	NaN	NaN	21.3571	21.8936	23.0196	24.6265	21.5125	80	22.8096	23.3693	23.7311	23.9458	22.9846	NaN	24.2736	22.3645	22.3653	24.1163	22.8592	90	23.3344	19	19	30.4	30.4	116.6	204.36	884280000	82	Q05469;REV__Q07912
CALD1	Caldesmon	25.2724	NaN	20.8549	NaN	21.0834	24.2659	23.4898	21.7869	22.7485	22.3519	80	22.7317	20.0625	NaN	23.2587	24.0142	21.8452	22.7454	24.5309	23.8056	26.0549	23.5303	90	23.3164	19	19	27.4	27.4	93.23	323.31	2345900000	225	Q05682
ITIH3	Inter-alpha-trypsin inhibitor heavy chain H3	25.5011	25.5183	24.918	24.6806	NaN	23.8718	NaN	24.8336	26.1238	25.9592	80	25.1758	25.6314	24.9971	24.6238	25.2415	23.3369	NaN	23.2468	25.6858	24.396	25.1089	90	24.6965	15	12	25.6	22.4	99.848	323.31	2852300000	198	Q06033
PTPN11	Tyrosine-protein phosphatase non-receptor type 11	23.502	22.2357	22.7546	NaN	NaN	23.2129	23.3881	22.294	24.1384	24.5504	80	23.2595	23.3124	23.2522	22.8999	21.4138	NaN	23.4197	24.0576	23.5492	23.453	23.6037	90	23.2179	20	20	43	43	68.01	115.47	1391500000	148	Q06124
RPL18	60S ribosomal protein L18	24.6414	23.9029	22.5639	23.5828	NaN	23.7117	22.7453	24.4458	23.8338	NaN	80	23.6784	24.6026	24.318	24.4129	25.4391	23.461	23.5695	22.3861	25.4609	24.7303	NaN	90	24.2645	5	5	30.9	30.9	21.634	82.621	2167700000	110	Q07020
AP1B1	AP-1 complex subunit beta-1	23.7935	23.964	23.8482	NaN	NaN	23.4753	23.6061	24.1384	24.3246	24.0547	80	23.9006	25.5731	24.5698	24.4617	23.8716	NaN	24.4876	24.3965	24.7245	23.1091	24.3623	90	24.3951	22	11	32.7	20.4	104.61	248.7	2049100000	125	Q10567
COTL1	Coactosin-like protein	24.1472	25.1242	23.927	23.0216	NaN	24.132	24.64	NaN	22.7577	24.8596	80	24.0762	25.4775	25.039	23.3229	23.8967	NaN	24.8679	24.7671	24.2052	22.4862	25.3694	90	24.3813	9	9	73.9	73.9	15.945	175.82	3305300000	125	Q14019
DCTN1	Dynactin subunit 1	23.189	NaN	23.8153	22.273	NaN	23.0052	23.0402	22.9666	22.5518	22.6898	80	22.9414	22.7485	23.1948	24.4601	23.2258	NaN	22.2849	24.4169	23.7164	20.4975	23.3211	90	23.0962	24	24	26.6	26.6	141.69	254.33	1275700000	187	Q14203
2002-09-01	Septin-2	24.374	21.739	NaN	21.6715	NaN	23.168	22.0128	22.2259	22.9526	23.0801	80	22.653	23.0434	23.2214	22.0557	22.6862	NaN	22.3243	22.442	23.3951	24.4277	23.3868	90	22.9981	14	14	54	54	41.487	274.1	1615400000	145	Q15019
UBR4	E3 ubiquitin-protein ligase UBR4	25.0976	25.1936	24.6162	NaN	NaN	26.2479	25.4106	24.3813	25.6162	25.6536	80	25.2771	26.3537	26.7684	22.31	22.9219	NaN	26.1301	26.2243	25.8522	25.3528	25.6544	90	25.2853	69	69	18.1	18.1	573.83	323.31	4810000000	388	Q5T4S7
ATL3	Atlastin-3	24.6204	NaN	23.0406	23.6531	NaN	23.396	23.2237	23.1949	23.4397	23.0598	80	23.4535	24.3521	23.3081	23.8911	23.7966	NaN	23.9007	23.6973	23.9141	23.2845	23.0138	90	23.6842	16	16	44.7	44.7	60.541	108.67	1524000000	133	Q6DD88
UNC13D	Protein unc-13 homolog D	21.709	21.8251	21.8335	NaN	NaN	22.8936	22.9708	22.9587	22.0932	21.734	80	22.2522	23.1321	23.0667	22.3816	22.0048	NaN	23.679	23.1057	24.1433	22.9894	22.8182	90	23.0356	17	17	24.6	24.6	123.28	109.99	1145200000	142	Q70J99
CRLF3	Cytokine receptor-like factor 3	24.8232	24.9334	25.0077	NaN	23.8735	25.602	25.6928	NaN	24.6532	23.8895	80	24.8094	24.1001	24.997	24.0807	22.9931	24.0307	NaN	25.6214	23.2533	24.9799	24.8295	90	24.3206	15	15	41.9	41.9	49.765	212.16	1482200000	158	Q8IUI8
CPPED1	Serine/threonine-protein phosphatase CPPED1	23.7369	23.1905	NaN	24.0111	NaN	23.2442	23.3363	23.6816	24.1937	23.479	80	23.6092	25.1596	24.715	23.497	24.1349	NaN	25.5311	23.3331	22.8218	22.0595	23.6111	90	23.8737	9	9	40.1	40.1	35.548	233.68	1448000000	124	Q9BRF8
BIN2	Bridging integrator 2	NaN	NaN	21.9792	23.6767	23.5918	22.7425	22.7797	22.6605	23.5772	22.8375	80	22.9806	23.3676	22.4686	23.7268	23.8623	23.8354	NaN	23.5714	24.1166	22.7665	23.761	90	23.4974	15	14	41.2	39.8	61.874	323.31	1185800000	175	Q9UBW5
CHAD	Chondroadherin	25.6768	NaN	22.6081	24.0144	NaN	24.3262	NaN	24.4901	20.9511	21.8817	70	23.4212	27.6804	22.1433	26.0474	25.0593	22.1891	26.5091	NaN	26.4102	24.0483	20.8847	90	24.5524	12	12	50.7	50.7	40.475	323.31	2810100000	111	O15335
SYNCRIP	Heterogeneous nuclear ribonucleoprotein Q	23.7171	22.409	21.7195	NaN	NaN	22.8322	NaN	22.2582	23.5052	23.166	70	22.801	22.773	23.7954	21.8048	23.0308	22.1426	NaN	21.909	23.4881	25.8351	22.503	90	23.0313	18	14	38.2	31.8	69.602	172.41	1873700000	124	O60506
CPNE3	Copine-3	24.9241	25.0359	NaN	23.3514	NaN	24.7616	24.1542	24.4342	NaN	24.7369	70	24.4855	25.9167	25.25	23.0119	23.4316	NaN	25.3849	24.3162	23.2068	25.6479	24.3837	90	24.5055	15	14	37.4	35.8	60.13	37.853	3898700000	128	O75131;Q96A23;Q9UBL6;Q8IYJ1;Q9HCH3;O95741
RTN3	Reticulon-3	26.1472	26.6442	25.9154	25.8901	26.8729	NaN	25.27	26.5136	NaN	NaN	70	26.1791	27.869	26.4374	25.8798	25.6335	26.8767	26.9123	25.139	25.1736	NaN	25.2166	90	26.1264	4	4	6.8	6.8	112.61	177.34	2923200000	92	O95197
EIF2S1	Eukaryotic translation initiation factor 2 subunit 1	23.302	23.4314	NaN	21.4053	NaN	23.8264	23.4896	NaN	23.1234	24.347	70	23.275	23.7441	23.5444	23.0917	22.5054	NaN	22.8862	24.0244	23.8038	23.9365	23.9067	90	23.4937	14	14	50.5	50.5	36.112	93.118	1624300000	120	P05198
RPS3	40S ribosomal protein S3	24.0764	24.232	NaN	24.8531	NaN	22.0643	NaN	25.2875	23.0905	22.9901	70	23.7991	25.0981	24.6122	23.7517	24.9515	24.0574	24.3769	NaN	24.7276	23.4342	23.2778	90	24.2542	13	13	60.9	60.9	26.688	63.817	2822000000	128	P23396
ATP2B4	Plasma membrane calcium-transporting ATPase 4	24.0523	NaN	22.4679	20.8801	NaN	24.3163	23.7994	NaN	23.4008	23.3926	70	23.187	22.995	23.6801	21.8745	21.6387	NaN	23.2426	23.5085	23.392	25.0809	24.0388	90	23.2724	21	14	28.4	21	137.92	287.64	1282600000	177	P23634;Q16720;Q01814
PAFAH1B1	Platelet-activating factor acetylhydrolase IB subunit alpha	24.4531	25.0479	22.6299	NaN	NaN	25.9784	24.7143	NaN	22.6943	25.2126	70	24.3901	25.0922	25.2775	NaN	21.9718	22.9808	24.6959	24.1144	23.5293	24.2135	24.1177	90	23.9992	15	15	50.5	50.5	46.637	84.854	2317400000	142	P43034
PRPSAP1	Phosphoribosyl pyrophosphate synthase-associated protein 1	22.6706	23.3802	23.0098	NaN	NaN	23.0756	23.3419	NaN	23.6105	24.0604	70	23.307	23.5168	24.3495	23.7879	23.3735	NaN	23.986	23.9055	23.3693	21.8438	23.055	90	23.4652	10	9	41.6	37.6	39.393	154.13	1056700000	123	Q14558
HSD17B12	Very-long-chain 3-oxoacyl-CoA reductase	24.222	24.0955	NaN	24.2388	NaN	23.6244	23.4185	24.162	24.021	NaN	70	23.9689	25.4623	25.3305	24.4706	25.5701	24.5399	25.2579	23.8163	24.3012	NaN	23.1121	90	24.6512	9	9	36.5	36.5	34.324	16.013	1402200000	66	Q53GQ0
OLFM4	Olfactomedin-4	21.1345	21.905	21.2131	23.202	22.366	NaN	21.3506	24.4282	NaN	NaN	70	22.2285	22.9903	24.5432	22.4477	23.1697	23.4502	NaN	22.6409	25.3985	21.8564	23.5889	90	23.3429	12	12	27.5	27.5	57.279	303.28	1105000000	93	Q6UX06
AP2M1	AP-2 complex subunit mu	26.7015	26.7701	NaN	26.4042	NaN	28.7268	25.9529	26.1933	NaN	27.4478	70	26.8852	26.1848	27.3	NaN	26.061	26.1474	26.4321	26.5182	26.4811	27.9971	28.2107	90	26.8147	13	13	35.9	35.9	49.654	59.885	2770200000	67	Q96CW1
ESYT1	Extended synaptotagmin-1	25.4669	22.9042	NaN	NaN	NaN	22.7912	22.7959	20.1117	23.0751	22.5388	70	22.812	25.2509	24.4849	19.7391	21.6835	NaN	25.2826	22.8556	23.2144	26.1917	23.4669	90	23.5744	28	28	38	38	122.85	323.31	3352200000	244	Q9BSJ8
MCTS1	Malignant T-cell-amplified sequence 1	24.8118	NaN	25.5374	25.1356	NaN	26.8067	25.5571	NaN	25.9518	26.9767	70	25.8253	26.7886	NaN	25.043	25.6486	26.7035	28.0796	26.1388	25.358	24.2702	26.1698	90	26.0222	8	8	62.4	62.4	20.555	69.657	3002600000	94	Q9ULC4;A0A3B3IRV3
CORO1C	Coronin-1C	25.0373	23.2277	NaN	NaN	NaN	25.9134	25.2749	22.5429	23.8643	24.1413	70	24.286	23.6139	23.3151	NaN	21.0643	21.5869	25.1964	25.2912	24.5635	25.8035	25.4412	90	23.9862	14	14	32.7	32.7	53.248	227.23	2868800000	149	Q9ULV4
RAB27B	Ras-related protein Rab-27B	NaN	23.7912	NaN	23.212	NaN	NaN	23.5193	24.2305	22.9772	24.7757	60	23.751	24.9885	NaN	23.4157	23.0483	24.029	25.0912	24.8188	23.6959	23.826	25.551	90	24.2738	7	5	37.2	28.9	24.608	103.6	1296900000	58	O00194
TPP1	Tripeptidyl-peptidase 1	24.3629	25.8741	23.7696	25.889	25.5012	NaN	NaN	25.7119	NaN	NaN	60	25.1848	26.2669	25.1648	24.9668	25.8444	26.0154	25.8152	NaN	24.5097	24.2741	24.0863	90	25.216	7	7	18.5	18.5	61.247	111.5	3040700000	145	O14773
CTSB	Cathepsin B;Cathepsin B light chain;Cathepsin B heavy chain	24.5238	25.0851	NaN	25.9698	23.6608	NaN	NaN	25.3882	22.9689	NaN	60	24.5994	25.4999	24.9118	23.7388	25.4555	23.6747	24.3362	22.5551	24.9528	24.3485	NaN	90	24.3859	8	8	35.7	35.7	37.821	270.94	1782600000	114	P07858
RPS2	40S ribosomal protein S2	23.3554	NaN	22.4454	NaN	NaN	22.9505	NaN	24.1815	23.0074	22.1247	60	23.0108	24.4081	23.722	23.4665	25.1392	NaN	24.0226	21.5495	24.7807	22.8402	21.0472	90	23.4418	9	9	35.2	35.2	31.324	124.65	2144500000	100	P15880
DDOST	Dolichyl-diphosphooligosaccharide--protein glycosyltransferase 48 kDa subunit	23.8779	23.3322	NaN	22.4847	NaN	NaN	21.6145	22.9019	22.4384	NaN	60	22.775	24.8886	23.3067	22.0585	NaN	23.5442	24.1588	22.0862	22.5822	24.0698	22.6406	90	23.2595	13	13	42.5	42.5	50.8	86.516	1328700000	111	P39656
MAP2K3	Dual specificity mitogen-activated protein kinase kinase 3	22.9554	23.6076	NaN	NaN	NaN	23.8523	23.3372	NaN	23.7564	24.2006	60	23.6183	23.9166	24.4956	23.1472	23.7013	NaN	24.1558	23.8369	23.0371	23.7752	23.7562	90	23.758	11	11	36.6	36.6	39.318	105.42	1228100000	110	P46734;P52564
RAB8A	Ras-related protein Rab-8A	24.2032	23.7903	NaN	NaN	NaN	24.5372	25.3557	NaN	23.0575	23.5192	60	24.0772	24.0907	24.203	23.6076	NaN	24.1821	24.4691	24.6598	23.0351	24.4101	23.6073	90	24.0294	9	5	43.5	23.7	23.668	20.931	1087300000	58	P61006
RPS13	40S ribosomal protein S13	25.2798	NaN	NaN	24.3119	NaN	23.5321	NaN	25.4236	24.8231	23.0633	60	24.4056	26.0837	24.2689	23.8395	25.6714	23.2143	25.2523	23.3296	26.7247	23.7679	NaN	90	24.6836	6	6	41.1	41.1	17.222	12.682	4451900000	96	P62277
CD47	Leukocyte surface antigen CD47	24.2874	25.1717	25.9938	25.6841	NaN	NaN	24.7381	NaN	24.4933	NaN	60	25.0614	24.7742	25.657	25.7878	25.7952	28.8442	24.8391	24.8688	NaN	25.4681	24.9549	90	25.6655	4	4	18.3	18.3	35.213	72.5	1537000000	67	Q08722
LAMA4	Laminin subunit alpha-4	26.3094	NaN	24.6307	23.3589	22.35	NaN	NaN	21.5519	22.8068	NaN	60	23.5013	23.9209	23.3545	26.0057	23.3649	24.5988	21.8027	20.6438	21.5266	26.8454	NaN	90	23.5626	28	28	21.7	21.7	202.52	291.59	1272400000	135	Q16363
FSCN1	Fascin	24.7922	25.4201	NaN	NaN	NaN	26.0067	24.9557	NaN	22.4619	25.6806	60	24.8862	25.0737	25.7726	21.2738	NaN	22.9484	24.7589	23.8513	22.3514	24.5151	25.0556	90	23.9556	22	22	55.4	55.4	54.529	323.31	5161500000	226	Q16658
DNAJA4	DnaJ homolog subfamily A member 4	23.8897	NaN	NaN	NaN	NaN	24.4541	24.3429	NaN	25.1095	24.9062	50	24.5405	25.1926	24.7699	23.6015	22.9411	NaN	24.7536	24.9905	24.5502	24.195	24.6315	90	24.4029	9	9	32.2	32.2	44.797	37.497	1484400000	129	Q8WW22
CLIC4	Chloride intracellular channel protein 4	23.3605	NaN	22.3009	24.3627	NaN	NaN	22.7781	22.5652	NaN	NaN	50	23.0735	23.3811	NaN	22.9153	23.4913	22.5521	22.2582	23.2515	23.2636	22.3324	21.7751	90	22.8023	12	11	60.5	57.3	28.772	93.191	433830000	79	Q9Y696;Q9NZA1
DNM1L	Dynamin-1-like protein	22.3553	NaN	NaN	NaN	NaN	21.5851	NaN	NaN	22.1381	21.6841	40	21.9407	21.9522	22.2711	22.4053	21.1962	NaN	24.2834	22.6228	22.6766	21.0532	23.3712	90	22.4258	12	12	25.5	25.5	81.876	255.03	484680000	94	O00429
FAM213A	Redox-regulatory protein FAM213A	25.7998	NaN	23.4408	NaN	NaN	NaN	22.3751	NaN	23.5132	NaN	40	23.7822	24.294	24.5724	25.045	24.1226	NaN	24.3171	22.455	23.8944	25.0931	22.7164	90	24.0567	6	6	28.4	28.4	25.764	41.324	876620000	58	Q9BRX8
PSMD4	26S proteasome non-ATPase regulatory subunit 4	23.7852	23.7487	24.3861	24.1237	23.6918	24.2862	24.3028	23.4904	24.1106	23.9855	100	23.9911	NaN	23.5431	24.9916	24.694	23.456	NaN	24.3051	24.3135	22.9429	24.2204	80	24.0583	9	9	36.1	36.1	40.736	200.54	1218100000	129	P55036;A2A3N6
PCOLCE	Procollagen C-endopeptidase enhancer 1	24.5067	22.9935	23.1827	24.2261	22.2282	22.8851	21.8046	22.6019	21.7585	22.656	100	22.8843	24.0228	NaN	22.2641	23.5971	22.1803	23.1332	22.2278	22.0695	NaN	22.9737	80	22.8086	7	7	22.5	22.5	47.972	16.723	363630000	42	Q15113
BROX	BRO1 domain-containing protein BROX	24.1754	24.2041	25.3848	24.2721	24.4851	24.2775	25.0291	25.0555	24.1131	25.5022	100	24.6499	NaN	25.2391	25.5862	25.2529	24.1195	23.8585	25.2402	23.8942	NaN	24.9401	80	24.7663	6	6	19.7	19.7	46.476	233.28	1673900000	89	Q5VW32
PDXK	Pyridoxal kinase	23.5866	23.1571	23.48	22.9972	NaN	22.5635	22.6775	23.0003	23.454	23.6032	90	23.1688	24.0216	24.2353	23.3258	23.4706	NaN	NaN	23.0859	22.6365	22.5084	23.3543	80	23.3298	10	10	49	49	35.102	201.72	1280800000	126	O00764
ATG7	Ubiquitin-like modifier-activating enzyme ATG7	21.7726	22.194	22.9706	22.138	NaN	21.9164	22.3196	22.7219	22.8832	22.9591	90	22.4306	23.0096	23.3034	23.3553	NaN	NaN	23.9398	22.4812	22.4159	21.8392	22.6631	80	22.8759	9	9	15.1	15.1	77.959	31.938	488050000	83	O95352
MGST1	Microsomal glutathione S-transferase 1	28.4009	25.7847	26.9082	26.6391	25.837	24.6717	25.6145	25.9197	24.435	NaN	90	26.0234	26.2078	25.5137	27.6446	26.8977	NaN	25.9273	25.1969	25.4728	24.2318	NaN	80	25.8866	2	2	18.7	18.7	17.598	72.581	3736300000	102	P10620
PRKCSH	Glucosidase 2 subunit beta	24.9351	23.9238	24.5908	24.9745	NaN	23.5991	22.7871	24.871	24.5256	23.4759	90	24.187	24.7083	NaN	25.3439	25.4735	NaN	23.7483	24.0649	25.6532	24.3245	23.4544	80	24.5964	15	15	36.4	36.4	59.425	323.31	3854300000	232	P14314
HIST1H1B	Histone H1,5	25.2094	27.013	25.7187	26.6982	27.6216	26.3777	NaN	28.162	25.9941	24.6001	90	26.3772	25.7945	NaN	26.7887	27.3729	28.6925	27.0142	NaN	28.1389	27.5043	25.6928	80	27.1248	5	4	25.2	21.2	22.58	150.49	14367000000	153	P16401
TNNI1	Troponin I, slow skeletal muscle	26.5374	24.0383	26.0412	26.078	NaN	23.9923	24.0059	25.8792	26.0666	22.7216	90	25.0401	26.5938	23.7957	27.5873	25.1026	NaN	NaN	25.1203	28.5721	26.0544	24.6449	80	25.9339	9	9	40.6	40.6	21.692	96.454	8464000000	120	P19237
LMNB1	Lamin-B1	24.239	25.1444	NaN	22.7576	24.2392	24.3185	24.412	23.8032	22.4732	19.3335	90	23.4134	23.6129	NaN	21.8038	25.0515	23.1706	NaN	21.0956	24.3568	27.1813	22.5485	80	23.6026	30	28	59.4	56.7	66.408	323.31	4496100000	238	P20700
GSTM3	Glutathione S-transferase Mu 3	24.7148	NaN	25.2807	24.2604	24.4399	24.9932	24.2953	25.2433	23.3425	24.5646	90	24.5705	24.4459	NaN	25.9607	24.7128	NaN	24.4188	24.6422	25.844	21.9081	24.4684	80	24.5501	11	10	56.9	52.9	26.559	145.54	2147800000	123	P21266
EIF4B	Eukaryotic translation initiation factor 4B	22.9542	22.8949	23.1626	NaN	23.5117	24.9904	23.6466	23.1595	24.0155	22.8276	90	23.4626	22.7486	23.5249	23.6119	NaN	NaN	22.6801	24.3138	24.5694	25.7626	22.0894	80	23.6626	14	14	27.8	27.8	69.15	278.33	1788400000	124	P23588
HSPA9	Stress-70 protein, mitochondrial	24.0399	22.414	22.2807	19.8446	NaN	21.4394	21.4237	22.2361	21.2791	20.8951	90	21.7614	24.3069	23.1384	20.6369	21.2732	NaN	23.3495	22.0768	23.3985	25.2293	NaN	80	22.9262	21	20	41.2	40.2	73.68	241.49	2054000000	179	P38646
AKR1C3	Aldo-keto reductase family 1 member C3	25.2353	24.262	24.9254	25.5697	NaN	24.3039	24.4063	24.4763	24.3924	24.4998	90	24.6746	24.4667	24.651	25.0243	24.1059	NaN	24.5054	23.8398	24.3063	23.7639	NaN	80	24.3329	11	7	45.8	32.2	36.853	119.44	1458600000	85	P42330
GNPDA1	Glucosamine-6-phosphate isomerase 1	23.5984	24.6379	25.0444	24.8412	NaN	23.8821	23.9021	23.9337	23.8165	24.8854	90	24.2824	25.049	26.1031	24.2361	24.1117	23.7715	NaN	24.2017	23.7152	NaN	24.4551	80	24.4554	12	8	65.1	44.3	32.668	133.62	1585300000	94	P46926
YBX1	Nuclease-sensitive element-binding protein 1	23.3327	21.4086	22.0157	24.2351	NaN	23.5311	22.0306	22.9683	23.3901	21.3445	90	22.6952	NaN	21.3021	23.7728	24.9327	NaN	20.869	22.7688	24.2949	22.885	21.1257	80	22.7439	13	11	62	53.4	35.924	323.31	1420200000	169	P67809;Q9Y2T7
COASY	Bifunctional coenzyme A synthase;Phosphopantetheine adenylyltransferase;Dephospho-CoA kinase	22.7776	23.2277	23.7532	22.6503	NaN	22.9152	23.3288	23.6487	23.9946	24.0605	90	23.373	23.4705	24.4727	23.9054	23.6443	NaN	24.005	24.0443	23.6817	NaN	23.0769	80	23.7876	11	11	34.8	34.8	62.328	74.725	1115900000	142	Q13057
PCBP2	Poly(rC)-binding protein 2	23.5011	23.9115	24.2331	24.8924	NaN	23.1409	23.1978	24.8223	23.2717	23.5778	90	23.8387	23.9863	24.4415	24.2656	24.9885	24.1137	25.0074	24.2396	NaN	NaN	22.6388	80	24.2102	8	5	31.8	21.1	38.58	23.213	1184500000	71	Q15366;P57721
CDC37	Hsp90 co-chaperone Cdc37;Hsp90 co-chaperone Cdc37, N-terminally processed	24.0549	23.8654	23.5132	23.8068	NaN	25.0657	24.0464	21.281	24.4488	24.1053	90	23.7986	23.5316	NaN	23.2839	23.1984	NaN	23.9946	24.482	24.1353	24.75	24.6197	80	23.9995	9	9	27.8	27.8	44.468	116.52	2323600000	161	Q16543
TBCEL	Tubulin-specific chaperone cofactor E-like protein	22.4369	23.6656	23.9874	23.0283	23.2605	23.421	23.8164	NaN	24.3389	24.6454	90	23.6223	23.73	24.5788	25.136	23.2967	NaN	24.472	24.4698	23.7004	NaN	24.3635	80	24.2184	10	10	39.9	39.9	48.194	123.01	1399400000	96	Q5QJ74
COPS6	COP9 signalosome complex subunit 6	24.3287	24.9738	24.7858	24.1307	NaN	24.7992	24.7921	24.2147	23.6465	24.4112	90	24.4536	24.3155	25.0216	25.27	25.1047	NaN	24.6245	24.846	23.8973	NaN	24.2204	80	24.6625	9	9	40.4	40.4	36.163	75.992	1858800000	153	Q7L5N1
PSMB7	Proteasome subunit beta type-7	23.9516	23.6351	24.8668	23.8771	25.1485	23.8357	24.6072	NaN	24.3077	25.8427	90	24.4525	24.6437	25.0454	24.5665	NaN	24.9575	25.077	24.4547	23.6569	NaN	24.9264	80	24.666	8	8	57.8	57.8	29.965	161.66	1470600000	69	Q99436
FN3KRP	Ketosamine-3-kinase	24.9683	24.816	25.3991	24.8584	NaN	25.4263	24.5776	24.5671	25.5286	25.8842	90	25.114	NaN	25.8116	26.2165	25.4998	25.1632	NaN	24.5362	25.1037	24.8994	25.3285	80	25.3199	9	9	34.6	34.6	34.412	53.863	1922300000	83	Q9HA64
ATP6V1H	V-type proton ATPase subunit H	23.287	23.1906	23.4718	22.6033	NaN	23.7821	23.1975	22.5496	23.2723	23.318	90	23.1858	22.4135	NaN	23.4372	22.6484	NaN	22.0747	23.2572	23.7786	22.4029	22.9123	80	22.8656	9	9	25.3	25.3	55.882	191.26	764270000	82	Q9UI12
HEBP2	Heme-binding protein 2	22.3052	23.1658	23.4873	23.8941	23.5964	NaN	22.3491	23.1088	22.7594	23.2701	90	23.104	NaN	23.7833	22.4243	22.4202	23.3038	23.5163	23.0244	21.992	22.2654	NaN	80	22.8412	5	5	28.8	28.8	22.875	14.277	530880000	59	Q9Y5Z4
RGS10	Regulator of G-protein signaling 10	24.4786	24.2012	24.7058	26.9846	NaN	25.2098	24.2362	NaN	23.883	24.324	80	24.7529	25.1907	23.1103	25.668	26.3498	NaN	NaN	24.216	24.6708	23.6295	23.7605	80	24.5744	10	10	59.1	59.1	21.21	199.19	1322100000	79	O43665
LANCL1	LanC-like protein 1	24.3592	24.6544	24.6534	NaN	NaN	25.2396	24.8257	23.672	24.4689	24.9892	80	24.6078	25.0081	24.7093	25.2803	24.9932	NaN	24.2191	24.8783	24.3834	NaN	23.9002	80	24.6715	13	13	46.6	46.6	45.283	105.05	2278900000	169	O43813
GGCT	Gamma-glutamylcyclotransferase	23.7272	24.2902	24.066	NaN	NaN	24.7865	24.5884	23.0938	24.7494	24.5165	80	24.2273	24.4168	23.4823	24.0132	NaN	NaN	24.9599	24.1839	23.5379	23.0212	24.1069	80	23.9653	8	8	56.9	56.9	21.007	196.15	1567800000	92	O75223
CTPS1	CTP synthase 1	22.3814	23.0662	23.6989	21.7901	NaN	22.9949	22.5431	NaN	23.7331	23.5645	80	22.9715	23.0608	23.792	22.5095	NaN	NaN	23.5497	23.1999	23.4246	22.5906	22.8381	80	23.1207	12	10	25	20.6	66.69	258.36	827760000	83	P17812
HK1	Hexokinase-1	22.7337	22.756	21.2231	NaN	NaN	23.1234	23.0641	21.7587	21.9769	23.5255	80	22.5202	23.9346	23.5789	NaN	NaN	21.6291	24.1117	23.3915	22.799	24.5676	23.6695	80	23.4602	23	21	30.8	28.2	102.48	323.31	2035900000	183	P19367;Q2TB90
MAOB	Amine oxidase [flavin-containing] B	25.9691	23.3498	24.2148	NaN	NaN	23.5146	23.7412	23.3531	24.7634	23.3429	80	24.0311	24.3358	24.4742	NaN	22.9856	NaN	23.1674	23.8979	23.7187	25.8785	23.5205	80	23.9973	12	11	33.1	31	58.762	122.9	1332400000	95	P27338
MAPK1	Mitogen-activated protein kinase 1	23.8531	NaN	24.0264	23.1592	NaN	22.5276	23.7405	23.3643	23.5022	23.6407	80	23.4767	23.6943	24.3479	24.2808	24.7772	NaN	23.9094	24.2521	24.3788	NaN	23.9804	80	24.2026	15	11	53.3	40.6	41.389	183.44	1516500000	111	P28482
GCA	Grancalcin	23.7991	24.8432	NaN	24.306	25.2738	22.7957	23.8225	25.6012	NaN	23.0717	80	24.1891	26.1852	25.4455	NaN	24.3327	NaN	26.0077	23.5505	24.6439	23.8735	24.8283	80	24.8584	7	7	41.5	41.5	24.01	67.436	2539300000	81	P28676
DLST	Dihydrolipoyllysine-residue succinyltransferase component of 2-oxoglutarate dehydrogenase complex, mitochondrial	23.7964	22.3238	23.1209	23.1179	NaN	22.0764	21.5616	23.362	22.8833	NaN	80	22.7803	24.1197	NaN	24.0814	24.0019	NaN	22.6042	22.6063	23.5407	23.3357	22.5132	80	23.3504	10	10	25.2	25.2	48.755	52.956	854110000	102	P36957
CNRIP1	CB1 cannabinoid receptor-interacting protein 1	24.7877	23.6584	24.358	23.358	NaN	24.7054	24.9845	NaN	25.0543	25.7758	80	24.5853	NaN	25.276	24.6267	23.3831	23.2915	NaN	25.2568	23.8809	24.2287	25.2152	80	24.3949	8	8	67.1	67.1	18.648	323.31	2064900000	100	Q96F85
PDXP	Pyridoxal phosphate phosphatase	NaN	23.8491	24.2094	23.8386	NaN	22.3995	23.6961	23.0655	22.6878	22.8354	80	23.3227	23.5937	24.5745	24.0316	22.5964	NaN	24.9607	24.0733	22.5099	NaN	23.2613	80	23.7002	7	6	34.8	31.4	31.698	37.762	751500000	96	Q96GD0
RILP	Rab-interacting lysosomal protein	22.0854	21.839	21.6558	21.3696	NaN	24.1633	23.0198	NaN	23.032	22.3985	80	22.4454	22.0091	22.4293	23.2442	23.128	NaN	NaN	23.2056	22.9067	21.4514	21.332	80	22.4633	12	12	34.4	34.4	44.2	109.81	576850000	82	Q96NA2
IPO9	Importin-9	23.317	24.1479	24.6277	NaN	NaN	23.4619	24.2733	23.675	23.4731	25.5269	80	24.0628	23.9991	25.0082	25.0441	23.6925	NaN	24.6281	24.5651	22.9343	NaN	24.9646	80	24.3545	17	17	26.2	26.2	115.96	323.31	1911300000	184	Q96P70
ERMAP	Erythroid membrane-associated protein	23.5574	23.3676	23.1066	NaN	NaN	25.5646	24.9145	22.5857	24.3923	24.277	80	23.9707	24.6752	25.5174	24.1926	NaN	NaN	24.5057	24.4462	23.1965	24.3694	24.4993	80	24.4253	9	9	27.6	27.6	52.604	62.354	1033900000	77	Q96PL5
VAT1	Synaptic vesicle membrane protein VAT-1 homolog	24.9721	24.665	NaN	25.5542	24.2569	NaN	22.9142	24.4248	20.7189	23.776	80	23.9103	NaN	23.3598	24.7139	25.6267	NaN	24.1037	21.5936	23.901	23.5948	23.3537	80	23.7809	14	14	53.2	53.2	41.92	237.07	2000300000	188	Q99536
PHB2	Prohibitin-2	25.2656	22.5526	23.4822	25.2166	22.4893	NaN	22.9981	24.6727	22.6707	NaN	80	23.6685	24.2213	NaN	24.7633	25.5279	NaN	24.237	23.0783	24.5241	23.1136	23.1527	80	24.0773	10	10	43.8	43.8	33.296	90.887	1071400000	80	Q99623
C20orf27	UPF0687 protein C20orf27	23.7704	NaN	25.4688	24.1167	25.3857	NaN	24.2223	24.6398	23.717	24.3382	80	24.4574	24.1509	NaN	24.3586	NaN	25.2112	22.2444	23.9087	23.3617	23.3129	24.4589	80	23.8759	5	5	46	46	19.291	52.921	683580000	50	Q9GZN8
PADI4	Protein-arginine deiminase type-4	22.4732	22.5946	22.7283	NaN	NaN	23.8994	22.2766	21.0974	24.8796	22.4182	80	22.7959	24.5854	24.374	20.7792	NaN	NaN	24.307	22.2198	24.1083	25.4976	23.6328	80	23.688	19	19	40.7	40.7	74.078	323.31	3354100000	160	Q9UM07;Q2KJY2;Q9ULW8
PPP6C	Serine/threonine-protein phosphatase 6 catalytic subunit;Serine/threonine-protein phosphatase 6 catalytic subunit, N-terminally processed	24.2822	23.859	23.1204	23.9659	NaN	24.2565	NaN	NaN	23.4799	23.3707	70	23.7621	24.4701	24.1294	NaN	NaN	23.6901	24.1266	23.6309	23.3569	24.4236	23.3106	80	23.8923	9	9	40.3	40.3	35.144	60.958	742920000	57	O00743
H2AFY	Core histone macro-H2A,1	24.0793	23.7611	22.5727	23.9075	23.9306	23.4413	NaN	24.6788	NaN	NaN	70	23.7673	25.0726	24.2831	24.0197	25.0562	NaN	24.1981	22.7184	25.6257	24.4542	NaN	80	24.4285	13	11	43.1	36	39.183	309.16	3346300000	175	O75367
ADH1C	Alcohol dehydrogenase 1C	26.706	NaN	26.8576	25.3172	23.3762	NaN	22.8597	NaN	24.6513	25.9159	70	25.0977	24.4953	27.1278	25.9036	25.9866	NaN	25.7994	NaN	23.6549	25.8208	24.8832	80	25.459	9	2	28.8	10.9	39.867	127.11	2066200000	94	P00326
LRG1	Leucine-rich alpha-2-glycoprotein	NaN	26.121	24.2837	24.7736	26.4912	NaN	22.7146	25.9955	23.263	NaN	70	24.8061	22.7724	25.682	22.8465	24.5309	25.2554	23.5275	22.7039	NaN	23.3915	NaN	80	23.8388	10	10	41.2	41.2	38.177	287.75	1418600000	89	P02750
TFRC	Transferrin receptor protein 1;Transferrin receptor protein 1, serum form	24.6857	24.6853	NaN	22.3079	NaN	22.3778	NaN	25.1995	24.4265	20.3718	70	23.4364	26.0494	24.3657	21.0957	25.0291	21.3453	24.3869	NaN	25.9298	25.1645	NaN	80	24.1708	28	28	45.8	45.8	84.87	323.31	8386500000	359	P02786
SSB	Lupus La protein	22.9758	22.5734	NaN	21.2398	NaN	22.926	21.7044	23.0983	23.1388	NaN	70	22.5224	22.4871	21.992	23.6517	24.0115	NaN	22.5141	21.3759	24.4346	23.2574	NaN	80	22.9655	16	16	42.4	42.4	46.836	79.612	2234000000	169	P05455
PLA2G2A	Phospholipase A2, membrane associated	27.54	NaN	NaN	24.0109	21.9425	23.4621	20.3833	20.8702	21.5026	NaN	70	22.8159	25.4553	NaN	21.9819	25.3589	23.3577	23.2428	19.756	20.4245	22.35	NaN	80	22.7409	6	6	36.1	36.1	16.083	33.414	846740000	38	P14555
UQCRC2	Cytochrome b-c1 complex subunit 2, mitochondrial	24.2697	22.9932	24.1029	24.5299	23.5274	NaN	NaN	24.1781	22.8274	NaN	70	23.7755	24.3358	23.8507	24.013	23.3656	NaN	23.0455	NaN	22.9696	23.6798	23.3044	80	23.5705	14	14	39.3	39.3	48.442	78.622	753630000	102	P22695
LAP3	Cytosol aminopeptidase	24.3162	23.9669	NaN	22.7598	NaN	22.7775	22.5432	NaN	22.715	22.3352	70	23.0591	24.01	23.8733	24.4246	24.1202	NaN	23.9222	22.8615	23.858	NaN	21.6216	80	23.5864	22	22	55.5	55.5	56.166	151.21	2162800000	198	P28838
SRI	Sorcin	23.5425	NaN	24.131	24.1828	24.8449	24.2332	23.4956	NaN	NaN	23.6247	70	24.0078	23.8798	24.2713	25.1088	NaN	24.8948	24.2071	24.3229	22.6935	NaN	24.4651	80	24.2304	9	9	45.5	45.5	21.676	30.414	903010000	72	P30626
HNRNPH1	Heterogeneous nuclear ribonucleoprotein H;Heterogeneous nuclear ribonucleoprotein H, N-terminally processed	24.6094	24.4447	23.5049	24.3944	NaN	23.6955	NaN	25.2152	24.2741	NaN	70	24.3055	25.1357	25.0673	NaN	24.5442	NaN	24.5264	23.2929	25.4482	25.2299	24.2277	80	24.684	14	8	37	18.9	49.229	323.31	3206900000	175	P31943
PITPNB	Phosphatidylinositol transfer protein beta isoform	24.0615	25.8841	NaN	25.0908	NaN	24.9817	24.5135	NaN	24.8553	25.5698	70	24.9938	NaN	25.2123	24.8436	25.8263	NaN	24.3211	24.6869	24.4998	24.6364	24.757	80	24.8479	12	10	50.9	44.6	31.54	23.593	1342500000	67	P48739
SARS	Serine--tRNA ligase, cytoplasmic	22.5804	21.4826	20.0655	NaN	NaN	22.5301	21.7075	NaN	23.3958	22.54	70	22.0431	22.659	22.4985	21.3182	21.3587	NaN	NaN	22.9149	23.5582	23.879	22.3611	80	22.5685	18	18	39.9	39.9	58.777	130.3	1601400000	110	P49591
SERPINH1	Serpin H1	25.344	NaN	22.9359	21.8193	NaN	23.8103	NaN	22.8369	23.0583	22.5577	70	23.1946	25.0428	22.3739	25.1879	25.1037	NaN	NaN	22.9752	24.6903	25.1653	22.7527	80	24.1615	14	14	44.7	44.7	46.44	60.57	1759200000	156	P50454
HADHB	Trifunctional enzyme subunit beta, mitochondrial;3-ketoacyl-CoA thiolase	25.4012	NaN	23.7916	23.8856	NaN	23.7095	23.0246	24.346	24.0697	NaN	70	24.0326	23.6502	NaN	24.1153	23.7085	NaN	24.1286	23.2453	24.7971	25.0558	23.176	80	23.9846	15	15	43.2	43.2	51.294	60.855	2008500000	97	P55084
RPS4X	40S ribosomal protein S4, X isoform	24.4493	22.5346	NaN	23.8143	NaN	22.1862	NaN	23.6009	23.8679	22.1913	70	23.2349	25.6293	24.7669	23.5735	24.6388	24.2703	NaN	NaN	24.9573	24.1766	22.4892	80	24.3127	14	7	49.4	28.5	29.597	69.703	2693900000	120	P62701
SLC25A3	Phosphate carrier protein, mitochondrial	25.4373	24.4176	NaN	24.066	NaN	NaN	23.8748	24.9314	24.0487	24.1708	70	24.421	25.4442	24.8653	25.1286	25.2213	NaN	25.5401	24.3994	25.3416	NaN	24.5069	80	25.0559	9	9	34.3	34.3	40.094	135.53	2459400000	88	Q00325
SET;SETSIP	Protein SET;Protein SETSIP	22.8772	24.4722	22.4993	25.1584	25.731	NaN	NaN	25.1297	22.3816	NaN	70	24.0356	25.9357	24.3959	23.7569	24.5724	24.8248	24.6577	NaN	24.4176	23.0532	NaN	80	24.4518	7	7	33.8	33.8	33.488	203.86	2175100000	151	Q01105;P0DME0
NAE1	NEDD8-activating enzyme E1 regulatory subunit	22.795	23.1703	23.3066	NaN	NaN	22.6321	22.9028	NaN	23.4349	23.0139	70	23.0365	23.5429	22.8672	23.6658	23.9881	NaN	24.0988	23.1704	22.5636	NaN	23.112	80	23.3761	11	11	37.1	37.1	60.246	206.78	757270000	107	Q13564
CUL3	Cullin-3	23.7197	23.1919	22.6529	NaN	NaN	24.2536	23.8744	NaN	24.1983	24.3219	70	23.7447	24.0967	24.2766	22.2724	NaN	NaN	23.6502	24.0323	23.3385	23.9922	23.9223	80	23.6976	24	24	39.5	39.5	88.929	191.42	2470700000	258	Q13618
FCN2	Ficolin-2	22.5257	23.5018	23.7369	23.4761	25.0217	NaN	NaN	24.4486	NaN	24.2995	70	23.8586	25.1254	24.9547	21.7591	NaN	24.301	23.881	NaN	23.9461	22.5891	26.0228	80	24.0724	3	3	14.7	14.7	34.001	44.621	703820000	49	Q15485
HADH	Hydroxyacyl-coenzyme A dehydrogenase, mitochondrial	25.725	NaN	25.0779	24.7554	NaN	NaN	23.3778	25.3887	24.546	23.4112	70	24.6117	NaN	24.9957	25.7376	25.3147	24.0127	NaN	23.562	24.7241	24.6162	25.0712	80	24.7543	9	9	52.5	52.5	34.293	323.31	1293000000	87	Q16836
MYLPF	Myosin regulatory light chain 2, skeletal muscle isoform	NaN	23.506	25.525	25.5419	NaN	23.0779	25.647	27.1557	24.0082	NaN	70	24.9231	23.2661	NaN	24.6227	23.9726	NaN	25.4615	25.5807	26.284	26.4494	24.4169	80	25.0068	12	12	82.2	82.2	19.014	209.73	4121200000	170	Q96A32
ABCB6	ATP-binding cassette sub-family B member 6, mitochondrial	24.0415	24.1994	22.1412	NaN	NaN	24.6186	24.672	NaN	23.461	23.4956	70	23.8042	24.6325	25.0165	23.3684	NaN	NaN	23.8435	24.5608	22.9679	23.6947	24.1881	80	24.034	15	15	26	26	93.884	176.03	1160100000	138	Q9NP58
C1orf123	UPF0587 protein C1orf123	NaN	24.1681	24.4026	24.4545	25.3153	NaN	24.1069	24.4259	22.89	NaN	70	24.2519	NaN	23.3312	24.0592	NaN	25.226	23.0609	23.5477	22.7956	22.7064	24.4566	80	23.6479	5	5	51.2	51.2	18.048	11.716	658320000	58	Q9NWV4
UGGT1	UDP-glucose:glycoprotein glucosyltransferase 1	23.1241	NaN	NaN	21.3768	NaN	21.3991	22.1782	21.1737	22.9563	22.8585	70	22.1524	24.0484	23.0169	NaN	21.1836	NaN	23.4385	22.9633	24.0184	23.6195	22.5742	80	23.1079	33	33	31.6	31.6	177.19	247.78	1905000000	194	Q9NYU2;Q9NYU1
COPS3	COP9 signalosome complex subunit 3	23.2631	24.1948	24.1672	24.4952	NaN	23.7756	24.2418	NaN	NaN	23.2647	70	23.9146	23.6268	24.7082	25.1102	25.0342	NaN	23.5399	23.3127	23.1986	NaN	24.1788	80	24.0887	7	7	24.3	24.3	47.873	53.282	922180000	85	Q9UNS2
NACA	Nascent polypeptide-associated complex subunit alpha, muscle-specific form	23.5187	24.8349	NaN	24.265	NaN	NaN	22.6524	24.8223	23.3162	NaN	60	23.9016	25.8201	24.8518	23.5499	23.2555	NaN	25.0727	22.4496	24.8116	23.8257	NaN	80	24.2046	4	3	2.6	2	205.42	125.01	2003600000	101	E9PAV3
SEC22B	Vesicle-trafficking protein SEC22b	23.2572	NaN	22.5648	23.119	23.4266	NaN	22.0621	23.0662	NaN	NaN	60	22.916	22.7866	NaN	22.8593	23.0718	23.1366	22.5843	NaN	21.8849	22.456	22.859	80	22.7048	6	6	35.3	35.3	24.74	66.964	320810000	73	O75396
CYB5A	Cytochrome b5	25.0109	24.0811	24.5888	25.2547	25.267	NaN	24.0189	NaN	NaN	NaN	60	24.7035	23.9204	23.6552	25.3867	25.0517	24.4911	24.1308	NaN	NaN	25.0165	24.1871	80	24.48	5	5	49.3	49.3	15.33	31.965	1235800000	76	P00167
F9	Coagulation factor IX;Coagulation factor IXa light chain;Coagulation factor IXa heavy chain	24.0379	NaN	24.068	24.1391	NaN	23.6637	NaN	NaN	23.7281	23.5727	60	23.8683	24.3558	23.7812	25.2303	23.896	24.7779	NaN	23.557	24.3712	NaN	23.8297	80	24.2249	10	10	29.3	29.3	51.778	50.426	801160000	59	P00740
ITGB1	Integrin beta-1	25.4652	NaN	24.1542	25.0697	24.5094	NaN	23.7978	23.741	NaN	NaN	60	24.4562	NaN	23.5739	24.6687	NaN	23.5854	23.7222	23.5801	23.921	24.8481	23.3339	80	23.9042	11	11	17.7	17.7	88.414	108.3	1037400000	92	P05556
PTPRC	Receptor-type tyrosine-protein phosphatase C	23.3259	21.9244	NaN	NaN	NaN	20.756	21.6197	NaN	21.1877	19.9248	60	21.4564	22.863	NaN	23.3339	22.3079	24.0459	23.9349	22.8935	22.7223	23.7017	NaN	80	23.2254	23	23	22.1	22.1	147.48	323.31	1233000000	108	P08575
RRAS	Ras-related protein R-Ras	24.5198	NaN	23.0264	22.6902	NaN	21.944	NaN	22.3409	22.0605	NaN	60	22.7636	23.3048	22.5437	22.683	22.5224	21.7183	NaN	21.4406	21.5026	22.3304	NaN	80	22.2557	5	4	26.6	19.3	23.48	40.943	307670000	29	P10301
GYS1	Glycogen [starch] synthase, muscle	22.6679	NaN	21.648	NaN	NaN	21.6282	21.936	NaN	23.4502	22.7941	60	22.3541	23.726	22.5472	22.1765	NaN	NaN	22.2076	23.2308	24.0913	24.9942	22.584	80	23.1947	13	13	25.6	25.6	83.785	70.834	1085300000	104	P13807;P54840
PTBP1	Polypyrimidine tract-binding protein 1	23.275	NaN	22.8367	23.7293	NaN	20.7933	NaN	23.5559	NaN	24.0882	60	23.0464	20.9433	23.6129	23.6375	24.0251	NaN	22.0323	NaN	23.4833	22.4365	23.9919	80	23.0204	10	9	33.2	31.4	59.632	260.36	1023400000	123	P26599
TARS	Threonine--tRNA ligase, cytoplasmic	23.7886	23.9889	NaN	NaN	NaN	23.946	23.1299	NaN	23.2964	24.4343	60	23.764	24.5634	25.9555	NaN	NaN	23.6061	24.8259	23.9019	22.2205	24.9904	24.6806	80	24.343	16	16	25.7	25.7	83.434	31.34	2114000000	78	P26639;A2RTX5
RPL12	60S ribosomal protein L12	24.0161	23.472	NaN	24.6555	23.714	NaN	21.6301	24.896	NaN	NaN	60	23.7306	24.9051	24.7902	23.2276	24.1341	23.5808	NaN	NaN	24.2174	22.9784	22.5297	80	23.7954	6	6	54.5	54.5	17.818	323.31	1534600000	95	P30050
PHB	Prohibitin	23.6249	NaN	23.8657	24.1687	23.5523	NaN	NaN	25.0026	NaN	22.5334	60	23.7913	24.9889	NaN	23.3079	24.5085	NaN	23.7596	22.3697	22.5895	22.8825	23.115	80	23.4402	9	9	48.9	48.9	29.804	20.129	594310000	44	P35232
HNRNPF	Heterogeneous nuclear ribonucleoprotein F;Heterogeneous nuclear ribonucleoprotein F, N-terminally processed	23.0097	22.8915	23.1381	23.4042	23.0587	22.2925	NaN	NaN	NaN	NaN	60	22.9658	24.2564	NaN	23.5	23.4065	22.7324	NaN	22.8594	24.2929	23.2787	22.5491	80	23.3594	10	8	37.8	31.3	45.671	115.21	986750000	74	P52597
RPS18	40S ribosomal protein S18	24.4346	24.3856	NaN	25.3227	NaN	NaN	NaN	24.9128	23.8163	22.102	60	24.1623	25.1638	22.722	23.514	25.4237	22.2711	NaN	NaN	25.6507	23.5226	23.2079	80	23.9345	9	9	48	48	17.718	18.147	3426300000	78	P62269
PPP2CA;PPP2CB	Serine/threonine-protein phosphatase 2A catalytic subunit alpha isoform;Serine/threonine-protein phosphatase 2A catalytic subunit beta isoform	24.8463	NaN	25.2661	NaN	NaN	25.3231	24.3896	NaN	25.4604	25.8877	60	25.1955	NaN	25.6688	25.1762	25.0014	NaN	24.8569	25.4923	25.1237	23.8012	24.6873	80	24.976	10	9	46.6	42.1	35.594	180.43	2543300000	153	P67775;P62714
PURA	Transcriptional activator protein Pur-alpha	23.7757	NaN	NaN	23.1414	NaN	23.465	23.9785	NaN	24.7514	24.323	60	23.9058	NaN	25.1341	24.1905	23.5066	NaN	23.1359	24.212	23.9457	23.4748	23.8774	80	23.9346	6	6	30.1	30.1	34.91	323.31	1296000000	111	Q00577
LMNB2	Lamin-B2	25.3554	NaN	22.1017	24.0131	NaN	23.175	NaN	24.1306	22.9643	NaN	60	23.6233	22.5152	22.4687	23.4409	24.5804	NaN	23.061	NaN	24.9214	25.8437	22.2298	80	23.6326	23	21	41.9	39.4	69.948	88.366	1425700000	86	Q03252
ILF2	Interleukin enhancer-binding factor 2	22.1385	22.8796	22.3306	22.8344	NaN	21.7914	NaN	22.4438	NaN	NaN	60	22.4031	23.2428	23.4057	22.5355	22.8706	21.1876	22.8738	21.9865	22.5707	NaN	NaN	80	22.5841	11	11	48.2	48.2	43.062	26.743	817960000	59	Q12905
STXBP2	Syntaxin-binding protein 2	22.2148	22.8368	NaN	NaN	NaN	23.5199	23.0254	NaN	23.541	23.4229	60	23.0935	23.6173	23.6993	22.8232	NaN	NaN	24.3747	24.1874	24.6593	23.6568	23.956	80	23.8717	19	19	44.7	44.7	66.452	323.31	1557700000	145	Q15833
CARM1	Histone-arginine methyltransferase CARM1	24.8433	24.7124	NaN	NaN	NaN	25.5927	25.0865	NaN	23.6499	25.5614	60	24.9077	24.5789	25.5697	NaN	NaN	23.6131	24.8302	24.5592	22.8373	23.8251	25.1634	80	24.3721	12	12	32.9	32.9	65.853	225.58	2498700000	137	Q86X55
TNPO1	Transportin-1	22.9291	NaN	22.9682	NaN	NaN	23.2155	22.9695	NaN	22.7667	22.1994	60	22.8414	22.9263	22.4271	24.3034	24.0358	NaN	22.5114	23.0517	23.4615	NaN	22.3919	80	23.1387	14	13	20.6	19.7	102.35	63.214	669370000	98	Q92973
MGLL	Monoglyceride lipase	24.0426	22.2524	NaN	22.9142	NaN	NaN	22.0451	22.5383	NaN	22.4382	60	22.7051	23.7461	23.6558	24.0761	23.5191	NaN	24.2867	NaN	22.5835	21.5784	23.9709	80	23.4271	10	10	50.8	50.8	33.261	164.24	833980000	82	Q99685
SORBS1	Sorbin and SH3 domain-containing protein 1	24.8338	20.7216	21.2238	19.6986	NaN	NaN	20.7655	NaN	22.7017	NaN	60	21.6575	22.6064	22.5581	21.7239	21.3062	NaN	23.2384	20.9748	22.0413	24.7923	NaN	80	22.4052	16	16	15.6	15.6	142.51	33.482	650150000	86	Q9BX66;O94875
METTL7A	Methyltransferase-like protein 7A	25.0344	NaN	24.2234	24.2953	NaN	24.1387	24.5769	24.6653	NaN	NaN	60	24.489	24.8481	24.7676	25.0021	25.1301	NaN	24.8106	24.4903	24.0285	23.7864	NaN	80	24.608	5	5	27.9	27.9	28.319	162.35	1034800000	75	Q9H8H3
LANCL2	LanC-like protein 2	23.0795	NaN	23.4984	NaN	NaN	23.9071	23.2895	NaN	24.0673	23.8789	60	23.6201	NaN	24.1069	23.8733	22.794	NaN	22.8753	23.6069	23.3681	21.8072	22.485	80	23.1146	13	13	33.8	33.8	50.854	144.32	793000000	108	Q9NS86
SACM1L	Phosphatidylinositide phosphatase SAC1	23.2964	21.6351	NaN	NaN	NaN	22.8555	22.3919	NaN	22.2226	22.088	60	22.4149	23.4468	NaN	21.4684	NaN	21.4727	23.7681	22.8455	23.0459	25.3127	23.2633	80	23.0779	18	18	34.2	34.2	66.966	50.523	1035800000	99	Q9NTJ5
F11R	Junctional adhesion molecule A	23.4083	22.9695	23.2514	NaN	23.1608	NaN	23.7663	NaN	NaN	23.4233	60	23.3299	24.8989	24.4854	23.065	NaN	NaN	24.9586	24.2294	22.8466	23.7468	24.0884	80	24.0399	6	6	23.7	23.7	32.583	17.232	935830000	59	Q9Y624
CILP	Cartilage intermediate layer protein 1;Cartilage intermediate layer protein 1 C1;Cartilage intermediate layer protein 1 C2	26.1815	NaN	22.0624	NaN	NaN	25.7623	NaN	22.2188	22.7573	NaN	50	23.7965	21.3632	NaN	23.6504	23.6147	24.637	27.6794	23.1981	NaN	25.4921	22.9221	80	24.0696	19	19	22.1	22.1	132.56	245.93	1380700000	77	O75339
H1F0	Histone H1,0;Histone H1,0, N-terminally processed	25.6178	NaN	NaN	25.5704	24.8551	NaN	NaN	25.4046	NaN	25.2658	50	25.3428	24.862	20.7597	25.0001	26.1714	27.6143	NaN	NaN	26.5282	26.379	22.9611	80	25.0345	5	5	26.3	26.3	20.863	61.822	3258900000	80	P07305
HLA-C	HLA class I histocompatibility antigen, Cw-7 alpha chain	NaN	23.1786	NaN	24.2321	NaN	23.5746	23.0727	23.8965	NaN	NaN	50	23.5909	22.1463	23.6018	24.0462	24.1795	NaN	23.6289	NaN	24.3428	23.7817	22.1892	80	23.4895	11	5	39.1	17.8	40.648	197.78	1212100000	121	P10321
PABPC1	Polyadenylate-binding protein 1	22.6853	NaN	NaN	NaN	NaN	22.8404	22.2231	NaN	23.498	23.4314	50	22.9357	23.3065	22.8748	NaN	20.5718	NaN	23.4603	22.3891	23.9412	23.7191	21.8592	80	22.7652	17	9	32.1	14.9	70.67	150.63	2143400000	100	P11940;Q9H361;Q4VXU2;Q5JQF8
CD59	CD59 glycoprotein	23.6	NaN	NaN	24.2728	NaN	24.1969	NaN	NaN	24.0841	21.6686	50	23.5645	24.2429	23.3333	24.417	23.8391	26.2976	NaN	23.3225	23.4821	24.4613	NaN	80	24.1745	4	4	25	25	14.177	9.241	692200000	63	P13987
NAMPT	Nicotinamide phosphoribosyltransferase	22.7759	NaN	NaN	23.1066	NaN	NaN	22.9445	NaN	23.4358	23.9567	50	23.2439	22.8664	24.3802	23.0953	23.3056	NaN	23.7284	23.4639	22.8572	21.629	NaN	80	23.1657	16	16	51.3	51.3	55.52	150.01	816770000	83	P43490
AARS	Alanine--tRNA ligase, cytoplasmic	22.7953	22.3086	NaN	NaN	NaN	NaN	22.5292	NaN	23.0862	22.4298	50	22.6299	23.2929	23.3635	22.6483	NaN	NaN	23.3419	22.4419	22.7366	22.0057	21.7702	80	22.7001	17	17	27.1	27.1	106.81	164.54	753860000	99	P49588
FKBP4	Peptidyl-prolyl cis-trans isomerase FKBP4;Peptidyl-prolyl cis-trans isomerase FKBP4, N-terminally processed	24.6827	25.0516	NaN	NaN	NaN	23.9968	NaN	NaN	25.6481	24.9708	50	24.87	26.7457	28.8193	24.4838	NaN	NaN	26.5407	25.2493	25.2874	25.1102	24.3249	80	25.8202	15	15	42.5	42.5	51.804	219.88	3063700000	104	Q02790
FLNC	Filamin-C	23.8453	NaN	NaN	19.6478	NaN	20.2272	21.5596	17.8584	NaN	NaN	50	20.6277	26.5943	19.3539	NaN	20.0528	NaN	22.548	19.5072	20.8972	25.9876	22.3685	80	22.1637	78	66	40.3	35.5	291.02	323.31	3421100000	263	Q14315
CYFIP1	Cytoplasmic FMR1-interacting protein 1	22.3287	NaN	NaN	NaN	NaN	22.2255	21.6201	21.9705	22.0806	NaN	50	22.0451	21.995	NaN	21.332	21.2413	NaN	23.0481	22.1971	22.8127	23.2736	21.9406	80	22.23	18	10	16.9	9.3	145.18	28.767	427690000	50	Q7L576
ENOPH1	Enolase-phosphatase E1	23.0372	NaN	23.9238	NaN	NaN	NaN	NaN	23.0514	22.9982	24.219	50	23.4459	24.2545	24.0517	22.9255	23.0598	NaN	23.993	23.7164	22.8631	NaN	23.8467	80	23.5888	6	6	43.3	43.3	28.932	76.268	789120000	69	Q9UHY7
NPM1	Nucleophosmin	NaN	NaN	NaN	23.2468	24.5471	NaN	NaN	25.1557	23.8061	NaN	40	24.1889	23.9907	NaN	22.103	NaN	23.9334	23.5088	21.6762	25.2003	24.2825	23.5384	80	23.5292	8	8	31.3	31.3	32.575	323.31	3592400000	139	P06748
PECAM1	Platelet endothelial cell adhesion molecule	24.9267	26.3822	NaN	27.5335	NaN	NaN	25.5405	NaN	NaN	NaN	40	26.0957	NaN	NaN	25.9186	25.7428	24.9336	25.6874	25.4967	25.7068	26.826	25.8171	80	25.7661	13	13	24.4	24.4	82.521	87.463	1050400000	68	P16284
RPL13	60S ribosomal protein L13	22.8425	23.5888	NaN	NaN	NaN	NaN	NaN	23.1853	22.5959	NaN	40	23.0531	22.94	22.1187	22.069	22.7562	21.7976	22.8593	NaN	24.0996	23.5851	NaN	80	22.7782	9	9	41.7	41.7	24.261	88.222	1632800000	76	P26373
FKBP1A	Peptidyl-prolyl cis-trans isomerase FKBP1A	NaN	NaN	25.0907	NaN	NaN	NaN	NaN	24.8873	25.9252	26.8867	40	25.6975	24.5087	25.6399	NaN	25.3548	NaN	25.3435	25.4826	24.7223	25.7237	26.7843	80	25.445	4	4	70.4	70.4	11.951	84.227	2596900000	106	P62942;Q5VVH2
INF2	Inverted formin-2	NaN	NaN	NaN	NaN	NaN	21.3777	21.1532	22.0016	21.8778	NaN	40	21.6026	21.5922	22.1153	21.8798	21.8395	NaN	NaN	22.1709	22.7312	22.4522	22.4992	80	22.16	13	13	16.5	16.5	135.62	179.51	331580000	75	Q27J81
LRRFIP1	Leucine-rich repeat flightless-interacting protein 1	19.4465	NaN	18.4248	NaN	NaN	19.9969	NaN	21.1167	NaN	NaN	40	19.7462	20.215	19.6034	19.3735	NaN	NaN	20.3247	20.1356	22.1666	21.7851	18.3331	80	20.2421	18	17	30.1	28.6	89.252	323.31	827210000	146	Q32MZ4
SAMHD1	Deoxynucleoside triphosphate triphosphohydrolase SAMHD1	23.3864	NaN	NaN	23.0331	NaN	NaN	NaN	23.7514	23.6292	NaN	40	23.45	22.652	22.3754	22.9212	24.0572	23.8079	NaN	21.9151	24.8271	24.3364	NaN	80	23.3615	21	21	43.1	43.1	72.2	301.32	1573700000	122	Q9Y3Z3
STX7	Syntaxin-7	NaN	NaN	NaN	24.0741	25.4009	NaN	NaN	23.8846	NaN	NaN	30	24.4532	22.6516	21.153	23.2349	NaN	23.8874	23.3966	22.8977	NaN	22.7813	22.5092	80	22.814	9	9	52.9	52.9	29.815	247.22	535140000	72	O15400
TARDBP	TAR DNA-binding protein 43	22.6877	NaN	NaN	NaN	NaN	NaN	NaN	NaN	22.7459	22.4958	30	22.6431	24.7566	23.0266	22.5282	NaN	NaN	23.2574	22.8451	22.5283	22.8909	22.9169	80	23.0937	8	8	27.8	27.8	44.739	151.98	652890000	70	Q13148
CPNE1	Copine-1	24.4931	NaN	NaN	NaN	NaN	NaN	24.5267	NaN	23.2687	NaN	30	24.0962	24.6082	23.1232	24.5366	23.99	24.591	NaN	24.6246	23.8698	23.2228	NaN	80	24.0708	9	9	18.2	18.2	59.058	29.516	878910000	48	Q99829
RAB18	Ras-related protein Rab-18	23.0326	NaN	NaN	NaN	NaN	NaN	22.498	NaN	NaN	NaN	20	22.7653	22.9381	22.907	NaN	22.1511	NaN	22.9451	22.6645	22.3382	22.8622	22.6206	80	22.6783	7	7	43.7	43.7	22.977	34.09	379010000	45	Q9NP72
SAA4	Serum amyloid A-4 protein	26.4316	26.6072	27.2392	27.9331	28.7179	23.857	26.7782	27.5174	26.421	26.2678	100	26.777	26.4377	NaN	24.9037	27.1176	26.6583	NaN	25.3764	25.483	NaN	25.9492	70	25.9894	4	4	33.1	33.1	14.746	12.38	3336500000	65	P35542
HBM	Hemoglobin subunit mu	22.9973	25.2301	23.3273	25.1755	25.783	22.8076	24.9276	24.3419	23.1087	22.6609	100	24.036	25.0676	NaN	NaN	24.8756	24.9141	23.9646	24.4479	22.3375	NaN	22.6779	70	24.0407	5	5	60.3	60.3	15.618	35.374	1212300000	88	Q6B0K9
DCXR	L-xylulose reductase	23.2031	23.3155	23.9379	25.4619	25.5536	23.0037	23.5909	23.7797	23.9594	23.2456	100	23.9051	NaN	22.4575	23.986	24.1956	NaN	22.4638	23.3851	NaN	23.465	23.5086	70	23.3517	6	6	40.6	40.6	25.913	111.02	747550000	46	Q7Z4W1
APRT	Adenine phosphoribosyltransferase	22.8872	25.4772	24.9769	24.3614	25.091	22.8888	24.0817	24.4	NaN	24.1267	90	24.2546	24.6578	24.793	24.2657	NaN	NaN	24.4368	23.763	22.6664	NaN	24.4491	70	24.1474	9	9	63.3	63.3	19.608	75.771	1674900000	112	P07741
RPS17	40S ribosomal protein S17	23.3108	23.02	22.6413	24.6354	24.3149	23.743	NaN	23.818	24.1734	22.5238	90	23.5756	21.7004	NaN	23.7545	24.6282	NaN	NaN	23.538	24.4106	23.1399	22.2588	70	23.3472	6	6	55.6	55.6	15.55	117.99	1102100000	56	P08708
AKR1B1	Aldose reductase	23.8902	23.9994	24.231	23.7586	NaN	23.6527	23.8811	24.527	24.762	24.6424	90	24.1494	24.4854	NaN	23.8538	24.2968	NaN	NaN	24.1374	24.463	24.2657	23.4418	70	24.1348	12	12	44	44	35.853	31.951	1849300000	95	P15121;C9JRZ8
CSRP1	Cysteine and glycine-rich protein 1	24.9082	22.215	22.4172	24.3395	23.4746	23.9585	23.6144	NaN	22.7543	23.1791	90	23.429	22.9942	NaN	23.5201	23.3531	NaN	23.6005	23.2276	22.8486	24.9239	NaN	70	23.4954	8	8	57	57	20.567	70.266	988980000	112	P21291
MYBPC1	Myosin-binding protein C, slow-type	25.4707	20.3553	20.2904	20.4741	NaN	22.5974	22.4991	20.4609	21.6157	20.3981	90	21.5735	27.3254	22.5168	NaN	NaN	NaN	20.9691	22.5347	22.7727	26.2711	23.9685	70	23.7655	49	48	52.3	51.4	128.29	323.31	5846600000	287	Q00872
CPB2	Carboxypeptidase B2	24.2831	24.3579	24.1117	24.824	23.3799	23.3667	23.6731	NaN	23.2621	23.6085	90	23.8741	NaN	23.9849	23.1268	24.0677	NaN	NaN	23.4321	23.0946	21.9509	24.0524	70	23.3871	9	8	32.9	31.2	48.424	64.84	1027500000	86	Q96IY4
CHMP4A	Charged multivesicular body protein 4a	22.5645	23.1365	23.0495	24.944	25.1003	23.768	23.6783	NaN	23.8492	21.4418	90	23.5036	NaN	NaN	24.0276	25.0354	23.8891	NaN	23.4623	23.27	22.3258	22.3731	70	23.4833	7	7	39.6	39.6	25.098	16.489	788700000	79	Q9BY43
AP2A2	AP-2 complex subunit alpha-2	23.4757	23.3704	23.3644	NaN	NaN	22.3111	22.2634	23.2666	22.8357	23.2859	80	23.0216	24.1624	NaN	24.0815	22.8361	NaN	NaN	22.9458	23.4509	22.5649	23.3246	70	23.338	21	12	33.3	21.8	103.96	139.49	970840000	87	O94973
PGLS	6-phosphogluconolactonase	23.2152	NaN	24.8536	23.5133	23.3206	22.7524	23.7362	24.254	NaN	23.5776	80	23.6529	22.2037	23.0363	23.4452	22.882	NaN	23.5898	22.3411	NaN	NaN	23.1535	70	22.9502	8	8	48.4	48.4	27.547	41.999	643930000	78	O95336
IGKV1-5	Ig kappa chain V-I region HK102	26.2383	27.0377	26.8548	27.6393	NaN	25.5292	26.3559	25.8921	NaN	27.135	80	26.5853	25.4377	25.5193	25.406	26.4244	NaN	24.9556	25.6306	25.3698	NaN	NaN	70	25.5348	2	2	22.2	22.2	12.781	68.459	2209000000	74	P01602
ASL	Argininosuccinate lyase	22.7427	23.4947	23.4801	23.4686	NaN	23.4133	23.4151	22.5591	NaN	22.7103	80	23.1605	NaN	22.7624	22.6537	23.4613	NaN	22.5039	23.8045	21.7172	NaN	23.36	70	22.8947	6	6	16.8	16.8	51.657	18.889	470170000	50	P04424
F13B	Coagulation factor XIII B chain	24.9113	24.5705	22.2856	22.86	NaN	24.8709	24.3673	NaN	23.2214	24.89	80	23.9971	23.4531	24.4811	NaN	NaN	NaN	25.3978	24.5885	23.2231	23.5871	23.384	70	24.0164	18	17	42.2	41	75.51	170.41	1558300000	140	P05160
RPSA	40S ribosomal protein SA	23.3316	23.6379	23.0458	24.2422	23.989	NaN	22.3846	25.0417	22.2851	NaN	80	23.4947	23.1935	24.2466	22.7145	23.6375	NaN	23.6244	NaN	22.8062	23.1505	NaN	70	23.339	12	12	49.8	49.8	32.854	101.2	893100000	101	P08865;A0A8I5KQE6
AKR1A1	Alcohol dehydrogenase [NADP(+)]	23.8572	NaN	24.7564	24.5369	NaN	22.6549	23.3554	23.8541	24.5247	25.4075	80	24.1184	NaN	24.6642	24.7477	24.3081	NaN	NaN	23.9389	24.0885	21.7807	24.1842	70	23.9589	14	14	52.3	52.3	36.573	126.8	1667500000	158	P14550
LGALS3	Galectin-3	24.013	NaN	23.9592	24.1552	24.1865	NaN	23.7327	24.6204	24.1009	24.9903	80	24.2198	NaN	22.8066	23.9518	24.0735	24.0523	NaN	24.0493	23.8387	NaN	23.8897	70	23.8089	4	4	16.8	16.8	26.152	7.4977	938360000	90	P17931
PPIB	Peptidyl-prolyl cis-trans isomerase B	26.4427	25.2448	25.1054	26.7344	NaN	25.0292	NaN	26.857	25.5164	25.2608	80	25.7738	27.2506	NaN	26.2525	27.3911	NaN	NaN	24.0595	27.3683	26.4458	26.0364	70	26.4006	10	10	45.8	45.8	23.742	98.701	7441100000	121	P23284
CFP	Properdin	23.756	23.5753	24.376	23.7408	NaN	24.7422	24.2719	NaN	24.8426	23.6371	80	24.1177	NaN	22.3005	24.3722	24.5634	23.5127	NaN	23.738	24.8385	24.0328	NaN	70	23.9083	5	5	14.5	14.5	51.276	28.865	1024000000	98	P27918
GLRX	Glutaredoxin-1	22.5165	NaN	23.2744	23.7523	23.4842	22.031	23.4796	23.3675	NaN	22.8226	80	23.091	24.6199	NaN	22.4171	22.1323	24.8784	23.7135	NaN	21.6308	NaN	23.7512	70	23.3062	5	5	66	66	11.776	74.386	528710000	54	P35754
RAD23B	UV excision repair protein RAD23 homolog B	22.6606	23.7741	24.1918	23.5315	22.9452	NaN	23.2727	22.5641	NaN	22.2473	80	23.1484	22.5687	NaN	22.4683	NaN	NaN	23.9261	22.9576	21.6465	22.5353	23.4051	70	22.7868	9	6	26.4	20	43.171	248.94	545180000	72	P54727
LAMB2	Laminin subunit beta-2	26.1901	NaN	21.3096	19.059	19.5066	20.2243	20.4404	20.2245	21.2999	NaN	80	21.0318	22.6751	NaN	24.2933	NaN	18.9917	NaN	19.7457	22.1018	25.8575	19.7832	70	21.9212	37	37	28.9	28.9	195.98	323.31	923970000	118	P55268
RPS16	40S ribosomal protein S16	24.1384	24.0499	22.8517	24.6636	24.225	NaN	21.7887	25.1565	22.8734	NaN	80	23.7184	24.0833	24.1374	23.3535	25.1997	NaN	24.403	NaN	25.3057	24.1474	NaN	70	24.3757	8	8	52.1	52.1	16.445	12.42	2507200000	82	P62249
POSTN	Periostin	26.271	NaN	22.3823	23.2802	NaN	22.1802	20.644	21.8993	21.8905	23.3556	80	22.7379	24.04	NaN	25.3201	23.9895	NaN	22.9514	NaN	22.6013	23.0051	23.6523	70	23.6514	17	7	33.9	15.4	93.313	296.37	958660000	95	Q15063
ZYX	Zyxin	23.1144	NaN	22.1233	21.9084	NaN	23.9519	24.4868	22.5359	24.3202	23.1792	80	23.2025	NaN	NaN	24.3844	23.841	NaN	21.5024	24.7047	24.4118	25.9822	24.146	70	24.1389	17	17	51.9	51.9	61.277	239.39	1625800000	205	Q15942
HUWE1	E3 ubiquitin-protein ligase HUWE1	22.5153	22.5004	20.627	NaN	NaN	23.8051	22.3378	21.2488	23.351	23.1978	80	22.4479	23.5195	24.1395	NaN	NaN	NaN	23.2436	23.3803	23.102	24.4923	23.5268	70	23.6292	45	45	14.7	14.7	481.89	293.61	1687800000	225	Q7Z6Z7
GMPPA	Mannose-1-phosphate guanyltransferase alpha	22.2628	23.0964	23.2332	22.0018	NaN	NaN	23.1797	22.5622	23.7912	23.3649	80	22.9365	NaN	22.9062	23.8667	NaN	NaN	22.3653	23.4651	23.366	21.2079	22.6979	70	22.8393	9	9	37.4	37.4	46.291	103.13	608740000	87	Q96IJ6
ATG3	Ubiquitin-like-conjugating enzyme ATG3	23.2181	23.7471	24.2133	NaN	NaN	23.017	23.6414	23.4946	22.9313	24.1945	80	23.5572	24.0279	24.9093	23.3087	NaN	NaN	23.828	24.1062	22.572	NaN	23.756	70	23.7869	6	6	29.9	29.9	35.864	24.074	1214600000	148	Q9NT62
AHSP	Alpha-hemoglobin-stabilizing protein	21.5717	23.1985	22.9405	24.4013	26.058	22.2042	23.1168	24.2933	NaN	NaN	80	23.473	23.4885	NaN	23.4896	23.9244	27.0674	NaN	21.3567	21.3734	NaN	21.3927	70	23.1561	4	4	42.2	42.2	11.84	16.579	746440000	75	Q9NZD4
C1QA	Complement C1q subcomponent subunit A	25.3047	27.5731	23.8706	NaN	NaN	27.2754	26.7264	NaN	24.0427	26.3058	70	25.8712	25.4954	25.106	25.3741	NaN	NaN	25.632	NaN	24.804	24.8826	26.7725	70	25.4381	5	5	26.1	26.1	26.016	229.14	2231500000	78	P02745
PTMA	Prothymosin alpha;Prothymosin alpha, N-terminally processed;Thymosin alpha-1	23.4538	23.8332	20.645	25.6226	26.1884	NaN	21.6334	23.3477	NaN	NaN	70	23.532	24.2742	22.5137	23.2798	25.5842	27.6872	22.0428	NaN	23.378	NaN	NaN	70	24.1086	7	7	36	36	12.203	323.31	1281600000	142	P06454
QDPR	Dihydropteridine reductase	23.3996	23.9852	24.0164	23.3539	23.3226	NaN	23.0664	NaN	22.3095	NaN	70	23.3505	23.6903	NaN	22.9399	23.4266	23.1609	23.8266	22.7781	NaN	NaN	23.155	70	23.2825	8	8	43.9	43.9	25.789	64.146	437910000	52	P09417
SAA1;SAA2	Serum amyloid A-1 protein;Amyloid protein A;Serum amyloid protein A(2-104);Serum amyloid protein A(3-104);Serum amyloid protein A(2-103);Serum amyloid protein A(2-102);Serum amyloid protein A(4-101);Serum amyloid A-2 protein	24.3257	25.5032	24.3213	NaN	24.1178	NaN	NaN	24.1817	22.6254	23.9379	70	24.1447	25.3738	25.5778	22.6834	23.451	23.4966	NaN	21.6041	23.1082	NaN	NaN	70	23.6136	2	2	27.9	27.9	13.532	205.76	930140000	61	P0DJI8;P0DJI9
XRCC5	X-ray repair cross-complementing protein 5	23.3758	21.2893	NaN	22.8276	NaN	22.9239	NaN	23.1841	22.8397	20.591	70	22.4331	23.6733	NaN	20.4076	22.9756	NaN	21.228	NaN	24.7917	23.6573	21.8634	70	22.6567	21	21	45.2	45.2	82.704	323.31	2574300000	156	P13010
NCF1;NCF1B;NCF1C	Neutrophil cytosol factor 1;Putative neutrophil cytosol factor 1B;Putative neutrophil cytosol factor 1C	23.0101	23.488	NaN	22.0078	NaN	22.5566	22.3656	NaN	23.1004	22.0335	70	22.6517	23.1342	22.4603	NaN	22.5437	NaN	NaN	23.0647	24.2851	22.6663	20.6077	70	22.6803	13	13	39.7	39.7	44.681	99.025	1610000000	136	P14598;A6NI72;A8MVU1
VDAC1	Voltage-dependent anion-selective channel protein 1	24.7695	22.5793	23.7583	22.682	NaN	21.9715	22.6744	23.5308	NaN	NaN	70	23.138	25.507	NaN	23.838	NaN	NaN	23.8411	23.0812	23.6947	25.2976	24.4305	70	24.2414	12	12	63.3	63.3	30.772	323.31	1172400000	100	P21796
TNC	Tenascin	25.7005	21.5701	NaN	21.9373	NaN	25.6566	24.1989	21.5503	NaN	22.6383	70	23.3217	26.4589	20.8235	NaN	23.8263	22.5335	26.1857	NaN	NaN	25.4732	23.8759	70	24.1681	36	36	24.5	24.5	240.85	323.31	3265400000	153	P24821
DNAJB1	DnaJ homolog subfamily B member 1	23.5186	NaN	23.7164	NaN	NaN	23.8599	23.7058	22.4673	24.4461	23.5198	70	23.6048	NaN	23.0733	24.032	22.694	NaN	NaN	23.6055	24.0581	24.1006	22.9334	70	23.4996	11	10	36.2	32.6	38.044	63.784	1107200000	117	P25685
PTPN6	Tyrosine-protein phosphatase non-receptor type 6	21.7966	23.5513	NaN	NaN	NaN	23.1158	22.714	23.3051	21.7093	23.0093	70	22.7431	24.3429	23.978	NaN	NaN	NaN	24.6606	23.3203	24.0969	24.4088	24.221	70	24.1469	26	26	57.6	57.6	67.56	281.41	2086400000	163	P29350
EEF1D	Elongation factor 1-delta	24.5817	23.3055	NaN	25.0117	NaN	22.4376	NaN	23.9195	24.0287	23.5427	70	23.8325	NaN	NaN	23.7469	24.9761	22.8824	NaN	21.6287	25.2957	23.9255	24.2577	70	23.8162	11	10	51.2	47.3	31.121	132.09	2357800000	132	P29692
CAPG	Macrophage-capping protein	22.3352	NaN	21.4232	22.1899	NaN	23.1441	NaN	22.0784	23.6007	21.4291	70	22.3144	22.3627	22.6733	NaN	NaN	NaN	22.9684	22.513	23.6876	23.3337	22.4851	70	22.8606	12	12	53.4	53.4	38.498	193.31	1845400000	101	P40121
TNNT3	Troponin T, fast skeletal muscle	NaN	NaN	24.8924	20.855	NaN	22.5467	23.8372	25.6993	25.309	20.3899	70	23.3614	20.6253	NaN	23.16	NaN	NaN	21.2939	25.65	26.5511	26.5496	22.3596	70	23.7414	11	9	33.1	29	31.824	312.35	6331700000	180	P45378
RPL30	60S ribosomal protein L30	23.8721	24.4986	NaN	24.3452	23.974	21.8862	NaN	24.5206	22.9211	NaN	70	23.7168	25.8172	24.3819	22.9026	24.2982	NaN	23.8243	NaN	23.3623	23.4211	NaN	70	24.0011	6	6	58.3	58.3	12.784	27.604	1292200000	76	P62888
AMPD3	AMP deaminase 3	22.4361	22.5312	20.9822	NaN	NaN	23.3299	22.7887	NaN	23.9865	23.3549	70	22.7728	23.1917	23.6596	NaN	NaN	NaN	22.9297	23.0462	21.0094	24.9372	22.8787	70	23.0932	19	18	34.3	33	88.811	82.806	1550100000	160	Q01432
OGDH	2-oxoglutarate dehydrogenase, mitochondrial	24.4362	NaN	21.168	NaN	NaN	21.1769	20.5678	21.2911	22.5909	22.7075	70	21.9912	23.7444	NaN	21.1772	21.265	NaN	22.8172	21.4153	22.8222	25.6752	NaN	70	22.7024	22	22	33	33	115.93	186.06	1427600000	150	Q02218;Q9ULD0
DHX9	ATP-dependent RNA helicase A	23.6597	23.8728	NaN	NaN	NaN	23.6156	23.0614	21.5917	23.8264	23.499	70	23.3038	24.5879	24.1758	NaN	NaN	NaN	23.511	23.0003	24.036	25.5095	23.4266	70	24.0353	28	28	31.4	31.4	140.96	323.31	2748300000	222	Q08211
DDB1	DNA damage-binding protein 1	24.8226	24.8947	NaN	NaN	NaN	26.2794	24.7894	22.33	21.8936	25.7304	70	24.3915	26.2057	25.4838	NaN	NaN	NaN	25.2592	24.2148	22.0434	24.0524	25.5634	70	24.689	44	44	44.6	44.6	126.97	323.31	6335900000	280	Q16531
DPYSL2	Dihydropyrimidinase-related protein 2	25.9386	24.1317	NaN	22.684	NaN	20.8846	21.1487	NaN	23.2613	23.1262	70	23.025	24.0841	23.6095	NaN	NaN	NaN	24.8761	22.6107	23.646	24.6789	23.9336	70	23.9199	22	20	59.6	55.6	62.293	323.31	1568700000	171	Q16555;Q14194
IMMT	MICOS complex subunit MIC60	27.0868	NaN	23.6887	27.0791	29.5391	26.2084	NaN	27.1628	25.9713	NaN	70	26.6766	23.6264	NaN	27.9166	29.2108	28.1192	26.0231	NaN	27.4323	26.7956	NaN	70	27.0177	23	23	38.9	38.9	83.677	117.4	2869300000	118	Q16891
LRRC59	Leucine-rich repeat-containing protein 59	22.807	NaN	22.1244	23.6121	NaN	22.6488	21.6542	23.5813	22.9687	NaN	70	22.7709	22.8993	22.8212	23.6792	24.6891	NaN	22.6834	NaN	24.2189	23.0511	NaN	70	23.4346	10	10	37.5	37.5	34.93	32.295	773640000	88	Q96AG4
COPS7B	COP9 signalosome complex subunit 7b	22.6204	23.3077	24.1274	24.1199	24.5216	NaN	23.0155	23.4344	NaN	NaN	70	23.5924	23.7329	24.1794	23.6017	NaN	23.0606	NaN	23.4054	22.5386	NaN	23.5655	70	23.4406	4	4	23.5	23.5	29.622	126.97	544620000	78	Q9H9Q2
PADI2	Protein-arginine deiminase type-2	22.0704	22.5359	NaN	NaN	NaN	22.5255	22.5507	22.8443	21.6464	22.6269	70	22.4	24.2188	23.8073	NaN	NaN	NaN	23.656	23.3805	23.1333	23.646	22.3786	70	23.4601	14	14	27.7	27.7	75.563	323.31	1262800000	87	Q9Y2J8
FLNB	Filamin-B	25.9888	NaN	22.1178	NaN	NaN	21.5354	NaN	22.0927	20.8761	21.4635	60	22.3457	24.2127	NaN	22.9122	21.2873	NaN	23.2475	NaN	22.9067	26.1633	22.2057	70	23.2765	47	36	25.8	21.6	278.16	135.64	974550000	105	O75369
BCHE	Cholinesterase	NaN	22.6824	23.2286	23.4307	24.4677	NaN	22.2186	23.6113	NaN	NaN	60	23.2732	22.5467	23.5148	21.4382	22.2688	22.2681	23.5098	22.0306	NaN	NaN	NaN	70	22.511	8	8	18.6	18.6	68.417	76.089	337340000	45	P06276
LAMB1	Laminin subunit beta-1	24.1256	NaN	22.9605	21.6858	NaN	NaN	21.4037	20.5048	22.9318	NaN	60	22.2687	22.0873	NaN	25.416	23.3496	22.4619	20.8937	NaN	21.7045	25.6642	NaN	70	23.0824	19	19	14.8	14.8	198.04	111.93	569300000	86	P07942
GNAI3	Guanine nucleotide-binding protein G(k) subunit alpha	23.2822	22.6579	NaN	21.9859	NaN	22.7968	22.3989	22.8233	NaN	NaN	60	22.6575	23.0434	NaN	23.2477	22.4885	NaN	22.9955	22.8446	23.614	NaN	22.1677	70	22.9145	12	6	45.8	26.6	40.532	210.37	620950000	99	P08754;P09471;P19087;A8MTJ3;P11488
PEPD	Xaa-Pro dipeptidase	24.5146	24.5949	NaN	NaN	NaN	25.6007	24.9809	NaN	22.5905	25.3761	60	24.6096	24.9492	25.2547	NaN	NaN	21.8571	25.3833	23.5136	NaN	23.717	24.9197	70	24.2278	16	16	40.6	40.6	54.548	323.31	3101300000	169	P12955
XRCC6	X-ray repair cross-complementing protein 6	23.1942	22.1678	NaN	NaN	NaN	21.5916	NaN	22.1061	22.7167	20.2454	60	22.0036	23.7882	21.8128	NaN	21.6591	NaN	23.0914	NaN	24.0563	25.4537	20.2283	70	22.87	27	27	49.1	49.1	69.842	323.31	3619200000	226	P12956
NID1	Nidogen-1	26.3789	23.5028	NaN	NaN	NaN	22.83	21.8005	NaN	21.7319	21.4647	60	22.9515	22.6316	NaN	20.4594	NaN	22.6829	22.914	NaN	22.092	26.6288	21.4982	70	22.701	25	24	25.1	24.3	136.38	76.011	1008400000	104	P14543
DES	Desmin	21.9822	NaN	24.8504	24.7166	NaN	NaN	20.7503	24.9255	20.0385	NaN	60	22.8772	24.6839	NaN	23.3776	21.6938	21.908	NaN	NaN	22.9827	24.1249	20.8185	70	22.7985	26	22	59.4	52.1	53.535	323.31	1282800000	166	P17661
SFPQ	Splicing factor, proline- and glutamine-rich	22.0415	20.3702	NaN	NaN	NaN	21.711	NaN	21.2429	22.4142	19.7207	60	21.2501	23.3514	22.8032	NaN	19.7642	NaN	23.3209	20.7864	24.7208	25.3274	NaN	70	22.8677	23	22	38.3	37.2	76.149	323.31	3962300000	200	P23246
ERP29	Endoplasmic reticulum resident protein 29	23.7101	NaN	NaN	24.5218	NaN	22.3264	NaN	23.8408	22.3101	22.8171	60	23.2544	24.4237	NaN	23.2798	24.2832	NaN	24.6953	23.2476	24.1612	22.9378	NaN	70	23.8612	8	8	33.3	33.3	28.993	11.802	871760000	67	P30040
MAP2K2	Dual specificity mitogen-activated protein kinase kinase 2	NaN	NaN	23.7002	23.4746	NaN	24.5628	23.6893	NaN	23.7572	23.514	60	23.783	NaN	24.2469	24.774	24.9148	NaN	NaN	24.136	24.1892	23.0644	23.3711	70	24.0995	10	7	36.2	26.2	44.424	108.08	827890000	70	P36507
SLC25A1	Tricarboxylate transport protein, mitochondrial	26.1472	NaN	25.2582	24.5244	NaN	22.8702	25.3045	NaN	24.3962	NaN	60	24.7501	23.5991	24.9402	26.1897	25.9344	NaN	NaN	24.4803	24.5837	24.782	NaN	70	24.9299	8	8	33.1	33.1	34.012	18.334	1501400000	78	P53007
PRKDC	DNA-dependent protein kinase catalytic subunit	22.2286	20.5377	NaN	20.2893	NaN	18.7296	NaN	21.833	19.7887	NaN	60	20.5678	22.7207	NaN	19.7776	19.8927	NaN	20.1947	17.9415	23.8148	23.8809	NaN	70	21.1747	67	67	20.9	20.9	469.08	308.18	1810100000	226	P78527
HNRNPU	Heterogeneous nuclear ribonucleoprotein U	23.4664	23.1879	NaN	22.047	NaN	23.2231	21.0282	NaN	NaN	21.7986	60	22.4585	21.4922	22.154	NaN	21.9052	22.6184	NaN	NaN	22.7232	24.8581	21.0985	70	22.4071	22	22	38.5	38.5	90.583	323.31	3317300000	189	Q00839
LMAN2	Vesicular integral-membrane protein VIP36	23.1322	NaN	NaN	23.8248	NaN	22.7802	NaN	23.0806	23.3199	22.4906	60	23.1047	23.76	NaN	23.2256	24.0488	22.7545	23.8197	NaN	24.2266	23.2792	NaN	70	23.5878	12	12	43.5	43.5	40.228	149.95	1489200000	118	Q12907
NID2	Nidogen-2	26.8028	NaN	23.5365	NaN	20.4345	NaN	20.5019	21.5019	22.349	NaN	60	22.5211	22.3753	20.889	24.9389	20.8805	NaN	21.873	NaN	21.4561	26.1419	NaN	70	22.6507	21	20	20.7	19.9	151.25	185.61	779910000	92	Q14112
LZIC	Protein LZIC	21.23	NaN	23.4501	23.0066	24.9614	NaN	22.1936	22.6394	NaN	NaN	60	22.9135	23.442	NaN	22.6169	21.9289	22.7281	23.5838	NaN	NaN	22.9285	24.0262	70	23.0364	6	6	38.9	38.9	21.494	42.447	445860000	43	Q8WZA0
GLIPR2	Golgi-associated plant pathogenesis-related protein 1	NaN	NaN	24.4516	NaN	25.827	NaN	24.3968	24.7239	24.3329	24.4703	60	24.7004	24.4915	24.5913	NaN	NaN	25.3363	24.3365	24.2924	23.5949	NaN	24.8627	70	24.5008	6	6	61	61	17.218	323.31	1197900000	113	Q9H4G4
SH3GLB2	Endophilin-B2	23.5018	NaN	23.4744	23.5533	NaN	22.9324	NaN	NaN	23.3896	23.5036	60	23.3925	NaN	NaN	24.1634	24.4241	22.5206	NaN	23.4457	23.3426	22.4949	22.9251	70	23.3309	8	7	23	21	43.973	99.163	536750000	63	Q9NR46
DENR	Density-regulated protein	NaN	22.406	22.7025	NaN	24.2934	NaN	22.1231	23.0208	NaN	NaN	50	22.9092	22.4592	22.3179	21.3162	NaN	22.3642	22.484	21.7969	NaN	NaN	22.9039	70	22.2346	4	4	27.3	27.3	22.092	231.06	214670000	45	O43583
FMNL1	Formin-like protein 1	27.5797	NaN	NaN	NaN	NaN	27.7756	27.9009	27.9181	27.1778	NaN	50	27.6704	27.2182	NaN	NaN	27.1131	NaN	27.4332	26.9178	29.289	27.5393	25.6356	70	27.3066	16	16	20	20	121.85	180.6	12438000000	73	O95466
PYGB	Glycogen phosphorylase, brain form	23.3391	NaN	NaN	NaN	NaN	22.7856	NaN	22.3318	23.7272	22.9207	50	23.0209	22.466	NaN	21.9369	NaN	NaN	24.1324	23.6327	23.5938	24.1884	22.9759	70	23.2752	23	14	35.6	22.7	96.695	78.459	879130000	90	P11216
ACADM	Medium-chain specific acyl-CoA dehydrogenase, mitochondrial	23.2539	NaN	22.8817	NaN	NaN	NaN	22.058	22.6208	22.7032	NaN	50	22.7035	23.4814	23.2638	23.7061	NaN	NaN	22.7842	NaN	23.3277	24.5527	21.8063	70	23.2746	6	6	18.8	18.8	46.588	52.849	872040000	102	P11310
CAPN2	Calpain-2 catalytic subunit	23.2758	21.6641	22.0703	NaN	NaN	NaN	NaN	NaN	22.484	21.7539	50	22.2496	24.1488	22.5666	21.8804	21.3276	NaN	NaN	21.4484	22.9329	21.0962	NaN	70	22.2001	16	16	37.4	37.4	79.994	57.664	795280000	75	P17655
DTYMK	Thymidylate kinase	NaN	23.5965	NaN	23.046	NaN	22.2616	22.8135	23.7245	NaN	NaN	50	23.0884	23.5136	23.5717	23.0179	22.7513	NaN	23.4699	23.626	22.6127	NaN	NaN	70	23.2233	8	8	37.7	37.7	23.819	8.6931	548860000	41	P23919
CASQ1	Calsequestrin-1	23.3675	NaN	25.3725	24.6272	NaN	NaN	24.0336	26.6705	NaN	NaN	50	24.8142	26.7007	NaN	24.3802	NaN	NaN	24.5847	24.9363	26.2995	25.025	24.15	70	25.1538	8	8	30.1	30.1	45.16	235.3	2465800000	110	P31415
ETFB	Electron transfer flavoprotein subunit beta	24.146	NaN	23.0432	22.3531	NaN	NaN	NaN	23.6148	23.5335	NaN	50	23.3381	22.7515	22.9618	25.0353	24.8558	NaN	NaN	22.3473	23.61	23.5277	NaN	70	23.5842	10	10	40.8	40.8	27.843	47.499	944590000	51	P38117
COPA	Coatomer subunit alpha;Xenin;Proxenin	22.9345	21.2968	NaN	NaN	NaN	21.2681	20.5993	22.3149	NaN	NaN	50	21.6827	22.7221	NaN	NaN	21.7858	NaN	21.7001	20.5603	22.5635	22.2549	21.2222	70	21.8298	31	31	35	35	138.34	244.53	1531400000	116	P53621
AK2	Adenylate kinase 2, mitochondrial;Adenylate kinase 2, mitochondrial, N-terminally processed	22.1453	NaN	20.9103	23.4568	NaN	NaN	NaN	23.5805	23.3484	NaN	50	22.6882	22.4214	NaN	23.413	23.9174	NaN	23.5007	NaN	23.7507	22.6564	21.3282	70	22.9983	10	10	58.2	58.2	26.477	87.058	1381600000	115	P54819
RAB2A;RAB2B	Ras-related protein Rab-2A;Ras-related protein Rab-2B	23.9892	23.0847	22.8001	NaN	NaN	NaN	22.8591	NaN	NaN	23.0444	50	23.1555	24.1368	23.7519	NaN	23.2942	NaN	23.8198	23.286	NaN	23.4726	23.5907	70	23.6217	10	10	59.9	59.9	23.545	51.129	844620000	98	P61019;Q8WUD1
EIF4G1	Eukaryotic translation initiation factor 4 gamma 1	21.2305	NaN	NaN	NaN	NaN	20.8146	NaN	20.5959	21.2663	21.01	50	20.9834	NaN	20.9993	20.9547	21.1726	NaN	NaN	21.1887	22.7485	24.8887	21.471	70	21.9176	28	24	20.1	17.4	175.49	103.32	1022800000	108	Q04637
PICALM	Phosphatidylinositol-binding clathrin assembly protein	22.7083	22.5194	21.7266	22.8488	NaN	22.2684	NaN	NaN	NaN	NaN	50	22.4143	23.5254	23.3705	22.5633	23.7076	NaN	NaN	22.0106	23.4841	21.4325	NaN	70	22.8706	6	6	12.4	12.4	70.754	300.95	553360000	58	Q13492;O60641
MAPRE2	Microtubule-associated protein RP/EB family member 2	22.951	22.5741	NaN	NaN	22.9112	22.2566	23.3291	NaN	NaN	NaN	50	22.8044	23.2342	NaN	22.6166	22.561	NaN	24.0215	NaN	23.7428	23.3794	24.0871	70	23.3775	5	5	22.6	22.6	37.031	26.572	702430000	68	Q15555
RFESD	Rieske domain-containing protein	23.6856	23.9552	NaN	NaN	NaN	24.4464	23.7742	NaN	23.7802	NaN	50	23.9283	23.77	23.8837	22.4288	NaN	NaN	23.6536	23.7216	23.0542	NaN	23.0464	70	23.3655	6	6	50.3	50.3	17.762	187.38	718910000	94	Q8TAC1
USP7	Ubiquitin carboxyl-terminal hydrolase 7	21.493	NaN	NaN	NaN	NaN	22.1688	18.7608	NaN	19.3256	22.3171	50	20.813	22.8622	22.8469	NaN	NaN	NaN	21.9039	21.1406	21.9466	20.57	22.0176	70	21.8983	28	28	34.6	34.6	128.3	147.77	1164600000	122	Q93009
NIPSNAP3A	Protein NipSnap homolog 3A	23.5314	23.203	NaN	NaN	NaN	NaN	22.4543	NaN	23.1396	22.183	50	22.9023	23.7171	NaN	23.0106	NaN	NaN	23.4741	23.1949	22.3627	23.6802	22.2078	70	23.0925	11	9	57.1	49	28.466	303.83	1421100000	90	Q9UFN0
KPNA4	Importin subunit alpha-3	22.8419	NaN	NaN	23.3919	NaN	22.9027	23.0814	NaN	NaN	NaN	40	23.0545	23.6595	23.6739	22.9896	23.7367	NaN	23.6883	23.2151	23.1088	NaN	NaN	70	23.4388	12	9	42.2	34.7	57.886	128.19	707310000	47	O00629
TNNC2	Troponin C, skeletal muscle	NaN	NaN	23.1945	24.0114	23.4167	NaN	NaN	NaN	23.8171	NaN	40	23.6099	NaN	NaN	23.6197	21.0625	23.3537	NaN	23.2968	22.4173	25.8535	21.9911	70	23.0849	9	8	63.8	59.4	18.122	82.833	868790000	51	P02585
PTGS1	Prostaglandin G/H synthase 1	NaN	NaN	22.6517	NaN	NaN	22.9694	NaN	NaN	22.4658	22.7847	40	22.7179	NaN	NaN	22.7892	22.4297	NaN	23.4477	23.4546	22.6195	22.675	23.6315	70	23.0067	9	9	23.7	23.7	68.686	129.67	567980000	66	P23219
GPX4	Phospholipid hydroperoxide glutathione peroxidase, mitochondrial	24.9015	24.9388	NaN	24.699	NaN	23.9086	NaN	NaN	NaN	NaN	40	24.612	26.8551	24.258	23.7078	24.0056	23.1079	NaN	NaN	23.7443	24.0125	NaN	70	24.2416	6	6	34.5	34.5	22.174	11.973	1211700000	56	P36969
GPD2	Glycerol-3-phosphate dehydrogenase, mitochondrial	21.9551	NaN	NaN	NaN	NaN	20.6077	NaN	NaN	22.4403	21.9059	40	21.7272	20.9649	NaN	22.5083	NaN	NaN	23.1194	22.5942	23.1087	23.5077	22.8981	70	22.6716	22	22	42.9	42.9	80.852	194.61	1419600000	129	P43304
CSNK1A1	Casein kinase I isoform alpha	NaN	NaN	NaN	NaN	NaN	24.1892	23.1097	NaN	23.5954	23.9895	40	23.7209	22.3371	23.7292	NaN	NaN	NaN	23.1997	22.7145	23.32	22.553	23.6704	70	23.0749	9	9	35	35	38.914	15.148	782710000	76	P48729;Q8N752
CSNK2A1;CSNK2A3	Casein kinase II subunit alpha;Casein kinase II subunit alpha 3	NaN	NaN	NaN	NaN	NaN	23.0111	22.8405	NaN	23.1458	23.0515	40	23.0122	24.1326	22.9331	NaN	NaN	NaN	22.7272	23.3153	23.8203	23.1577	22.4806	70	23.2238	10	10	38.1	38.1	45.143	32.456	970040000	92	P68400;Q8NEV1
ASPH	Aspartyl/asparaginyl beta-hydroxylase	24.7136	NaN	21.8848	NaN	NaN	NaN	22.3461	NaN	22.7327	NaN	40	22.9193	23.2919	NaN	22.5114	NaN	NaN	22.4384	22.3254	22.7069	24.9398	22.699	70	22.9876	13	13	29.8	29.8	85.862	323.31	646180000	83	Q12797
GNA13	Guanine nucleotide-binding protein subunit alpha-13	21.8378	NaN	NaN	NaN	NaN	21.4875	22.0081	NaN	NaN	21.9306	40	21.816	22.7198	23.1307	22.0531	NaN	NaN	NaN	22.7741	22.9077	22.3108	22.0219	70	22.5597	9	8	29.2	27.1	44.049	25.845	467600000	60	Q14344
MVP	Major vault protein	23.2034	NaN	NaN	NaN	NaN	22.3454	NaN	NaN	22.4526	22.577	40	22.6446	NaN	23.6119	NaN	21.9915	NaN	23.1638	22.9379	22.9781	24.3144	22.4124	70	23.0586	22	22	36.4	36.4	99.326	284.26	884930000	86	Q14764
SGTA	Small glutamine-rich tetratricopeptide repeat-containing protein alpha	NaN	NaN	22.9109	24	23.3776	NaN	NaN	NaN	NaN	NaN	30	23.4295	23.0245	23.4842	23.5945	22.9596	23.5839	NaN	23.4183	NaN	NaN	23.2083	70	23.3248	6	6	24.6	24.6	34.063	12.344	295600000	31	O43765
CALU	Calumenin	23.9812	19.9263	NaN	25.2021	NaN	NaN	NaN	NaN	NaN	NaN	30	23.0365	21.7501	NaN	22.6361	24.4003	22.4003	NaN	NaN	22.2288	21.6055	19.7899	70	22.1159	7	7	30.8	30.8	37.106	36.108	222110000	54	O43852
PLIN3	Perilipin-3	NaN	NaN	NaN	24.0683	27.1316	NaN	NaN	25.1713	NaN	NaN	30	25.4571	NaN	22.2902	23.5577	23.9585	29.1753	19.3496	21.4659	NaN	23.2747	NaN	70	23.296	15	15	55.5	55.5	47.074	323.31	1115400000	107	O60664
ME2	NAD-dependent malic enzyme, mitochondrial	22.337	NaN	NaN	NaN	NaN	NaN	NaN	22.5977	22.4671	NaN	30	22.4673	22.5118	NaN	NaN	23.3597	NaN	22.9047	22.577	24.3431	23.203	22.6286	70	23.0754	12	12	31.5	31.5	65.443	316.13	954510000	79	P23368
ASAH1	Acid ceramidase;Acid ceramidase subunit alpha;Acid ceramidase subunit beta	23.8574	22.8075	NaN	NaN	NaN	NaN	NaN	24.0906	NaN	NaN	30	23.5852	24.0781	NaN	23.3521	23.012	23.6432	23.0227	NaN	22.4218	22.9284	NaN	70	23.2083	11	11	34.4	34.4	44.659	23.787	676220000	59	Q13510
NCF4	Neutrophil cytosol factor 4	22.3831	NaN	NaN	NaN	NaN	NaN	22.0371	NaN	21.6644	NaN	30	22.0282	23.1872	22.0437	NaN	21.3816	NaN	22.0857	NaN	22.436	21.4413	19.0398	70	21.6593	14	14	53.1	53.1	39.031	249.63	953240000	105	Q15080
TMBIM1	Protein lifeguard 3	NaN	NaN	23.4722	23.7807	NaN	NaN	22.3304	NaN	NaN	NaN	30	23.1944	NaN	23.9629	23.6985	NaN	24.4939	24.8857	23.4154	22.3387	NaN	22.6108	70	23.6294	5	5	25.4	25.4	34.607	121.15	228300000	62	Q969X1
TECR	Very-long-chain enoyl-CoA reductase	23.2925	NaN	NaN	NaN	NaN	21.72	NaN	NaN	21.9745	NaN	30	22.329	23.5987	NaN	21.9435	22.0811	22.0299	22.6067	NaN	22.1467	23.6311	NaN	70	22.5768	6	6	27.6	27.6	36.034	6.0074	346490000	48	Q9NZ01
HACD3	Very-long-chain (3R)-3-hydroxyacyl-CoA dehydratase 3	22.2524	NaN	NaN	NaN	NaN	22.1678	21.3791	NaN	NaN	NaN	30	21.9331	24.1095	23.9396	NaN	NaN	NaN	24.0531	21.1782	21.7762	24.9452	21.959	70	23.1372	7	7	20.2	20.2	43.159	49.288	735640000	57	Q9P035
CYB5R1	NADH-cytochrome b5 reductase 1	23.6548	NaN	NaN	22.6338	NaN	NaN	NaN	NaN	23.0514	NaN	30	23.1133	23.8026	NaN	23.8365	23.5672	NaN	NaN	22.146	24.4415	24.0912	21.4989	70	23.3406	12	12	57	57	34.094	129.4	1210400000	91	Q9UHQ9
STT3A	Dolichyl-diphosphooligosaccharide--protein glycosyltransferase subunit STT3A	23.3016	22.105	NaN	NaN	NaN	NaN	NaN	NaN	NaN	NaN	20	22.7033	24.4211	22.4688	22.764	NaN	NaN	23.6741	NaN	23.9891	23.4705	21.758	70	23.2208	10	10	15.9	15.9	80.529	54.647	1001700000	67	P46977
FKBP3	Peptidyl-prolyl cis-trans isomerase FKBP3	NaN	22.3044	NaN	NaN	NaN	NaN	NaN	NaN	NaN	21.7943	20	22.0493	NaN	21.9208	NaN	24.6185	22.8086	22.2053	23.7447	22.8068	NaN	22.0618	70	22.8809	4	4	30.4	30.4	25.177	47.455	568270000	57	Q00688
C1QBP	Complement component 1 Q subcomponent-binding protein, mitochondrial	23.9976	NaN	NaN	24.0914	NaN	NaN	NaN	NaN	NaN	NaN	20	24.0445	25.1699	NaN	23.0445	24.0506	NaN	NaN	22.5381	24.2647	23.462	23.576	70	23.7294	4	4	20.9	20.9	31.362	115.04	1124300000	90	Q07021
CBX3	Chromobox protein homolog 3	21.2403	NaN	NaN	23.6948	NaN	NaN	NaN	NaN	NaN	NaN	20	22.4676	23.087	NaN	22.4023	24.2836	22.0906	23.1034	NaN	24.3324	22.521	NaN	70	23.1172	8	6	58.5	43.2	20.811	183.7	1271500000	102	Q13185
HP1BP3	Heterochromatin protein 1-binding protein 3	NaN	NaN	NaN	NaN	NaN	NaN	NaN	23.0494	22.0408	NaN	20	22.5451	20.9365	NaN	21.5119	23.2626	21.2164	NaN	20.3909	24.9965	24.1787	NaN	70	22.3562	15	15	33.3	33.3	61.206	102.94	2157500000	111	Q5SSJ5
STK24	Serine/threonine-protein kinase 24;Serine/threonine-protein kinase 24 36 kDa subunit;Serine/threonine-protein kinase 24 12 kDa subunit	22.0776	NaN	NaN	NaN	NaN	NaN	22.219	NaN	NaN	NaN	20	22.1483	23.1948	NaN	23.3753	22.7585	NaN	NaN	22.6034	23.2401	21.7861	22.9466	70	22.8435	6	3	18.5	11.1	49.307	98.334	366610000	39	Q9Y6E0
MMP8	Neutrophil collagenase	NaN	NaN	NaN	NaN	23.3352	NaN	NaN	NaN	NaN	NaN	10	23.3352	25.22	24.2663	22.103	NaN	24.9113	NaN	21.7056	23.4349	23.2881	NaN	70	23.5613	10	10	29.6	29.6	53.411	114.95	1308700000	109	P22894
IPO11	Importin-11	NaN	NaN	NaN	NaN	NaN	NaN	21.7228	NaN	NaN	NaN	10	21.7228	21.9178	22.1156	21.874	NaN	NaN	21.6982	21.6898	21.6158	NaN	22.5966	70	21.9297	6	6	9.8	9.8	112.53	20.54	218510000	38	Q9UI26
IGHA2	Ig alpha-2 chain C region	25.855	26.8818	26.6534	29.2189	28.6186	25.2647	28.2516	25.9163	26.3553	NaN	90	27.0017	24.8898	26.1266	NaN	27.8743	NaN	26.7782	27.5974	NaN	25.1917	NaN	60	26.4097	10	3	38.9	20.5	42.333	209.34	4145400000	102	P01877
SHBG	Sex hormone-binding globulin	23.2416	24.6575	24.1197	23.9183	22.3875	22.5528	23.1232	NaN	25.3406	24.5952	90	23.7707	22.3326	24.6738	NaN	23.6044	NaN	NaN	23.1983	21.5964	22.6657	NaN	60	23.0119	10	9	40.5	36.6	43.779	83.683	924250000	99	P04278
HNRNPM	Heterogeneous nuclear ribonucleoprotein M	22.5056	22.0987	NaN	20.0645	19.7386	21.482	20.4888	21.6697	22.2365	18.3043	90	20.9543	21.4616	NaN	NaN	23.0058	21.6526	NaN	20.9886	24.9474	25.2474	NaN	60	22.8839	24	24	42.7	42.7	77.515	323.31	2340900000	139	P52272
CHMP4B	Charged multivesicular body protein 4b	22.0283	22.3428	22.6951	23.212	NaN	21.9137	22.4737	22.8212	22.606	22.092	90	22.465	22.6302	NaN	22.7948	23.6547	NaN	NaN	22.9682	NaN	22.2655	22.5203	60	22.8056	7	7	48.7	48.7	24.95	241.37	877600000	91	Q9H444
CFD	Complement factor D	24.2638	24.1391	24.5312	25.0774	23.886	NaN	23.3848	23.8125	23.4196	NaN	80	24.0643	NaN	24.0354	23.5401	24.0123	NaN	NaN	23.4691	22.7155	NaN	24.7224	60	23.7492	6	6	45.5	45.5	27.033	33.949	463290000	56	P00746
	Ig lambda chain V-III region SH	23.9822	25.638	25.6177	26.9064	NaN	NaN	23.5561	24.1643	24.6139	23.8016	80	24.785	NaN	NaN	24.4758	NaN	24.3232	NaN	23.4183	23.6449	23.2853	23.6755	60	23.8038	3	3	27.7	27.7	12.042	6.7426	885470000	56	P01714
LPA	Apolipoprotein(a)	26.5769	26.9902	25.5651	24.7563	22.2651	26.981	NaN	NaN	23.2448	26.7629	80	25.3928	23.0742	25.0198	25.5461	25.2109	NaN	24.6812	NaN	NaN	NaN	24.7756	60	24.718	25	24	29.2	28.5	226.54	141.94	2300900000	143	P08519
EZR	Ezrin	24.0071	24.1056	22.5029	22.3133	NaN	24.9051	24.216	NaN	23.9725	24.1701	80	23.7741	23.9124	NaN	NaN	23.7757	NaN	NaN	24.4505	23.6173	25.6086	24.1227	60	24.2479	27	17	46.1	32.3	69.412	166.38	2966500000	132	P15311
SDHA	Succinate dehydrogenase [ubiquinone] flavoprotein subunit, mitochondrial	24.0598	22.463	NaN	21.5277	22.6909	21.7484	22.1881	22.9199	22.133	NaN	80	22.4663	24.3677	23.8488	NaN	NaN	NaN	22.4993	NaN	23.3735	23.9897	21.7193	60	23.2997	16	16	32.8	32.8	72.691	169.38	942410000	98	P31040
RPS10;RPS10P5	40S ribosomal protein S10;Putative 40S ribosomal protein S10-like	24.6238	24.0873	NaN	24.0915	23.2617	22.9882	NaN	24.8748	23.4646	21.033	80	23.5531	24.9448	NaN	24.2619	25.6845	NaN	NaN	22.3249	25.1713	23.204	NaN	60	24.2653	6	6	37	37	18.898	32.956	1601000000	130	P46783;Q9NQ39
SLC14A1	Urea transporter 1	23.6373	NaN	23.261	24.3683	23.8239	NaN	23.8185	23.8612	24.2758	23.7021	80	23.8435	NaN	NaN	24.0488	NaN	23.338	NaN	24.1024	23.1478	23.1559	24.3829	60	23.696	4	4	8.2	8.2	42.528	3.1313	653860000	32	Q13336
APOF	Apolipoprotein F	22.9465	25.1978	24.8977	26.0283	25.6401	NaN	23.2968	23.2434	23.1602	NaN	80	24.3014	22.3211	24.437	22.1292	24.5244	NaN	NaN	NaN	22.2046	NaN	24.566	60	23.3637	3	3	11.7	11.7	35.399	77.283	599420000	74	Q13790
HDHD2	Haloacid dehalogenase-like hydrolase domain-containing protein 2	22.8676	NaN	23.1619	21.9368	NaN	21.5087	22.6785	23.7437	23.5314	23.4838	80	22.864	23.8483	24.4041	22.9398	22.1856	NaN	NaN	23.7934	23.1958	NaN	NaN	60	23.3945	7	7	53.7	53.7	28.536	38.726	734400000	105	Q9H0R4
BOLA2	BolA-like protein 2	24.2117	24.3547	24.4699	NaN	NaN	24.4638	24.3708	23.8395	23.4809	23.7077	80	24.1124	25.2097	25.0482	24.1469	NaN	NaN	25.1167	24.4666	22.8375	NaN	NaN	60	24.4709	3	3	51.2	51.2	10.116	66.199	1308800000	96	Q9H3K6
DDX3X;DDX3Y	ATP-dependent RNA helicase DDX3X;ATP-dependent RNA helicase DDX3Y	23.4425	22.8687	22.261	22.1436	NaN	NaN	22.2068	22.7442	22.6068	NaN	70	22.6105	24.0209	NaN	22.8478	22.3365	NaN	NaN	NaN	24.4747	24.1519	21.5793	60	23.2352	18	17	34.1	32.5	73.243	269.86	1005700000	86	O00571;O15523
STMN1	Stathmin	23.227	24.009	22.5631	25.0953	26.4761	23.4885	23.2505	NaN	NaN	NaN	70	24.0156	NaN	NaN	22.9336	24.6203	24.2994	NaN	22.151	23.8938	NaN	22.213	60	23.3519	7	6	42.3	36.2	17.302	50.825	1640900000	84	P16949
PRKACB	cAMP-dependent protein kinase catalytic subunit beta	24.5784	NaN	23.3602	23.7741	NaN	24.0656	23.3049	NaN	24.5946	23.7694	70	23.9211	NaN	NaN	24.8249	23.8431	NaN	NaN	24.182	24.7761	23.5984	23.8246	60	24.1749	10	2	36.2	8.3	40.622	19.564	1232100000	47	P22694
MYH10	Myosin-10	24.1181	NaN	21.3607	23.6356	NaN	21.8184	NaN	22.8923	22.1834	21.3117	70	22.4743	22.7137	NaN	23.6892	22.8111	22.0877	NaN	NaN	23.0001	24.6353	NaN	60	23.1562	49	31	31.3	22.3	229	323.31	1052500000	133	P35580
RPS9	40S ribosomal protein S9	24.5897	23.8051	NaN	22.7976	NaN	23.4694	22.0189	NaN	24.9325	22.3305	70	23.4205	NaN	NaN	24.176	25.2002	NaN	NaN	22.9854	26.3525	25.4666	23.5279	60	24.6181	10	10	38.1	38.1	22.591	10.58	4709600000	69	P46781
BID	BH3-interacting domain death agonist;BH3-interacting domain death agonist p15;BH3-interacting domain death agonist p13;BH3-interacting domain death agonist p11	23.5058	24.4098	NaN	23.7979	24.9455	NaN	22.9192	23.8193	NaN	22.5261	70	23.7034	23.44	23.6269	NaN	23.1197	NaN	NaN	22.7669	22.7508	NaN	23.7603	60	23.2441	5	5	42.1	42.1	21.994	120.51	647490000	70	P55957
RPS20	40S ribosomal protein S20	24.4512	24.2372	23.4183	24.8796	24.6774	NaN	23.1061	25.7033	NaN	NaN	70	24.3533	24.9348	24.3269	NaN	NaN	NaN	24.604	NaN	24.6558	24.6249	23.1171	60	24.3773	2	2	19.3	19.3	13.373	10.816	1951100000	102	P60866
CUL1	Cullin-1	23.1544	NaN	23.1122	NaN	NaN	23.9908	23.0714	22.5021	24.4125	23.7114	70	23.4221	23.5957	NaN	NaN	NaN	NaN	23.4536	23.5854	22.7269	23.2781	23.8222	60	23.4103	20	20	33.6	33.6	89.677	275.84	1297200000	151	Q13616
CUL2	Cullin-2	23.1225	23.3705	23.958	NaN	NaN	24.4717	24.0945	NaN	23.8388	24.2636	70	23.8742	23.9337	NaN	NaN	NaN	NaN	23.1966	23.6893	23.116	23.6138	23.9351	60	23.5808	20	20	33.8	33.8	86.982	151.3	1216300000	113	Q13617
GUK1	Guanylate kinase	NaN	22.3402	23.7235	22.8881	23.6934	NaN	22.6193	NaN	22.3956	22.4636	70	22.8748	NaN	24.3332	22.6106	21.9559	NaN	NaN	22.502	21.8844	NaN	23.9732	60	22.8765	7	7	54.3	54.3	21.725	22.144	433360000	57	Q16774
NIT1	Nitrilase homolog 1	22.5822	22.8509	23.0117	22.3947	NaN	NaN	22.7579	NaN	22.7931	23.454	70	22.8349	NaN	23.0822	23.3817	22.6008	NaN	NaN	23.358	22.328	NaN	23.1846	60	22.9892	3	3	9.8	9.8	35.896	9.0147	315270000	33	Q86X76
VTA1	Vacuolar protein sorting-associated protein VTA1 homolog	23.4165	NaN	24.0689	NaN	NaN	23.0832	23.6976	23.7018	23.4081	24.3788	70	23.6793	23.7477	24.0467	NaN	23.7524	NaN	NaN	23.8853	23.6389	22.9652	NaN	60	23.6727	5	5	25.1	25.1	33.879	226.04	662100000	59	Q9NP79
XPNPEP1	Xaa-Pro aminopeptidase 1	22.8581	23.1437	22.8318	NaN	NaN	23.0681	23.1618	NaN	23.8138	22.7301	70	23.0868	NaN	23.864	23.4811	NaN	NaN	NaN	23.7618	23.3875	23.3292	23.8583	60	23.6137	10	10	25	25	69.917	44.856	1081900000	73	Q9NQW7
SEC14L4	SEC14-like protein 4	23.1363	22.6615	23.423	NaN	NaN	25.1568	24.2699	NaN	23.8665	24.8346	70	23.9069	23.2438	23.5297	NaN	NaN	NaN	24.4893	24.4067	23.2516	NaN	24.4365	60	23.8929	12	12	39.2	39.2	46.643	110.91	1203400000	68	Q9UDX3;B5MCN3
CAB39	Calcium-binding protein 39	22.84	NaN	23.2242	NaN	23.7983	22.769	23.0981	NaN	22.9299	23.1244	70	23.112	NaN	NaN	24.4439	24.4714	NaN	24.5228	23.59	24.0781	NaN	22.9123	60	24.0031	8	8	26.1	26.1	39.869	17.61	824980000	80	Q9Y376
IGHV5-51		23.3968	25.2785	26.3685	NaN	NaN	NaN	23.4806	NaN	24.8304	25.5119	60	24.8111	NaN	24.5684	24.6919	NaN	NaN	23.8885	23.8604	NaN	24.3817	25.5295	60	24.4867	4	2	47	26.5	12.674	46.831	1341200000	132	A0A0C4DH38
MYO1F	Unconventional myosin-If	21.0132	21.768	NaN	NaN	NaN	21.8358	21.7115	20.929	20.9108	NaN	60	21.3614	22.8616	22.1357	NaN	NaN	NaN	23.3902	20.9149	23.3914	23.1542	NaN	60	22.6413	20	16	23	18.9	124.84	133.81	997680000	108	O00160
HGS	Hepatocyte growth factor-regulated tyrosine kinase substrate	24.5754	25.112	NaN	NaN	NaN	24.9287	24.975	NaN	25.3536	25.4106	60	25.0592	NaN	NaN	25.0315	23.7999	NaN	NaN	25.2338	25.5665	25.0141	23.3198	60	24.6609	13	13	21	21	86.191	83.788	1364000000	99	O14964
KPNA6;KPNA5	Importin subunit alpha-7;Importin subunit alpha-6	22.645	NaN	NaN	22.3998	NaN	22.3578	23.7306	NaN	22.6775	23.4735	60	22.8807	NaN	NaN	23.6503	22.9655	NaN	22.4972	22.2968	22.7309	NaN	23.465	60	22.9343	8	4	22	11.9	60.029	17.18	496340000	66	O60684;O15131
IGHV4-61	Ig heavy chain V-II region NEWM;Ig heavy chain V-II region ARH-77;Ig heavy chain V-II region WAH	27.3641	27.9355	27.732	NaN	NaN	28.5349	27.7871	NaN	NaN	28.2484	60	27.9337	NaN	27.3135	27.1484	NaN	NaN	27.799	27.6542	26.5648	NaN	27.3354	60	27.3026	3	2	39.3	25.6	13.016	118.77	5647300000	45	P0DP08;P0DP06;A0A0C4DH41;P01825;P06331;P01824;A0A0J9YWU9
COX4I1	Cytochrome c oxidase subunit 4 isoform 1, mitochondrial	25.2667	NaN	24.9158	NaN	NaN	24.8046	25.4728	25.5467	24.8901	NaN	60	25.1495	25.7207	NaN	26.2111	26.4702	NaN	24.5273	NaN	25.7127	NaN	23.8317	60	25.4123	6	6	38.5	38.5	19.576	26.658	3259300000	97	P13073
CKMT2	Creatine kinase S-type, mitochondrial	23.503	NaN	24.9827	22.8994	NaN	NaN	21.1469	22.4662	23.6623	NaN	60	23.1101	25.4693	NaN	24.9014	23.4461	NaN	NaN	23.7812	24.1381	23.6974	NaN	60	24.2389	16	14	43.7	37.7	47.504	323.31	1675000000	128	P17540
PZP	Pregnancy zone protein	25.1029	NaN	24.2743	23.2138	NaN	NaN	NaN	23.5672	25.0013	23.7147	60	24.1457	23.9061	NaN	22.9058	23.5949	NaN	NaN	NaN	23.8038	23.6159	21.4221	60	23.2081	35	24	32.5	25.1	163.86	323.31	1506800000	202	P20742
ACAT1	Acetyl-CoA acetyltransferase, mitochondrial	24.8757	NaN	24.9818	23.964	NaN	NaN	NaN	24.229	23.9569	23.1965	60	24.2006	23.8217	NaN	25.421	25.1388	NaN	NaN	NaN	23.7894	24.5879	23.0842	60	24.3072	10	10	28.1	28.1	45.199	151.83	1033000000	70	P24752
ECHS1	Enoyl-CoA hydratase, mitochondrial	25.1345	23.4634	23.2325	23.4618	22.9033	NaN	22.0219	NaN	NaN	NaN	60	23.3696	25.1505	24.6795	23.4432	23.2832	NaN	24.3938	NaN	NaN	22.8923	NaN	60	23.9737	5	5	26.6	26.6	31.387	227.09	841330000	107	P30084
GSTT1	Glutathione S-transferase theta-1	23.603	NaN	24.362	23.635	24.6944	23.9495	24.4199	NaN	NaN	NaN	60	24.1106	23.1957	NaN	23.486	22.8797	NaN	23.6919	24.514	NaN	22.3298	NaN	60	23.3495	7	7	44.2	44.2	27.335	58.997	767070000	74	P30711
RPL9	60S ribosomal protein L9	23.2964	22.3454	NaN	NaN	NaN	21.3856	22.589	23.6834	21.5211	NaN	60	22.4702	25.0002	24.2386	21.4478	22.3376	NaN	NaN	NaN	23.2371	23.3956	NaN	60	23.2762	8	8	57.8	57.8	21.863	323.31	1272100000	88	P32969
CARS	Cysteine--tRNA ligase, cytoplasmic	22.4013	NaN	NaN	21.9166	NaN	23.0571	22.1487	NaN	22.8036	22.7186	60	22.5077	22.9829	NaN	21.923	NaN	NaN	NaN	22.9143	22.8898	22.169	23.3266	60	22.7009	12	12	18.3	18.3	85.472	14.835	501460000	71	P49589
PPM1F	Protein phosphatase 1F	23.1247	NaN	22.47	NaN	NaN	23.1468	23.0574	NaN	21.9635	22.5061	60	22.7114	23.9296	NaN	23.434	NaN	NaN	24.5716	22.4033	22.7415	NaN	23.552	60	23.4387	13	13	44.1	44.1	49.83	193.23	889520000	73	P49593
HNRNPA3	Heterogeneous nuclear ribonucleoprotein A3	NaN	23.3512	NaN	22.9684	22.1699	23.0714	NaN	22.9754	NaN	22.2263	60	22.7938	22.7317	NaN	NaN	21.8589	23.2922	22.2506	NaN	23.338	24.5575	NaN	60	23.0048	11	11	34.4	34.4	39.594	261.02	1217700000	89	P51991
EIF6	Eukaryotic translation initiation factor 6	23.552	24.3212	24.4884	NaN	23.8756	NaN	23.7106	NaN	NaN	24.318	60	24.0443	24.2586	24.4931	23.692	NaN	24.3711	23.7604	23.3059	NaN	NaN	NaN	60	23.9802	5	5	37.1	37.1	26.599	156.73	823460000	77	P56537
NUCB2	Nucleobindin-2;Nesfatin-1	20.6614	21.6771	NaN	23.4499	22.7402	21.3657	NaN	22.0514	NaN	NaN	60	21.9909	21.8988	NaN	21.5686	23.8867	NaN	NaN	22.4709	23.4404	21.0999	NaN	60	22.3942	16	16	50.5	50.5	50.222	235.37	993740000	76	P80303
BASP1	Brain acid soluble protein 1	19.7865	20.1495	NaN	24.1014	25.3395	NaN	NaN	NaN	19.675	19.2244	60	21.3794	NaN	NaN	19.883	21.9102	26.4839	NaN	NaN	22.6406	21.5137	21.2683	60	22.2833	12	12	67.4	67.4	22.693	323.31	862900000	151	P80723
LTBP1	Latent-transforming growth factor beta-binding protein 1	22.4632	21.9936	NaN	NaN	NaN	24.3723	23.8536	22.1857	NaN	22.6125	60	22.9135	21.8131	NaN	NaN	NaN	NaN	23.7614	24.5735	23.006	22.9025	23.4629	60	23.2532	18	18	15.2	15.2	186.79	174.6	770750000	107	Q14766
STAM	Signal transducing adapter molecule 1	22.089	NaN	22.8319	NaN	NaN	21.5766	22.3495	NaN	23.2775	22.2465	60	22.3952	22.7497	NaN	NaN	22.2328	NaN	NaN	22.7815	22.8411	21.7395	23.2317	60	22.5961	8	7	22.6	20.7	59.179	71.172	248350000	49	Q92783
PPA2	Inorganic pyrophosphatase 2, mitochondrial	27.2141	26.731	28.358	26.5932	NaN	NaN	NaN	28.5099	26.7729	NaN	60	27.3632	26.5515	NaN	26.1332	27.0274	NaN	26.6536	NaN	27.1243	25.1123	NaN	60	26.4337	6	6	28.1	28.1	37.92	21.363	3668600000	40	Q9H2U2
WNK1	Serine/threonine-protein kinase WNK1	22.9119	NaN	22.4746	NaN	NaN	23.799	22.8565	NaN	23.0804	21.8707	60	22.8322	21.46	NaN	NaN	NaN	NaN	21.3712	23.5776	22.4319	23.2289	22.0352	60	22.3508	13	13	7.5	7.5	250.79	92.807	648320000	108	Q9H4A3;Q9Y3S1;Q96J92;Q9BYP7
CACYBP	Calcyclin-binding protein	22.719	22.4582	NaN	NaN	NaN	NaN	21.2684	22.3919	22.6495	22.4191	60	22.3177	22.6162	22.8055	NaN	22.3549	NaN	22.9515	NaN	23.453	23.067	NaN	60	22.8747	8	8	46.1	46.1	26.21	20.709	701840000	61	Q9HB71
HYOU1	Hypoxia up-regulated protein 1	22.3138	21.2402	NaN	22.2122	NaN	21.7361	NaN	22.1432	22.3679	NaN	60	22.0022	21.6139	NaN	21.9472	23.4709	NaN	NaN	NaN	22.7883	23.0074	23.0334	60	22.6435	22	22	32.2	32.2	111.33	323.31	1137800000	99	Q9Y4L1
PGLYRP1	Peptidoglycan recognition protein 1	21.7911	23.0423	NaN	23.263	24.5628	NaN	NaN	23.7106	NaN	NaN	50	23.274	22.3664	22.7996	NaN	22.2581	25.0052	22.7391	NaN	22.5312	NaN	NaN	60	22.9499	4	4	37.2	37.2	21.731	84.271	382400000	69	O75594
HBZ	Hemoglobin subunit zeta	24.3695	25.2471	NaN	NaN	22.2798	23.8497	NaN	NaN	NaN	22.7207	50	23.6934	27.4323	24.345	21.0058	NaN	22.5483	25.8116	NaN	NaN	NaN	24.7667	60	24.3183	9	8	76.8	71.8	15.637	206.57	2650700000	97	P02008
PPBP	Platelet basic protein;Connective tissue-activating peptide III;TC-2;Connective tissue-activating peptide III(1-81);Beta-thromboglobulin;Neutrophil-activating peptide 2(74);Neutrophil-activating peptide 2(73);Neutrophil-activating peptide 2;TC-1;Neutrophil-activating peptide 2(1-66);Neutrophil-activating peptide 2(1-63)	24.8229	NaN	NaN	NaN	27.6665	NaN	25.8039	26.7345	NaN	27.0729	50	26.4201	26.0592	NaN	NaN	NaN	NaN	25.855	25.717	24.8037	25.7599	26.8624	60	25.8429	5	5	37.5	37.5	13.894	62.414	2166000000	62	P02775
ATP1A1	Sodium/potassium-transporting ATPase subunit alpha-1	22.0023	21.1132	NaN	NaN	NaN	22.0859	19.9329	NaN	NaN	20.884	50	21.2037	23.2647	21.5059	NaN	NaN	NaN	21.0592	NaN	20.9694	24.0512	22.3818	60	22.2053	29	29	37	37	112.89	323.31	1517800000	164	P05023;P13637;P50993;Q13733;P54707;P20648
CLTA	Clathrin light chain A	21.6702	NaN	22.8321	NaN	23.808	NaN	22.7413	NaN	NaN	21.6177	50	22.5339	19.9007	NaN	23.4427	NaN	24.4576	NaN	22.6736	NaN	21.8802	22.5158	60	22.4784	4	4	10.9	10.9	27.076	4.7712	311120000	38	P09496
CKB	Creatine kinase B-type	22.6901	NaN	23.6739	23.0669	NaN	NaN	NaN	NaN	23.3892	22.6317	50	23.0904	22.7478	NaN	22.5137	23.7395	NaN	NaN	NaN	22.5784	21.9951	22.8655	60	22.74	7	5	25.2	19.7	42.644	43.846	214430000	35	P12277
NQO2	Ribosyldihydronicotinamide dehydrogenase [quinone]	22.9965	23.8703	23.8795	24.3139	NaN	23.0137	NaN	NaN	NaN	NaN	50	23.6148	22.8119	23.5254	23.5117	23.4347	NaN	23.3366	NaN	NaN	NaN	23.705	60	23.3876	6	6	40.3	40.3	25.918	39.075	461020000	44	P16083
MARCKS	Myristoylated alanine-rich C-kinase substrate	NaN	22.9091	21.0599	24.4276	24.5473	NaN	NaN	22.0237	NaN	NaN	50	22.9935	21.9282	NaN	23.1986	NaN	25.239	20.6986	NaN	NaN	22.1929	20.1038	60	22.2268	7	7	40.1	40.1	31.554	323.31	472880000	108	P29966
KIF5B	Kinesin-1 heavy chain	20.8467	NaN	NaN	NaN	NaN	20.5921	19.3097	NaN	21.091	20.8129	50	20.5305	21.158	NaN	NaN	NaN	NaN	21.0385	20.8947	21.1544	23.0171	20.0343	60	21.2162	28	28	38.9	38.9	109.68	199.43	810630000	104	P33176;O60282;Q12840
ANP32A	Acidic leucine-rich nuclear phosphoprotein 32 family member A	22.8175	NaN	NaN	25.0941	25.528	24.186	NaN	25.0774	NaN	NaN	50	24.5406	25.2229	NaN	24.0218	24.5855	25.9667	NaN	NaN	22.9898	23.1874	NaN	60	24.329	8	6	32.5	26.1	28.585	171.42	1218100000	87	P39687;O43423;O95626
PREP	Prolyl endopeptidase	24.0803	23.9232	NaN	NaN	NaN	25.0321	24.1146	NaN	NaN	24.7833	50	24.3867	25.5835	25.4247	NaN	NaN	NaN	25.4546	24.1838	NaN	24.496	25.231	60	25.0623	25	25	50	50	80.699	199.78	2363800000	137	P48147
COPB1	Coatomer subunit beta	22.4895	NaN	NaN	NaN	NaN	21.2659	NaN	21.8677	22.0872	20.6269	50	21.6674	23.633	23.0262	NaN	22.2033	NaN	NaN	20.594	23.3605	24.5638	NaN	60	22.8968	16	16	21.7	21.7	107.14	71.965	814370000	107	P53618
HSPE1	10 kDa heat shock protein, mitochondrial	23.4185	NaN	NaN	23.9197	NaN	23.0046	NaN	NaN	22.7768	22.7281	50	23.1696	23.1611	NaN	24.0511	23.8542	23.1563	24.9904	NaN	23.0178	NaN	NaN	60	23.7052	4	4	40.2	40.2	10.932	4.4245	1143800000	36	P61604
RPL10A	60S ribosomal protein L10a	23.75	NaN	NaN	25.4763	NaN	22.9677	NaN	24.6746	23.0602	NaN	50	23.9858	NaN	NaN	23.1584	24.9484	21.8718	NaN	21.8079	25.0403	23.0034	NaN	60	23.305	7	7	38.7	38.7	24.831	25.471	1687600000	71	P62906
TNNC1	Troponin C, slow skeletal and cardiac muscles	25.1292	25.0905	25.6489	25.568	NaN	NaN	NaN	NaN	24.1979	NaN	50	25.1269	27.4929	NaN	24.927	NaN	NaN	NaN	24.0938	25.3404	25.1788	25.3227	60	25.3926	7	7	52.2	52.2	18.402	323.31	2884600000	113	P63316
VAC14	Protein VAC14 homolog	23.271	NaN	22.3982	NaN	NaN	22.3232	NaN	NaN	22.6395	22.8602	50	22.6984	23.1325	NaN	22.4578	21.6557	NaN	NaN	23.0183	22.787	22.229	NaN	60	22.5467	10	10	16.1	16.1	87.972	22.261	415070000	41	Q08AM6
ECH1	Delta(3,5)-Delta(2,4)-dienoyl-CoA isomerase, mitochondrial	24.8106	24.0926	23.5418	NaN	NaN	NaN	23.3236	23.9625	NaN	NaN	50	23.9462	24.6558	24.168	23.5414	NaN	NaN	24.5066	23.3848	NaN	24.1196	NaN	60	24.0627	7	7	31.1	31.1	35.816	199.7	671720000	65	Q13011
LBR	Lamin-B receptor	23.085	23.103	NaN	NaN	NaN	22.562	NaN	23.3919	22.4583	NaN	50	22.9201	25.0005	23.3266	NaN	22.9352	NaN	NaN	21.6669	24.288	25.029	NaN	60	23.7077	10	10	19.2	19.2	70.702	231.5	1512500000	61	Q14739
NDUFA9	NADH dehydrogenase [ubiquinone] 1 alpha subcomplex subunit 9, mitochondrial	23.3704	NaN	24.2521	NaN	NaN	NaN	23.4672	23.8776	24.0516	NaN	50	23.8038	24.9033	NaN	24.2148	23.6894	NaN	NaN	NaN	24.0775	23.4278	24.4989	60	24.1353	11	11	39.3	39.3	42.509	39.374	1281600000	92	Q16795
C9orf40	Uncharacterized protein C9orf40	NaN	22.4192	22.2642	20.8925	26.4324	NaN	22.4949	NaN	NaN	NaN	50	22.9006	24.6579	24.096	22.8174	NaN	25.993	24.4997	22.0218	NaN	NaN	NaN	60	24.0143	5	5	47.4	47.4	21.063	165.05	462050000	61	Q8IXQ3
LPIN2	Phosphatidate phosphatase LPIN2	21.2391	22.7386	NaN	NaN	NaN	22.5738	22.1838	NaN	NaN	22.4689	50	22.2408	22.9216	24.0959	NaN	NaN	NaN	NaN	22.5005	22.1438	21.3169	21.9754	60	22.4923	6	6	10.3	10.3	99.398	51.943	361480000	47	Q92539
PRKCDBP	Protein kinase C delta-binding protein	25.2203	NaN	23.9837	23.8352	NaN	NaN	NaN	23.837	22.8781	NaN	50	23.9509	NaN	NaN	24.8199	24.204	NaN	NaN	21.7365	23.5738	24.1505	22.3652	60	23.475	6	6	24.5	24.5	27.701	13.777	571360000	49	Q969G5
ARL8B	ADP-ribosylation factor-like protein 8B	25.3141	24.6302	NaN	NaN	NaN	23.6768	24.9772	NaN	NaN	23.8477	50	24.4892	NaN	25.1016	25.4161	NaN	NaN	NaN	24.499	24.1778	23.7384	24.0642	60	24.4995	10	5	53.8	33.3	21.539	84.152	1693600000	59	Q9NVJ2
ANKFY1	Rabankyrin-5	23.3314	NaN	NaN	NaN	NaN	24.0352	23.3242	NaN	23.8439	23.6524	50	23.6374	23.5967	NaN	22.9837	NaN	NaN	NaN	23.6165	23.998	23.4368	23.8732	60	23.5842	16	16	19.6	19.6	128.4	156.53	857500000	101	Q9P2R3
DNPEP	Aspartyl aminopeptidase	23.9465	NaN	NaN	NaN	NaN	24.1208	23.6658	NaN	24.2125	23.7962	50	23.9484	23.9636	24.2146	NaN	NaN	NaN	23.7765	23.4581	23.632	23.198	NaN	60	23.7071	11	11	39.6	39.6	53.41	121.11	975460000	57	Q9ULA0
COPG1	Coatomer subunit gamma-1	22.5745	22.2979	NaN	NaN	NaN	20.9282	22.0937	NaN	21.9761	NaN	50	21.9741	23.3648	23.1695	NaN	22.1353	NaN	23.075	21.7355	22.6447	NaN	NaN	60	22.6875	19	16	31.4	26.5	97.717	48.371	627360000	91	Q9Y678
		24.5242	NaN	23.9108	23.4116	NaN	NaN	NaN	23.3242	NaN	NaN	40	23.7927	24.6089	23.687	NaN	23.663	NaN	22.9607	22.6949	NaN	23.6938	NaN	60	23.5514	6	6	34.7	34.7	28.17	105	618450000	69	P0DPI2;A0A0B4J2D5
DNPH1	2-deoxynucleoside 5-phosphate N-hydrolase 1	NaN	NaN	25.4948	25.0575	25.1837	NaN	NaN	25.0918	NaN	NaN	40	25.207	24.8832	25.2597	24.889	NaN	25.885	25.3613	NaN	NaN	NaN	24.701	60	25.1632	5	5	53.4	53.4	19.108	158.96	1026900000	77	O43598
PDCD6	Programmed cell death protein 6	23.7883	24.5258	NaN	24.3625	24.8733	NaN	NaN	NaN	NaN	NaN	40	24.3874	24.4014	25.1582	24.3418	NaN	NaN	25.3629	NaN	NaN	23.247	24.9012	60	24.5688	3	3	17.8	17.8	21.868	6.9366	1033500000	42	O75340
EIF3J	Eukaryotic translation initiation factor 3 subunit J	23.4563	23.9225	23.7861	NaN	NaN	NaN	23.234	NaN	NaN	NaN	40	23.5997	23.8829	NaN	24.9912	24.1477	NaN	NaN	24.2368	24.2443	NaN	23.7294	60	24.2054	9	9	35.3	35.3	29.062	29.484	798700000	77	O75822
GLUD1;GLUD2	Glutamate dehydrogenase 1, mitochondrial;Glutamate dehydrogenase 2, mitochondrial	24.151	NaN	NaN	22.8394	NaN	22.6199	NaN	NaN	22.5939	NaN	40	23.0511	23.2171	23.1765	23.4174	23.2066	NaN	NaN	NaN	23.5736	24.2378	NaN	60	23.4715	16	16	38	38	61.397	206.18	1096800000	111	P00367;P49448
DLD	Dihydrolipoyl dehydrogenase, mitochondrial	23.8672	23.1308	NaN	NaN	NaN	NaN	NaN	NaN	22.8323	22.5241	40	23.0886	23.8066	23.144	NaN	NaN	NaN	NaN	22.8187	22.2825	24.707	22.5324	60	23.2152	8	8	25	25	54.177	55.153	821650000	79	P09622
H2AFV;H2AFZ	Histone H2A,V;Histone H2A,Z	NaN	25.1122	NaN	26.3739	26.0174	NaN	NaN	25.0851	NaN	NaN	40	25.6471	25.547	26.0279	NaN	25.5923	NaN	NaN	NaN	25.6923	25.3935	24.3602	60	25.4355	5	3	53.9	41.4	13.509	170.83	1946400000	66	Q71UI9;P0C0S5
ACAN	Aggrecan core protein;Aggrecan core protein 2	23.1784	NaN	22.8993	23.7831	23.6075	NaN	NaN	NaN	NaN	NaN	40	23.3671	24.7888	NaN	23.6311	24.2016	26.9944	24.4357	NaN	NaN	24.3625	NaN	60	24.7357	9	9	5	5	261.33	78.13	314360000	47	P16112
RPS19	40S ribosomal protein S19	NaN	23.5412	NaN	25.0917	NaN	NaN	NaN	23.9892	NaN	22.6872	40	23.8273	22.2407	NaN	22.6599	25.8123	NaN	NaN	NaN	24.522	23.9046	21.7422	60	23.4803	7	7	42.1	42.1	16.06	27.075	1753600000	69	P39019
MCAM	Cell surface glycoprotein MUC18	25.5534	NaN	22.5759	23.2061	NaN	NaN	NaN	NaN	23.4561	NaN	40	23.6979	22.1566	NaN	24.6391	22.5527	NaN	NaN	NaN	22.8086	24.4778	20.953	60	22.9313	13	13	29.4	29.4	71.607	323.31	528490000	55	P43121
ALDH3A2	Fatty aldehyde dehydrogenase	23.469	NaN	NaN	21.9132	NaN	21.1791	NaN	NaN	22.0989	NaN	40	22.1651	23.4394	NaN	23.9942	23.1344	NaN	22.8585	NaN	22.8688	21.6762	NaN	60	22.9953	8	7	20.6	18.1	54.847	27.211	666570000	79	P51648;P30838
RARS	Arginine--tRNA ligase, cytoplasmic	NaN	NaN	NaN	NaN	NaN	22.258	NaN	23.2467	22.4321	22.9066	40	22.7109	23.6377	NaN	22.403	22.4451	NaN	23.3561	NaN	22.913	21.9256	NaN	60	22.7801	9	9	17.6	17.6	75.378	21.514	358260000	59	P54136
RPL15	60S ribosomal protein L15	23.2968	23.3381	NaN	NaN	NaN	22.0771	NaN	22.0746	NaN	NaN	40	22.6967	24.5232	22.8991	NaN	22.614	NaN	22.7016	NaN	23.0394	23.4422	NaN	60	23.2032	8	8	33.8	33.8	24.146	27.193	1323500000	71	P61313
COL14A1	Collagen alpha-1(XIV) chain	24.3358	NaN	NaN	22.3742	NaN	23.2565	NaN	NaN	NaN	25.4449	40	23.8529	26.9266	NaN	NaN	20.6829	NaN	20.7986	NaN	23.0918	25.741	25.1626	60	23.7339	38	38	31.5	31.5	193.51	291.05	2406400000	161	Q05707
CHIT1	Chitotriosidase-1	20.068	NaN	NaN	NaN	NaN	NaN	20.5156	23.0924	22.4057	NaN	40	21.5204	23.9483	23.4783	NaN	NaN	NaN	NaN	20.9777	24.1403	21.0668	20.7973	60	22.4015	14	14	47	47	51.681	323.31	1078500000	99	Q13231
LHPP	Phospholysine phosphohistidine inorganic pyrophosphate phosphatase	NaN	NaN	24.5051	NaN	NaN	NaN	23.9067	NaN	23.4247	24.9148	40	24.1879	23.0908	24.8902	23.526	NaN	NaN	24.3015	24.6208	NaN	NaN	24.9356	60	24.2275	5	5	33	33	29.165	131.72	696840000	46	Q9H008
SH3BGRL3	SH3 domain-binding glutamic acid-rich-like protein 3	24.2691	25.9977	NaN	NaN	NaN	NaN	25.1299	NaN	24.9881	NaN	40	25.0962	NaN	24.8306	NaN	NaN	NaN	25.4916	24.916	24.1052	25.0099	24.492	60	24.8076	3	3	31.2	31.2	10.438	57.898	1317800000	91	Q9H299
SQRDL	Sulfide:quinone oxidoreductase, mitochondrial	23.1454	NaN	NaN	NaN	NaN	23.0924	NaN	22.4385	22.8901	NaN	40	22.8916	22.9476	NaN	22.114	23.5644	NaN	NaN	22.8569	23.7032	23.5821	NaN	60	23.1281	13	13	36.2	36.2	49.96	130.26	1127600000	125	Q9Y6N5
DNAJA2	DnaJ homolog subfamily A member 2	22.3825	NaN	NaN	NaN	NaN	NaN	22.2141	NaN	23.1056	NaN	30	22.5674	23.577	21.852	NaN	21.8549	NaN	NaN	22.4105	22.1058	22.2242	NaN	60	22.3374	9	9	36.4	36.4	45.745	96.476	397290000	53	O60884
NDUFA10	NADH dehydrogenase [ubiquinone] 1 alpha subcomplex subunit 10, mitochondrial	23.9026	NaN	NaN	NaN	NaN	NaN	NaN	22.7229	22.8494	NaN	30	23.1583	24.4888	NaN	22.8735	22.8817	NaN	NaN	NaN	23.0408	22.984	23.0685	60	23.2229	6	6	26.5	26.5	40.75	60.825	459210000	43	O95299
MT-CO2	Cytochrome c oxidase subunit 2	24.7933	NaN	NaN	NaN	NaN	NaN	NaN	NaN	23.8739	24.2034	30	24.2902	25.0272	NaN	24.7755	24.5396	NaN	NaN	NaN	24.8103	23.3713	25.0744	60	24.5997	6	6	32.2	32.2	25.565	66.484	1215100000	35	P00403
RPLP2	60S acidic ribosomal protein P2	23.0833	NaN	NaN	25.3385	NaN	NaN	NaN	24.9908	NaN	NaN	30	24.4709	NaN	NaN	23.9084	25.0663	26.2996	NaN	NaN	24.0552	23.9836	24.2893	60	24.6004	5	5	69.6	69.6	11.665	61.397	655240000	76	P05387
ATP5C1	ATP synthase subunit gamma, mitochondrial	23.9911	NaN	NaN	23.6403	NaN	23.1633	NaN	NaN	NaN	NaN	30	23.5982	23.4992	NaN	24.1593	24.3126	NaN	NaN	22.9093	23.7003	24.1158	NaN	60	23.7828	5	5	17.8	17.8	32.996	8.4546	682040000	67	P36542
SRSF1	Serine/arginine-rich splicing factor 1	21.5262	NaN	NaN	21.8636	NaN	NaN	NaN	22.4107	NaN	NaN	30	21.9335	22.3844	21.2892	22.5568	24.668	NaN	NaN	NaN	24.7791	24.7581	NaN	60	23.4059	9	9	39.9	39.9	27.744	24.599	1028100000	75	Q07955
CLINT1	Clathrin interactor 1	NaN	NaN	26.0473	NaN	NaN	NaN	NaN	NaN	23.8998	23.5581	30	24.5017	26.6246	NaN	NaN	NaN	NaN	24.079	24.4788	23.452	26.0254	24.3442	60	24.834	6	6	13.9	13.9	68.259	27.642	2565200000	36	Q14677
GPR142	Probable G-protein coupled receptor 142	24.7284	25.0941	NaN	NaN	24.6997	NaN	NaN	NaN	NaN	NaN	30	24.8407	24.5645	NaN	24.7291	25.5068	NaN	24.6158	NaN	24.6689	NaN	22.8068	60	24.482	2	2	2.4	2.4	51.106	2.188	2597500000	34	Q7Z601
CD163	Scavenger receptor cysteine-rich type 1 protein M130;Soluble CD163	22.9194	23.1185	NaN	23.4287	NaN	NaN	NaN	NaN	NaN	NaN	30	23.1555	22.6241	NaN	22.8787	23.565	22.7646	NaN	NaN	23.1628	23.4399	NaN	60	23.0725	11	11	13.3	13.3	125.45	65.828	383410000	74	Q86VB7
GGH	Gamma-glutamyl hydrolase	NaN	NaN	NaN	23.796	23.6816	NaN	NaN	23.5507	NaN	NaN	30	23.6761	24.0331	22.94	NaN	22.2704	23.7909	23.856	NaN	NaN	22.736	NaN	60	23.2711	8	8	27.4	27.4	35.964	19.084	567790000	60	Q92820
AP1M1	AP-1 complex subunit mu-1	21.0835	NaN	NaN	NaN	NaN	NaN	NaN	NaN	20.0096	20.2806	30	20.4579	21.8328	20.7585	NaN	NaN	NaN	21.4	20.2278	NaN	21.5083	20.6337	60	21.0602	14	14	42.1	42.1	48.586	20.519	507500000	48	Q9BXS5;Q9Y6Q5
MAN2C1	Alpha-mannosidase 2C1	21.7433	NaN	NaN	NaN	NaN	NaN	NaN	NaN	21.2327	22.7853	30	21.9205	22.531	23.3576	NaN	NaN	NaN	22.4028	21.6124	21.2498	20.999	NaN	60	22.0254	8	8	12.2	12.2	115.83	10.7	306100000	35	Q9NTJ4
YKT6	Synaptobrevin homolog YKT6	NaN	NaN	23.2985	NaN	NaN	NaN	22.814	NaN	NaN	NaN	20	23.0563	22.4992	24.6977	NaN	NaN	NaN	NaN	23.9176	22.1686	22.4912	23.2433	60	23.1696	5	5	29.8	29.8	22.417	2.1295	323350000	10	O15498
AP2S1	AP-2 complex subunit sigma	NaN	NaN	NaN	NaN	NaN	NaN	NaN	NaN	23.1441	23.5077	20	23.3259	23.7741	23.3173	NaN	NaN	NaN	23.0489	NaN	23.9231	23.8518	24.2874	60	23.7004	6	6	43	43	17.018	15.043	705930000	50	P53680
SND1	Staphylococcal nuclease domain-containing protein 1	22.9448	NaN	NaN	NaN	NaN	NaN	NaN	NaN	22.1198	NaN	20	22.5323	22.4359	23.1792	NaN	NaN	NaN	21.1016	NaN	23.7242	25.1284	20.9773	60	22.7578	30	30	46.6	46.6	102	323.31	1747900000	181	Q7KZF4
PLEKHO2	Pleckstrin homology domain-containing family O member 2	26.6684	NaN	NaN	NaN	NaN	NaN	NaN	NaN	27.0488	NaN	20	26.8586	NaN	NaN	26.8191	27.1307	NaN	NaN	25.6349	27.4891	26.9053	29.3148	60	27.2157	9	9	27.3	27.3	53.349	153.73	12292000000	60	Q8TD55
COL18A1	Collagen alpha-1(XVIII) chain;Endostatin	25.2325	NaN	NaN	NaN	NaN	NaN	NaN	NaN	NaN	NaN	10	25.2325	24.4289	NaN	23.1758	23.5286	NaN	NaN	22.4826	22.9648	23.7232	NaN	60	23.384	10	10	7.4	7.4	178.19	81.734	469590000	44	P39060
RPS8	40S ribosomal protein S8	24.4866	NaN	NaN	NaN	NaN	NaN	NaN	NaN	NaN	NaN	10	24.4866	24.6701	24.0079	NaN	24.2712	NaN	23.7904	NaN	24.3463	23.9295	NaN	60	24.1692	7	7	40.4	40.4	24.205	262.61	2068300000	92	P62241
U2AF1	Splicing factor U2AF 35 kDa subunit	NaN	NaN	NaN	NaN	NaN	NaN	NaN	22.2475	NaN	NaN	10	22.2475	21.1765	NaN	21.2199	22.0843	NaN	20.3465	NaN	23.0069	22.2563	NaN	60	21.6817	3	3	17.9	17.9	27.872	85.789	252500000	34	Q01081;Q8WU68
SPP2	Secreted phosphoprotein 24	NaN	NaN	NaN	NaN	23.2919	NaN	NaN	NaN	NaN	NaN	10	23.2919	NaN	NaN	23.6919	24.5447	24.8501	NaN	NaN	24.1518	25.3932	23.8523	60	24.414	6	6	32.2	32.2	24.337	8.0691	285830000	40	Q13103
SRSF7	Serine/arginine-rich splicing factor 7	NaN	NaN	NaN	22.3539	NaN	NaN	NaN	NaN	NaN	NaN	10	22.3539	23.7473	NaN	23.0862	24.7128	23.5653	NaN	NaN	25.1143	25.3224	NaN	60	24.2581	7	6	26.1	26.1	27.366	30.109	1052200000	61	Q16629
CPN2	Carboxypeptidase N subunit 2	23.0564	24.9508	24.8279	25.517	27.2768	21.5304	23.9822	24.8234	24.4974	NaN	90	24.4958	NaN	25.385	23.7289	24.7907	26.7205	NaN	22.7029	NaN	NaN	NaN	50	24.6656	14	14	36.9	36.9	60.556	57.872	1195900000	95	P22792
PROC	Vitamin K-dependent protein C;Vitamin K-dependent protein C light chain;Vitamin K-dependent protein C heavy chain;Activation peptide	22.4628	23.0537	24.339	24.844	24.4654	NaN	21.8264	23.7636	22.7063	NaN	80	23.4327	NaN	NaN	24.6199	23.9962	NaN	NaN	22.031	23.2607	NaN	21.5263	50	23.0868	6	6	23.4	23.4	52.071	66.995	364010000	58	P04070
CFHR2	Complement factor H-related protein 2	22.9785	24.3261	23.9518	24.8721	NaN	23.0949	23.7055	NaN	23.3281	21.9451	80	23.5253	23.3673	24.3264	NaN	23.6367	NaN	NaN	23.4363	23.3539	NaN	NaN	50	23.6241	9	4	50.7	17	30.65	77.52	597380000	67	P36980
RAB1B	Ras-related protein Rab-1B	25.7119	NaN	25.5374	24.6931	24.6315	25.3215	25.691	NaN	24.5571	26.7705	80	25.3642	NaN	25.7567	25.5065	NaN	NaN	NaN	24.4542	NaN	25.9168	25.5327	50	25.4334	10	4	65.7	31.3	22.171	85.702	2115400000	85	Q9H0U4;Q92928
IGHV6-1		27.6446	28.4737	28.6436	NaN	NaN	NaN	27.1509	26.5254	28.1607	27.9397	70	27.7913	27.6308	NaN	26.9997	27.3983	NaN	NaN	NaN	NaN	27.0714	27.8373	50	27.3875	3	3	21.5	21.5	13.481	3.496	10874000000	75	A0A0B4J1U7
PSMD14	26S proteasome non-ATPase regulatory subunit 14	23.6838	NaN	23.4026	23.3442	NaN	24.1259	24.0642	NaN	24.486	24.5712	70	23.954	NaN	NaN	25.5389	23.9193	NaN	NaN	NaN	23.513	22.65	23.5626	50	23.8367	5	5	22.3	22.3	34.577	4.8954	738320000	48	O00487
GOT2	Aspartate aminotransferase, mitochondrial	23.6694	22.9524	24.1333	24.0187	NaN	NaN	22.7036	24.0807	22.7612	NaN	70	23.4742	24.7934	NaN	24.1469	24.3314	NaN	NaN	22.7586	NaN	23.1867	NaN	50	23.8434	9	9	24.4	24.4	47.517	48.487	808600000	100	P00505
APOC1	Apolipoprotein C-I;Truncated apolipoprotein C-I	24.9681	24.7846	24.7609	28.6529	27.7684	NaN	24.6082	25.5045	NaN	NaN	70	25.864	NaN	NaN	27.1407	27.9388	29.7173	NaN	23.5766	24.5352	NaN	NaN	50	26.5817	3	3	24.1	24.1	9.3318	6.7597	1386000000	41	P02654
TPSB2;TPSAB1	Tryptase beta-2;Tryptase alpha/beta-1	24.9293	23.8428	22.5072	23.8738	21.6285	21.5993	NaN	24.5256	NaN	NaN	70	23.2724	23.1307	NaN	23.5457	23.2541	NaN	NaN	NaN	25.0726	22.5523	NaN	50	23.5111	7	7	30.9	30.9	30.651	193.72	1321700000	112	P20231;Q15661;Q9BZJ3
THOP1	Thimet oligopeptidase	22.8486	NaN	24.1599	22.716	NaN	24.2007	23.9682	NaN	24.4806	24.0409	70	23.7736	NaN	23.4235	NaN	NaN	NaN	NaN	23.9424	23.499	23.0526	22.9647	50	23.3765	16	16	27.7	27.7	78.839	46.601	1135000000	96	P52888
IST1	IST1 homolog	23.2904	NaN	24.199	23.6849	NaN	24.0531	24.0349	NaN	24.3719	23.7584	70	23.9132	NaN	NaN	25.4269	24.9185	NaN	NaN	24.0293	24.3102	23.0763	NaN	50	24.3522	7	7	21.7	21.7	39.75	146.13	1039500000	70	P53990
HSPH1	Heat shock protein 105 kDa	22.3355	22.4118	21.531	NaN	NaN	NaN	21.7355	22.3114	22.907	21.3955	70	22.0897	22.9502	NaN	21.6143	NaN	NaN	NaN	22.7579	23.1534	NaN	21.4323	50	22.3816	15	13	23.3	20.7	96.864	38.815	470620000	71	Q92598
CUL5	Cullin-5	21.9934	22.0731	22.4364	NaN	NaN	23.1448	22.1088	NaN	23.1804	23.0322	70	22.567	22.825	NaN	NaN	NaN	NaN	NaN	22.7719	22.3371	23.071	22.6909	50	22.7392	13	13	16.3	16.3	90.954	29.615	574110000	72	Q93034
HNRNPAB	Heterogeneous nuclear ribonucleoprotein A/B	22.4902	22.9179	22.3698	23.5128	22.5528	NaN	NaN	NaN	24.5287	20.9041	70	22.7537	NaN	NaN	23.0879	24.0922	NaN	23.3898	NaN	23.7129	25.2663	NaN	50	23.9098	6	6	20.5	20.5	36.224	184.08	713510000	44	Q99729
PRG3	Proteoglycan 3	25.9847	24.2484	NaN	23.9329	23.7703	25.2476	NaN	25.0992	25.0152	NaN	70	24.7569	27.1367	NaN	NaN	24.5	NaN	26.1205	NaN	26.3294	26.9046	NaN	50	26.1983	7	7	40.4	40.4	25.405	323.31	5393000000	148	Q9Y2Y8
ATP2A1	Sarcoplasmic/endoplasmic reticulum calcium ATPase 1	22.3614	NaN	NaN	NaN	NaN	22.9728	23.8332	24.1623	22.7258	22.7872	60	23.1404	23.2953	NaN	NaN	NaN	NaN	24.2049	24.2676	24.551	25.3749	NaN	50	24.3387	28	13	30.9	13.7	110.25	110.29	1788900000	117	O14983
ROCK2	Rho-associated protein kinase 2	20.4059	NaN	21.3017	NaN	NaN	22.151	21.3801	NaN	22.5207	22.5202	60	21.7133	NaN	NaN	NaN	NaN	NaN	22.1403	22.786	22.868	25.5544	22.0785	50	23.0854	27	24	25.4	22.8	160.9	111.32	617810000	95	O75116
CYC1	Cytochrome c1, heme protein, mitochondrial	24.0313	NaN	22.8564	23.3665	22.7354	22.7295	NaN	NaN	22.4087	NaN	60	23.0213	NaN	NaN	23.8431	25.0945	NaN	NaN	22.2467	23.7484	23.2128	NaN	50	23.6291	8	8	30.8	30.8	35.422	90.947	556000000	49	P08574
FDPS	Farnesyl pyrophosphate synthase	22.9364	NaN	23.9037	25.0364	NaN	NaN	NaN	24.1119	23.1202	23.4386	60	23.7579	NaN	NaN	24.0709	23.7859	NaN	NaN	23.9386	23.2255	NaN	24.3671	50	23.8776	7	7	21.7	21.7	48.275	15.637	779130000	44	P14324
YBX3	Y-box-binding protein 3	22.0436	NaN	22.1808	22.5388	23.3145	23.1051	NaN	NaN	21.995	NaN	60	22.5296	NaN	NaN	23.0733	22.5474	23.3452	NaN	NaN	NaN	22.0427	21.9539	50	22.5925	6	4	23.7	16.1	40.089	280.88	272340000	68	P16989
PPM1A	Protein phosphatase 1A	23.3439	23.9237	24.06	NaN	NaN	NaN	23.6287	NaN	23.4838	23.0631	60	23.5839	NaN	NaN	24.1569	NaN	NaN	NaN	23.7799	24.0875	22.1528	23.4021	50	23.5158	9	8	30.1	27	42.447	26.57	639070000	55	P35813
TAGLN	Transgelin	24.6403	NaN	23.8482	23.9629	NaN	22.5451	NaN	24.4336	23.3657	NaN	60	23.7993	NaN	NaN	24.6718	24.7429	NaN	NaN	NaN	24.7261	23.8501	21.4811	50	23.8944	6	6	30.8	30.8	22.611	43.476	712600000	75	Q01995
PAK2	Serine/threonine-protein kinase PAK 2;PAK-2p27;PAK-2p34	22.9332	NaN	NaN	22.5136	NaN	23.5951	23.1513	NaN	24.1121	24.2813	60	23.4311	NaN	NaN	23.7566	24.1516	NaN	NaN	23.4879	24.2494	NaN	24.448	50	24.0187	12	10	34.5	29.8	58.042	92.413	889340000	54	Q13177;O75914
UBA3	NEDD8-activating enzyme E1 catalytic subunit	22.2218	23.0544	22.7006	22.9304	NaN	NaN	22.5984	NaN	22.5162	NaN	60	22.6703	23.5058	23.9605	22.5806	NaN	NaN	23.423	22.3625	NaN	NaN	NaN	50	23.1665	10	10	37.4	37.4	51.852	44.184	456820000	50	Q8TBC4
ATP2A3	Sarcoplasmic/endoplasmic reticulum calcium ATPase 3	22.5581	22.4788	NaN	NaN	NaN	23.6506	23.7934	NaN	21.9075	23.8461	60	23.0391	NaN	NaN	NaN	NaN	NaN	23.1384	22.3163	21.9844	23.8412	23.9795	50	23.052	25	16	32	21.9	109.25	187.19	1072100000	80	Q93084
ANKRD2	Ankyrin repeat domain-containing protein 2	22.6317	21.3897	23.391	24.6605	NaN	NaN	NaN	NaN	20.9718	22.194	60	22.5398	23.6023	NaN	23.1797	22.5141	NaN	NaN	21.6216	23.6899	NaN	NaN	50	22.9215	12	12	46.4	46.4	39.859	158.52	510440000	69	Q9GZV1
VAPA	Vesicle-associated membrane protein-associated protein A	23.5871	NaN	NaN	23.0236	NaN	23.3292	23.1837	NaN	23.8809	22.9802	60	23.3308	NaN	NaN	24.5052	23.4775	NaN	NaN	24.1186	23.7882	24.4575	NaN	50	24.0694	6	5	24.9	20.1	27.893	14.496	638850000	48	Q9P0L0
UBA6	Ubiquitin-like modifier-activating enzyme 6	23.0347	NaN	NaN	NaN	NaN	23.3966	22.9833	NaN	23.2352	23.1059	50	23.1512	23.9132	24.0827	NaN	NaN	NaN	NaN	23.3719	23.0475	23.5908	NaN	50	23.6012	12	12	14.1	14.1	117.97	77.82	1057300000	51	A0AVT1
FCN1	Ficolin-1	NaN	22.0113	NaN	23.3615	24.7954	25.5181	NaN	NaN	23.2991	NaN	50	23.7971	NaN	24.0393	NaN	23.6798	NaN	24.5063	NaN	23.7926	24.0941	NaN	50	24.0224	8	8	40.2	40.2	35.078	202.71	1157100000	58	O00602
TPT1	Translationally-controlled tumor protein	24.6756	25.0556	NaN	NaN	25.0956	24.7322	NaN	NaN	NaN	24.2808	50	24.7679	NaN	NaN	NaN	25.5036	NaN	25.3664	24.7676	NaN	23.9359	25.1305	50	24.9408	3	3	19.8	19.8	19.595	9.7001	1145000000	40	P13693;Q56UQ5
RRM1	Ribonucleoside-diphosphate reductase large subunit	23.9172	NaN	NaN	NaN	NaN	25.7871	23.9252	NaN	24.2874	24.7547	50	24.5343	NaN	NaN	NaN	23.3576	NaN	NaN	23.3495	25.7554	23.0668	23.3067	50	23.7672	16	16	30.4	30.4	90.069	100.15	1266800000	108	P23921
MYL9	Myosin regulatory light polypeptide 9	24.2099	NaN	24.1257	25.5368	25.0036	NaN	23.8726	NaN	NaN	NaN	50	24.5497	24.7845	NaN	24.7389	NaN	25.687	25.8381	23.3915	NaN	NaN	NaN	50	24.888	8	3	58.7	23.8	19.827	59.565	632030000	53	P24844
SERPINB6	Serpin B6	23.7922	23.1382	NaN	NaN	NaN	23.1984	23.3051	NaN	23.0981	NaN	50	23.3064	23.7843	NaN	NaN	NaN	NaN	22.1733	23.7094	23.7548	23.6075	NaN	50	23.4059	16	15	55.1	52.9	42.621	160.69	1611100000	98	P35237
RPL4	60S ribosomal protein L4	24.0359	NaN	NaN	23.0353	NaN	23.5908	NaN	22.3579	23.2471	NaN	50	23.2534	23.0858	NaN	NaN	24.1874	NaN	NaN	22.4005	24.4065	25.2051	NaN	50	23.8571	11	11	32.1	32.1	47.697	23.515	1737400000	94	P36578
RPL5	60S ribosomal protein L5	24.3633	24.0961	NaN	NaN	NaN	NaN	NaN	23.58	23.7423	20.3091	50	23.2182	24.1416	NaN	NaN	24.1354	NaN	24.5524	NaN	24.8053	23.992	NaN	50	24.3253	11	11	40.7	40.7	34.362	68.939	2170800000	117	P46777
HK3	Hexokinase-3	NaN	21.7411	NaN	NaN	NaN	21.5546	NaN	22.7931	22.2572	21.7129	50	22.0118	NaN	22.5963	NaN	NaN	NaN	NaN	21.1322	22.4895	22.4804	22.3047	50	22.2006	18	17	24.6	23.3	99.024	29.257	647450000	75	P52790
UFM1	Ubiquitin-fold modifier 1	NaN	22.8996	24.4018	22.6779	NaN	22.485	NaN	23.8103	NaN	NaN	50	23.2549	NaN	24.8729	23.3013	22.1972	NaN	24.4457	23.5002	NaN	NaN	NaN	50	23.6635	2	2	50.6	50.6	9.1175	30.288	524570000	39	P61960
RPL11	60S ribosomal protein L11	24.5156	24.5159	NaN	24.1024	NaN	23.2959	NaN	25.0033	NaN	NaN	50	24.2866	25.4097	24.261	NaN	NaN	NaN	25.077	NaN	25.2748	24.9855	NaN	50	25.0016	4	4	24.2	24.2	20.252	59.417	1754300000	76	P62913
UBXN1	UBX domain-containing protein 1	23.2798	NaN	23.6098	NaN	NaN	23.6875	NaN	NaN	24.0004	22.495	50	23.4145	22.8859	NaN	24.3364	NaN	NaN	23.037	NaN	23.868	23.9445	NaN	50	23.6144	9	9	49.8	49.8	33.325	218.64	739710000	83	Q04323
DDX39B	Spliceosome RNA helicase DDX39B	24.4399	24.4194	NaN	22.9631	NaN	23.6827	NaN	NaN	24.4561	NaN	50	23.9923	NaN	NaN	23.7931	23.9348	NaN	NaN	24.0075	25.4458	24.8559	NaN	50	24.4074	17	7	48.4	21.7	48.991	98.968	3504700000	127	Q13838
PDLIM3	PDZ and LIM domain protein 3	20.5621	NaN	22.0046	NaN	NaN	NaN	21.9701	23.2587	23.2285	NaN	50	22.2048	NaN	NaN	22.0904	NaN	NaN	NaN	22.1624	24.0011	23.1914	22.1689	50	22.7229	11	11	48.1	48.1	39.232	59.108	572520000	60	Q53GG5
TRIM72	Tripartite motif-containing protein 72	24.0023	NaN	25.3991	NaN	NaN	NaN	24.1218	24.7755	24.9996	NaN	50	24.6596	25.9034	NaN	24.4353	NaN	NaN	NaN	24.2025	24.2457	25.1794	NaN	50	24.7933	8	8	25.6	25.6	52.73	27.347	1000500000	44	Q6ZMU5
RDH11	Retinol dehydrogenase 11	21.9117	NaN	NaN	NaN	NaN	22.2731	21.968	NaN	22.06	21.7302	50	21.9886	NaN	NaN	23.1164	22.4261	NaN	NaN	22.8696	22.7113	NaN	22.708	50	22.7663	7	7	28.9	28.9	35.386	24.102	283360000	45	Q8TC12
RNPEP	Aminopeptidase B	24.0679	NaN	NaN	NaN	NaN	22.9233	NaN	23.4636	23.5429	23.1891	50	23.4374	NaN	NaN	24.1352	23.1891	NaN	NaN	NaN	23.8703	22.2903	22.3481	50	23.1666	17	17	35.8	35.8	72.595	125	884100000	86	Q9H4A4
MYOZ1	Myozenin-1	21.0519	NaN	22.1633	NaN	NaN	NaN	21.5198	23.1169	22.9796	NaN	50	22.1663	NaN	NaN	23.1737	NaN	NaN	NaN	22.7865	25.5753	23.9821	20.7722	50	23.258	13	13	67.6	67.6	31.744	323.31	1410000000	134	Q9NP98
HSPB6	Heat shock protein beta-6	24.4205	NaN	23.7353	NaN	NaN	NaN	22.3278	23.9972	NaN	NaN	40	23.6202	22.5012	NaN	23.2049	NaN	NaN	21.1903	21.4248	NaN	NaN	21.2904	50	21.9223	4	4	36.9	36.9	17.135	28.664	295920000	26	O14558
KLHL41	Kelch-like protein 41	NaN	NaN	21.877	NaN	NaN	NaN	20.8772	20.8487	22.5025	NaN	40	21.5263	24.8205	NaN	NaN	NaN	NaN	NaN	21.3167	22.8578	25.2232	20.9988	50	23.0434	14	14	29	29	68.036	41.744	803500000	67	O60662
SNX2	Sorting nexin-2	22.5958	NaN	22.5988	23.5504	NaN	22.1225	NaN	NaN	NaN	NaN	40	22.7169	NaN	NaN	23.609	24.3798	NaN	NaN	NaN	21.9404	22.1165	21.3782	50	22.6848	10	9	22.5	20.4	58.47	50.326	352760000	41	O60749
USO1	General vesicular transport factor p115	22.807	NaN	23.0944	23.9304	NaN	NaN	21.9401	NaN	NaN	NaN	40	22.943	23.6454	NaN	24.041	24.4922	23.1781	NaN	NaN	24.07	NaN	NaN	50	23.8853	21	21	27.7	27.7	107.89	62.651	505740000	44	O60763
DNAJC13	DnaJ homolog subfamily C member 13	23.1762	NaN	NaN	NaN	NaN	24.0007	NaN	23.6822	NaN	23.1725	40	23.5079	24.2768	NaN	NaN	NaN	NaN	24.4542	24.2403	25.1987	25.2901	NaN	50	24.692	26	26	16.9	16.9	254.41	193.61	2267500000	93	O75165
KRAS	GTPase KRas;GTPase KRas, N-terminally processed	23.3612	NaN	NaN	NaN	NaN	23.6684	NaN	NaN	23.9339	24.379	40	23.8356	24.1223	NaN	NaN	23.3988	NaN	23.8615	24.5503	23.5	NaN	NaN	50	23.8866	6	2	39.2	11.6	21.656	60.067	764860000	53	P01116
ACYP1	Acylphosphatase-1	NaN	23.9525	23.6839	NaN	24.1121	NaN	NaN	23.6609	NaN	NaN	40	23.8524	24.384	23.8453	23.4499	NaN	NaN	24.211	NaN	NaN	NaN	24.1902	50	24.0161	5	5	60.6	60.6	11.261	8.4989	496490000	32	P07311
HMOX1	Heme oxygenase 1	21.1559	NaN	NaN	22.2633	NaN	NaN	NaN	24.5992	20.7063	NaN	40	22.1812	22.7915	NaN	20.8727	23.0209	21.2947	NaN	NaN	23.7928	NaN	NaN	50	22.3545	9	9	45.8	45.8	32.818	166.17	786870000	80	P09601
RNASE2	Non-secretory ribonuclease	NaN	22.9978	NaN	23.5897	23.4211	NaN	NaN	24.4493	NaN	NaN	40	23.6145	NaN	NaN	NaN	23.1746	25.0891	22.5704	NaN	23.3671	26.1774	NaN	50	24.0757	3	3	19.9	19.9	18.354	309.32	1327600000	79	P10153
NCF2	Neutrophil cytosol factor 2	NaN	NaN	22.3442	NaN	NaN	NaN	23.3355	22.881	22.9	NaN	40	22.8652	22.657	NaN	NaN	NaN	NaN	21.6845	23.4225	23.772	23.1498	NaN	50	22.9372	11	11	33.5	33.5	59.761	133.99	717490000	70	P19878
HNRNPH3	Heterogeneous nuclear ribonucleoprotein H3	23.1132	NaN	NaN	NaN	NaN	22.071	21.6008	NaN	NaN	21.146	40	21.9828	23.7345	NaN	23.1187	NaN	23.418	NaN	NaN	24.322	24.2033	NaN	50	23.7593	6	5	23.4	21.1	36.926	154.12	682340000	50	P31942
AGL	Glycogen debranching enzyme;4-alpha-glucanotransferase;Amylo-alpha-1,6-glucosidase	21.3039	NaN	21.6752	NaN	NaN	NaN	NaN	NaN	21.7428	22.0063	40	21.682	23.1677	NaN	NaN	NaN	NaN	NaN	21.5276	23.1672	24.0811	22.1382	50	22.8164	32	32	28.4	28.4	174.76	55.391	922230000	106	P35573
BSG	Basigin	NaN	23.2943	23.044	NaN	23.7611	NaN	NaN	23.8391	NaN	NaN	40	23.4847	23.6755	NaN	23.5045	NaN	25.4317	NaN	NaN	NaN	22.9038	22.9517	50	23.6934	5	5	15.6	15.6	42.2	10.217	418670000	37	P35613
LRPPRC	Leucine-rich PPR motif-containing protein, mitochondrial	23.3232	NaN	NaN	NaN	NaN	NaN	NaN	23.6301	21.4317	21.2617	40	22.4117	24.1741	NaN	22.9291	22.6654	NaN	NaN	NaN	25.3273	22.5627	NaN	50	23.5317	33	32	29.7	29.2	157.9	105.61	1245000000	146	P42704
GRB2	Growth factor receptor-bound protein 2	22.0302	NaN	NaN	NaN	NaN	NaN	NaN	23.0073	23.1366	22.7752	40	22.7373	NaN	NaN	22.5461	23.5097	NaN	NaN	23.0488	23.9592	NaN	22.9702	50	23.2068	8	8	45.6	45.6	25.206	32.205	736590000	41	P62993
RHOG	Rho-related GTP-binding protein RhoG	23.1323	NaN	NaN	23.3178	NaN	NaN	NaN	NaN	22.8952	22.4271	40	22.9431	NaN	NaN	23.3721	23.7076	NaN	NaN	23.1935	23.8555	23.0728	NaN	50	23.4403	8	7	62.8	57.1	21.308	323.31	1081000000	89	P84095
TWF2	Twinfilin-2	23.0076	NaN	NaN	NaN	NaN	22.7417	NaN	NaN	22.3695	23.2634	40	22.8456	NaN	NaN	22.9199	23.9247	NaN	NaN	NaN	24.0864	22.7399	23.1842	50	23.371	11	9	41.8	37.8	39.548	111.3	913440000	99	Q6IBS0
2011-09-01	Septin-11	24.4	NaN	NaN	NaN	NaN	23.1525	NaN	NaN	23.3625	23.3066	40	23.5554	23.4799	NaN	NaN	NaN	NaN	23.7407	23.3162	NaN	23.9833	23.5174	50	23.6075	12	7	37.5	23.8	49.398	249.78	879000000	71	Q9NVA2;Q9P0V9
EHD3	EH domain-containing protein 3	NaN	NaN	NaN	NaN	NaN	22.6717	23.6384	NaN	22.5985	23.865	40	23.1934	NaN	NaN	NaN	NaN	NaN	24.1005	23.6918	24.1413	23.1018	24.627	50	23.9325	21	9	53.5	27.7	60.886	30.801	751240000	61	Q9NZN3
TBC1D24	TBC1 domain family member 24	22.2579	22.9193	NaN	NaN	NaN	23.065	23.0928	NaN	NaN	NaN	40	22.8338	23.7875	24.5105	NaN	NaN	NaN	23.6907	22.5708	NaN	22.2102	NaN	50	23.3539	10	10	22.4	22.4	62.919	15.88	540580000	57	Q9ULP9
PPP6R1	Serine/threonine-protein phosphatase 6 regulatory subunit 1	NaN	NaN	22.8848	NaN	23.4316	NaN	NaN	NaN	22.0808	22.3089	40	22.6765	NaN	NaN	23.6193	NaN	22.6129	NaN	22.2915	23.0403	NaN	21.9135	50	22.6955	15	15	30.4	30.4	96.723	122.93	341190000	71	Q9UPN7
WIPI2	WD repeat domain phosphoinositide-interacting protein 2	23.5258	23.5284	22.7338	NaN	NaN	23.8194	NaN	NaN	NaN	NaN	40	23.4018	NaN	NaN	22.019	NaN	NaN	23.3597	23.4478	NaN	23.0973	23.4764	50	23.0801	5	5	14.8	14.8	49.408	7.59	383500000	25	Q9Y4P8
DYSF	Dysferlin	22.5777	NaN	NaN	NaN	NaN	NaN	21.0142	NaN	19.5415	NaN	30	21.0445	22.921	23.0405	NaN	NaN	NaN	23.2296	NaN	21.8326	22.9656	NaN	50	22.7978	30	30	19.4	19.4	237.29	91.304	684530000	97	O75923
GUSB	Beta-glucuronidase	20.5564	NaN	NaN	NaN	NaN	NaN	NaN	NaN	20.1122	18.9687	30	19.8791	22.4416	NaN	NaN	20.3231	NaN	21.3593	NaN	19.7765	NaN	19.8915	50	20.7584	15	15	33	33	74.731	191.33	1453000000	76	P08236
RPL17	60S ribosomal protein L17	21.5623	NaN	NaN	NaN	NaN	21.8557	NaN	NaN	23.219	NaN	30	22.2124	NaN	NaN	22.2694	25.1204	22.6237	NaN	NaN	24.3352	23.2503	NaN	50	23.5198	6	6	36.4	36.4	21.397	16.33	1140400000	62	P18621
COX5A	Cytochrome c oxidase subunit 5A, mitochondrial	22.9583	NaN	NaN	NaN	NaN	NaN	NaN	23.6703	21.8193	NaN	30	22.816	25.4404	23.1406	NaN	NaN	NaN	NaN	NaN	22.6036	22.2167	23.6035	50	23.401	6	6	51.3	51.3	16.762	42.64	657080000	30	P20674
MATR3	Matrin-3	21.0111	NaN	NaN	NaN	NaN	NaN	NaN	22.6927	21.9921	NaN	30	21.8986	24.0287	22.8577	NaN	NaN	NaN	23.313	NaN	24.1242	24.0467	NaN	50	23.674	15	15	24.8	24.8	94.622	120.46	1706000000	99	P43243
METAP2	Methionine aminopeptidase 2	22.0374	21.8355	NaN	NaN	NaN	22.5978	NaN	NaN	NaN	NaN	30	22.1569	NaN	21.9212	23.1431	22.8324	NaN	NaN	21.9068	23.2395	NaN	NaN	50	22.6086	9	9	31.6	31.6	52.891	84.02	499700000	68	P50579
CD81	CD81 antigen	24.7151	23.3491	NaN	NaN	24.4473	NaN	NaN	NaN	NaN	NaN	30	24.1705	26.4645	24.64	NaN	24.762	25.7147	NaN	NaN	NaN	23.3615	NaN	50	24.9885	3	3	25	25	25.809	24.26	715520000	43	P60033
IGBP1	Immunoglobulin-binding protein 1	NaN	NaN	NaN	NaN	NaN	22.6756	NaN	NaN	22.6733	22.1258	30	22.4915	NaN	NaN	23.7679	23.3648	NaN	NaN	22.2123	23.159	NaN	21.8827	50	22.8773	10	10	40.4	40.4	39.221	25.549	348620000	34	P78318;A0A1W2PR95
PIN1	Peptidyl-prolyl cis-trans isomerase NIMA-interacting 1	NaN	NaN	NaN	NaN	NaN	NaN	NaN	22.3553	23.0447	23.8975	30	23.0992	NaN	NaN	23.4583	NaN	23.357	NaN	22.7542	22.4272	NaN	24.1199	50	23.2233	4	4	39.3	39.3	18.243	8.5946	366550000	25	Q13526
MAPK14	Mitogen-activated protein kinase 14	NaN	21.7487	NaN	NaN	NaN	21.9258	NaN	NaN	21.6219	NaN	30	21.7655	NaN	NaN	21.6585	23.5115	NaN	NaN	21.6332	23.4524	21.6016	NaN	50	22.3714	9	9	37.2	37.2	41.293	58.751	675310000	85	Q16539
IAH1	Isoamyl acetate-hydrolyzing esterase 1 homolog	NaN	NaN	NaN	NaN	NaN	NaN	23.0201	NaN	23.4532	23.0521	30	23.1751	23.734	23.6381	22.6106	NaN	NaN	NaN	22.7841	NaN	NaN	22.9423	50	23.1418	6	6	39.1	39.1	27.598	21.096	357790000	37	Q2TAA2
DNAJC9	DnaJ homolog subfamily C member 9	22.7234	NaN	NaN	NaN	NaN	22.9211	NaN	NaN	23.6037	NaN	30	23.0827	23.7856	NaN	23.0668	23.1604	NaN	NaN	23.7498	23.6435	NaN	NaN	50	23.4812	8	8	45	45	29.909	71.449	819260000	81	Q8WXX5
DDX17	Probable ATP-dependent RNA helicase DDX17	22.5013	NaN	NaN	NaN	NaN	NaN	NaN	NaN	22.5018	20.2703	30	21.7578	NaN	20.8976	20.2253	20.3895	NaN	NaN	NaN	23.5614	23.8205	NaN	50	21.7788	20	15	35.8	27.8	80.272	174.75	1092800000	115	Q92841
CHCHD3	MICOS complex subunit MIC19	23.1287	20.8538	NaN	NaN	NaN	23.583	NaN	NaN	NaN	NaN	30	22.5218	NaN	21.0774	23.4055	23.4984	NaN	NaN	NaN	23.4868	24.294	NaN	50	23.1524	6	6	28.6	28.6	26.152	60.6	539530000	45	Q9NX63
SUN2	SUN domain-containing protein 2	19.9378	NaN	NaN	NaN	NaN	NaN	NaN	21.9582	20.7984	NaN	30	20.8981	22.9827	NaN	21.1686	22.4404	NaN	NaN	NaN	22.5781	21.8263	NaN	50	22.1992	16	16	35.3	35.3	80.31	147.87	454960000	56	Q9UH99
2009-09-01	Septin-9	23.1021	NaN	NaN	NaN	NaN	NaN	NaN	22.1584	22.3883	NaN	30	22.5496	22.6014	NaN	22.4787	NaN	NaN	NaN	NaN	22.7633	24.7443	22.6346	50	23.0445	15	15	32.6	32.6	65.401	170.33	842330000	56	Q9UHD8
CUTA	Protein CutA	20.3433	NaN	23.9308	NaN	NaN	NaN	NaN	NaN	NaN	NaN	20	22.137	23.1592	24.0346	21.4054	NaN	NaN	24.1451	21.7986	NaN	NaN	NaN	50	22.9086	3	3	29.6	29.6	19.116	82.765	223360000	23	O60888
SF3B1	Splicing factor 3B subunit 1	20.2001	NaN	NaN	NaN	NaN	NaN	NaN	NaN	21.352	NaN	20	20.7761	22.3072	19.8862	NaN	19.3094	NaN	NaN	NaN	22.455	23.9347	NaN	50	21.5785	24	24	26.2	26.2	145.83	170.09	764430000	106	O75533
ARL6IP5	PRA1 family protein 3	NaN	NaN	NaN	NaN	NaN	NaN	23.4037	NaN	NaN	23.3797	20	23.3917	NaN	NaN	24.6964	NaN	NaN	NaN	23.9675	25.6182	24.6683	25.1027	50	24.8106	4	4	24.5	24.5	21.614	183.91	920740000	41	O75915
ARF4	ADP-ribosylation factor 4	23.329	NaN	NaN	NaN	NaN	22.7404	NaN	NaN	NaN	NaN	20	23.0347	NaN	NaN	22.6501	NaN	NaN	NaN	23.1024	22.4391	23.7559	23.2465	50	23.0388	10	6	64.4	35.6	20.511	7.25	736530000	59	P18085
CEACAM8	Carcinoembryonic antigen-related cell adhesion molecule 8	NaN	NaN	NaN	NaN	24.5767	NaN	NaN	24.7409	NaN	NaN	20	24.6588	24.3877	NaN	22.7656	24.776	27.5143	NaN	NaN	NaN	24.4386	NaN	50	24.7764	5	4	22.6	20.1	38.153	165.71	1226700000	39	P31997
BAG6	Large proline-rich protein BAG6	NaN	NaN	NaN	NaN	NaN	NaN	NaN	22.4732	22.5593	NaN	20	22.5162	22.7849	NaN	21.4429	NaN	NaN	22.7183	22.038	NaN	NaN	21.4435	50	22.0855	8	8	12.5	12.5	119.41	29.506	273800000	49	P46379
RPS5	40S ribosomal protein S5;40S ribosomal protein S5, N-terminally processed	23.8229	NaN	NaN	NaN	NaN	22.8783	NaN	NaN	NaN	NaN	20	23.3506	NaN	NaN	NaN	24.0609	NaN	24.0688	22.207	24.6285	23.2107	NaN	50	23.6352	7	7	49	49	22.876	81.818	930400000	55	P46782
SLC25A11	Mitochondrial 2-oxoglutarate/malate carrier protein	23.3065	NaN	NaN	23.1748	NaN	NaN	NaN	NaN	NaN	NaN	20	23.2406	NaN	NaN	22.7789	23.4966	NaN	NaN	NaN	22.39	21.9895	21.8137	50	22.4937	9	9	35	35	34.061	22.371	311740000	36	Q02978
PDIA5	Protein disulfide-isomerase A5	NaN	NaN	NaN	NaN	NaN	NaN	NaN	NaN	22.7442	24.493	20	23.6186	23.4604	NaN	NaN	NaN	NaN	22.9948	NaN	24.0618	23.5906	23.7216	50	23.5659	13	13	35.8	35.8	59.594	44.631	941860000	52	Q14554
LPCAT3	Lysophospholipid acyltransferase 5	22.1743	NaN	NaN	NaN	NaN	22.1126	NaN	NaN	NaN	NaN	20	22.1434	24.6997	NaN	22.7426	22.3817	NaN	NaN	NaN	23.1016	23.0919	NaN	50	23.2035	4	4	9	9	56.034	5.5816	316160000	31	Q6P1A2
SRL	Sarcalumenin	NaN	NaN	22.7974	NaN	NaN	NaN	NaN	NaN	21.9594	NaN	20	22.3784	23.3945	NaN	22.5649	NaN	NaN	NaN	21.0949	23.3429	21.8536	NaN	50	22.4502	7	7	22	22	54.43	63.842	333290000	28	Q86TD4
HSD17B11	Estradiol 17-beta-dehydrogenase 11	22.4434	NaN	NaN	22.5677	NaN	NaN	NaN	NaN	NaN	NaN	20	22.5056	22.851	NaN	22.1843	23.3649	NaN	NaN	NaN	22.4489	22.2626	NaN	50	22.6224	6	6	27	27	32.963	11.497	209770000	32	Q8NBQ5
TAF15	TATA-binding protein-associated factor 2N	23.018	23.1495	NaN	NaN	NaN	NaN	NaN	NaN	NaN	NaN	20	23.0837	22.7202	NaN	NaN	23.2897	NaN	23.0687	NaN	23.7043	26.1754	NaN	50	23.7917	7	5	18.1	14.2	61.829	174.82	1265400000	49	Q92804
CNN2	Calponin-2	NaN	NaN	NaN	23.9513	NaN	NaN	NaN	NaN	22.7609	NaN	20	23.3561	NaN	NaN	NaN	24.2131	NaN	NaN	24.1476	22.994	24.2278	24.6575	50	24.048	6	5	23.6	20.1	33.697	25.855	786450000	22	Q99439
CTSZ	Cathepsin Z	23.1844	NaN	NaN	23.8395	NaN	NaN	NaN	NaN	NaN	NaN	20	23.512	23.8585	NaN	NaN	23.0888	23.6357	NaN	NaN	23.5315	23.2223	NaN	50	23.4673	5	5	19.5	19.5	33.868	36.507	564030000	46	Q9UBR2
ITGA6	Integrin alpha-6;Integrin alpha-6 heavy chain;Integrin alpha-6 light chain;Processed integrin alpha-6	NaN	NaN	NaN	NaN	NaN	NaN	22.0038	NaN	NaN	NaN	10	22.0038	NaN	NaN	22.5455	NaN	NaN	NaN	22.1579	21.3441	23.1713	22.2225	50	22.2882	9	9	11.2	11.2	126.6	75.319	215780000	25	P23229
NDUFS1	NADH-ubiquinone oxidoreductase 75 kDa subunit, mitochondrial	22.7445	NaN	NaN	NaN	NaN	NaN	NaN	NaN	NaN	NaN	10	22.7445	23.109	NaN	22.8944	22.3846	NaN	NaN	NaN	22.7953	23.1253	NaN	50	22.8617	13	13	25.7	25.7	79.467	39.774	329730000	64	P28331
OPTN	Optineurin	NaN	21.7159	NaN	NaN	NaN	NaN	NaN	NaN	NaN	NaN	10	21.7159	22.8248	NaN	22.7783	NaN	NaN	NaN	22.8756	22.658	NaN	22.9531	50	22.8179	8	8	17.7	17.7	65.921	72.538	498080000	33	Q96CV9
FARSB	Phenylalanine--tRNA ligase beta subunit	NaN	NaN	NaN	NaN	NaN	NaN	NaN	21.5139	NaN	NaN	10	21.5139	21.6321	NaN	21.0079	NaN	NaN	21.6741	NaN	20.9412	19.9501	NaN	50	21.0411	7	7	12.6	12.6	66.115	6.1866	180680000	30	Q9NSD9
TUBA8	Tubulin alpha-8 chain	NaN	NaN	NaN	NaN	NaN	NaN	NaN	NaN	NaN	22.2598	10	22.2598	NaN	NaN	21.692	NaN	NaN	NaN	22.3048	21.2755	21.8204	23.0833	50	22.0352	14	3	41.6	9.1	50.093	3.4345	115690000	19	Q9NY65
CPA3	Mast cell carboxypeptidase A	24.0138	23.4717	22.4173	20.815	NaN	21.4656	NaN	24.6601	21.8384	21.0402	80	22.4652	NaN	23.3992	23.1237	NaN	NaN	NaN	NaN	26.3312	23.1721	NaN	40	24.0066	8	8	22.1	22.1	48.669	67.596	1304600000	61	P15088
GSTM2	Glutathione S-transferase Mu 2	25.0898	NaN	24.9704	23.8954	NaN	23.7375	24.7074	24.9293	24.7016	25.4083	80	24.68	23.9437	NaN	NaN	24.4243	NaN	NaN	25.6098	24.8143	NaN	NaN	40	24.698	8	5	48.6	33.5	25.744	17.81	960370000	57	P28161
IGLV3-9		NaN	24.589	23.8076	25.5614	24.3452	NaN	24.2604	NaN	24.3165	25.4526	70	24.619	NaN	NaN	NaN	NaN	NaN	23.2205	23.7299	NaN	22.9605	24.9974	40	23.7271	5	2	46.1	16.5	12.332	2.4398	692020000	32	A0A075B6K5
IGKV1-27		23.2572	26.7818	NaN	26.255	NaN	24.2133	25.3712	NaN	24.4401	26.2555	70	25.2249	NaN	NaN	23.4962	24.7226	NaN	NaN	25.157	NaN	NaN	26.5832	40	24.9897	3	2	51.3	37.6	12.711	169.94	1433100000	101	A0A075B6S5
SEC14L2	SEC14-like protein 2	21.8357	22.5197	22.2942	NaN	NaN	23.1153	22.8314	NaN	22.5737	23.0093	70	22.5971	NaN	23.3611	NaN	NaN	NaN	NaN	22.6765	NaN	22.6567	22.6799	40	22.8435	11	11	36.5	36.5	46.145	56.946	371000000	37	O76054;Q9UDX4
ACAA2	3-ketoacyl-CoA thiolase, mitochondrial	25.1687	NaN	23.5677	23.0364	NaN	NaN	22.3179	24.1856	23.0166	22.6096	70	23.4146	NaN	NaN	24.3091	23.9547	NaN	NaN	NaN	24.0919	24.1799	NaN	40	24.1339	14	14	54.4	54.4	41.924	241.4	1105000000	72	P42765
GMFB	Glia maturation factor beta	22.7705	NaN	23.7963	NaN	NaN	22.8156	22.9993	23.0679	22.6542	22.9125	70	23.0023	NaN	NaN	23.0792	23.5965	NaN	NaN	23.6981	23.5026	NaN	NaN	40	23.4691	6	5	48.6	42.3	16.713	207.28	559590000	64	P60983
HGFAC	Hepatocyte growth factor activator;Hepatocyte growth factor activator short chain;Hepatocyte growth factor activator long chain	22.8633	NaN	23.1147	24.1283	NaN	NaN	22.8657	22.7316	23.0479	23.8541	70	23.2294	NaN	NaN	NaN	23.6883	NaN	NaN	21.5409	21.7006	NaN	22.1311	40	22.2652	9	5	20.3	12.7	70.681	50.575	292530000	55	Q04756
PGP	Phosphoglycolate phosphatase	23.0137	23.7707	23.7927	23.4225	NaN	22.979	23.8893	NaN	NaN	NaN	60	23.478	NaN	24.4549	22.9073	23.1163	NaN	NaN	23.0618	NaN	NaN	NaN	40	23.3851	7	7	29	29	34.006	36.948	396750000	48	A6NDG6
CD14	Monocyte differentiation antigen CD14;Monocyte differentiation antigen CD14, urinary form;Monocyte differentiation antigen CD14, membrane-bound form	NaN	23.856	22.4377	24.3291	24.5382	NaN	NaN	23.5385	21.3415	NaN	60	23.3401	23.4273	23.8543	22.013	NaN	22.8103	NaN	NaN	NaN	NaN	NaN	40	23.0262	5	5	23.2	23.2	40.076	27.267	231290000	50	P08571
RPL7	60S ribosomal protein L7	24.784	24.2799	NaN	23.0003	NaN	23.4443	NaN	24.561	24.4637	NaN	60	24.0889	25.7279	NaN	NaN	24.9178	NaN	NaN	NaN	25.7091	25.0388	NaN	40	25.3484	10	10	44	44	29.225	62.658	3016400000	120	P18124
CD9	CD9 antigen	23.5846	23.8169	NaN	24.1837	26.2131	23.0441	23.9725	NaN	NaN	NaN	60	24.1358	NaN	NaN	23.5136	NaN	27.3321	26.0901	NaN	NaN	24.5815	NaN	40	25.3794	4	4	18.4	18.4	25.416	63.41	574220000	38	P21926
UQCRC1	Cytochrome b-c1 complex subunit 1, mitochondrial	24.4735	22.6748	24.3324	24.203	NaN	NaN	NaN	23.2568	22.3345	NaN	60	23.5458	NaN	NaN	24.8052	24.4904	NaN	NaN	NaN	23.0793	23.7994	NaN	40	24.0436	11	11	39.8	39.8	52.645	81.108	564950000	94	P31930
GMPS	GMP synthase [glutamine-hydrolyzing]	21.3514	NaN	22.7839	NaN	NaN	NaN	21.6654	22.2398	22.6751	22.5873	60	22.2171	NaN	NaN	NaN	NaN	NaN	NaN	21.7769	22.2184	21.112	21.9086	40	21.754	9	9	22.1	22.1	76.715	67.439	400320000	50	P49915
ETF1	Eukaryotic peptide chain release factor subunit 1	21.8587	22.2671	NaN	NaN	NaN	21.101	22.0716	NaN	20.9887	22.5417	60	21.8048	NaN	21.6838	NaN	NaN	NaN	NaN	22.063	21.3462	21.5271	NaN	40	21.655	14	14	43.7	43.7	49.03	78.063	465180000	92	P62495
ABCF1	ATP-binding cassette sub-family F member 1	27.35	27.8284	NaN	NaN	NaN	26.8658	29.4286	28.2708	29.2432	NaN	60	28.1645	27.5319	NaN	NaN	NaN	NaN	NaN	29.4982	26.9451	27.8226	NaN	40	27.9495	13	13	25	25	95.925	210.57	9574300000	54	Q8NE71
C11orf54	Ester hydrolase C11orf54	21.8287	NaN	22.6513	NaN	NaN	NaN	21.8252	22.8057	22.3814	21.5045	60	22.1661	NaN	NaN	22.6595	23.2686	NaN	NaN	22.9128	22.3252	NaN	NaN	40	22.7915	5	5	18.1	18.1	35.117	6.4998	373560000	26	Q9H0W9
PPIL3	Peptidyl-prolyl cis-trans isomerase-like 3	23.4004	NaN	NaN	23.6504	NaN	23.7378	23.2138	NaN	22.6331	24.0333	60	23.4448	NaN	NaN	NaN	23.3877	NaN	23.4842	23.0892	NaN	NaN	23.6889	40	23.4125	4	4	29.2	29.2	18.154	21.364	450180000	59	Q9H2H8
NRBP1	Nuclear receptor-binding protein	22.6396	NaN	24.0592	NaN	NaN	NaN	23.7128	23.4018	23.0903	24.0559	60	23.4933	23.7771	24.1546	NaN	NaN	NaN	NaN	23.3701	22.6625	NaN	NaN	40	23.4911	4	4	11	11	59.844	11.722	578890000	39	Q9UHY1
NDUFS3	NADH dehydrogenase [ubiquinone] iron-sulfur protein 3, mitochondrial	22.4169	NaN	22.4156	23.3982	22.2084	NaN	NaN	22.7731	NaN	NaN	50	22.6424	23.8164	NaN	22.5828	NaN	NaN	NaN	NaN	22.5005	21.2738	NaN	40	22.5434	9	9	47.3	47.3	30.241	64.217	421130000	67	O75489
GSPT1	Eukaryotic peptide chain release factor GTP-binding subunit ERF3A	23.228	23.6777	NaN	NaN	NaN	24.0408	23.4631	NaN	22.4296	NaN	50	23.3679	24.0604	NaN	NaN	NaN	NaN	NaN	23.6404	NaN	23.6385	22.9209	40	23.5651	12	4	34.9	15.4	55.755	127.16	698650000	76	P15170
ARCN1	Coatomer subunit delta	21.7141	21.4555	NaN	NaN	NaN	21.106	21.0731	NaN	NaN	20.6754	50	21.2048	22.9182	NaN	NaN	NaN	NaN	22.2437	NaN	NaN	22.1345	21.1735	40	22.1175	16	16	34.4	34.4	57.21	45.989	631140000	67	P48444
MYOM2	Myomesin-2	22.755	NaN	NaN	NaN	NaN	21.4134	21.9602	19.3444	20.3382	NaN	50	21.1623	24.7805	NaN	NaN	NaN	NaN	NaN	21.2753	22.2683	25.0759	NaN	40	23.35	46	46	40.5	40.5	164.87	323.31	1893800000	166	P54296
RAB5B	Ras-related protein Rab-5B	23.4405	23.1482	NaN	NaN	NaN	23.3764	23.9208	NaN	NaN	22.5047	50	23.2781	NaN	NaN	NaN	NaN	NaN	NaN	23.2388	22.8395	22.4772	24.1778	40	23.1833	9	6	60.9	46	23.707	109.69	455040000	56	P61020
EIF3A	Eukaryotic translation initiation factor 3 subunit A	21.8349	NaN	NaN	NaN	NaN	20.9012	17.8604	21.0415	20.1158	NaN	50	20.3507	22.7402	21.61	NaN	NaN	NaN	NaN	NaN	23.1084	21.7605	NaN	40	22.3048	30	30	24.8	24.8	166.57	232.37	1438100000	127	Q14152
PPP2R5D	Serine/threonine-protein phosphatase 2A 56 kDa regulatory subunit delta isoform	22.7674	23.1772	NaN	NaN	NaN	23.7722	NaN	NaN	23.4234	23.7953	50	23.3871	NaN	NaN	23.6254	NaN	NaN	NaN	23.3097	23.4419	24.1251	NaN	40	23.6255	11	8	21.9	15.1	69.991	18.07	599170000	50	Q14738
PPP6R3	Serine/threonine-protein phosphatase 6 regulatory subunit 3	22.3068	NaN	22.0734	NaN	NaN	NaN	22.5457	NaN	23.3218	23.3111	50	22.7117	NaN	NaN	23.543	NaN	NaN	NaN	23.6347	23.765	22.3704	NaN	40	23.3283	11	11	14.7	14.7	97.668	128.51	569920000	65	Q5H9R7
ECM29	Proteasome-associated protein ECM29 homolog	20.6417	NaN	NaN	NaN	NaN	20.1944	21.1883	21.0974	21.9241	NaN	50	21.0092	NaN	NaN	20.5308	NaN	NaN	NaN	22.3143	21.8736	20.6244	NaN	40	21.3358	9	9	6.6	6.6	204.29	15.978	215490000	35	Q5VYK3
SERBP1	Plasminogen activator inhibitor 1 RNA-binding protein	21.5861	20.8927	NaN	NaN	NaN	20.2006	NaN	19.9945	22.8622	NaN	50	21.1072	NaN	19.9308	19.2564	NaN	NaN	NaN	NaN	22.4251	25.477	NaN	40	21.7723	17	17	52	52	44.965	323.31	1722700000	162	Q8NC51
COPS8	COP9 signalosome complex subunit 8	NaN	NaN	23.3531	NaN	24.3843	NaN	23.0781	23.4273	NaN	22.3226	50	23.3131	22.7417	23.2177	23.4641	NaN	NaN	NaN	NaN	NaN	NaN	23.5631	40	23.2467	5	5	41.1	41.1	23.225	77.755	257370000	46	Q99627
WDR77	Methylosome protein 50	23.3839	22.7663	NaN	NaN	NaN	23.1848	24.1803	NaN	NaN	24.0038	50	23.5038	NaN	22.6107	NaN	NaN	NaN	NaN	23.6379	22.2656	NaN	24.0432	40	23.1393	6	6	25.4	25.4	36.724	33.511	482950000	52	Q9BQA1
CTPS2	CTP synthase 2	21.9416	NaN	NaN	NaN	NaN	22.7814	22.1739	NaN	22.9769	22.9063	50	22.556	NaN	NaN	22.7985	21.9784	NaN	NaN	22.76	22.6954	NaN	NaN	40	22.5581	12	10	27.3	22.9	65.677	17.348	386820000	48	Q9NRF8
REXO2	Oligoribonuclease, mitochondrial	24.1846	24.8458	25.2418	NaN	NaN	24.2888	NaN	NaN	NaN	23.9616	50	24.5045	NaN	NaN	25.5603	NaN	NaN	NaN	25.1212	23.9336	NaN	24.4092	40	24.7561	6	6	28.7	28.7	26.832	5.1879	1138100000	35	Q9Y3B8
GMPPB	Mannose-1-phosphate guanyltransferase beta	22.1252	NaN	22.1282	NaN	NaN	22.026	22.5241	NaN	21.6462	NaN	50	22.0899	NaN	21.34	23.8566	22.529	NaN	NaN	22.1901	NaN	NaN	NaN	40	22.4789	5	5	20.3	20.3	39.834	12.293	224430000	29	Q9Y5P6
ARPC5	Actin-related protein 2/3 complex subunit 5	NaN	NaN	23.7373	NaN	25.453	NaN	23.4571	24.2954	NaN	NaN	40	24.2357	23.3999	NaN	NaN	24.357	NaN	23.8837	NaN	NaN	NaN	23.6344	40	23.8188	5	5	52.3	52.3	16.32	323.31	911090000	59	O15511
APOC2	Apolipoprotein C-II;Proapolipoprotein C-II	26.4608	NaN	NaN	26.7724	27.3849	NaN	NaN	26.9489	NaN	NaN	40	26.8918	28.4581	NaN	26.5149	NaN	26.8035	26.5116	NaN	NaN	NaN	NaN	40	27.072	3	3	38.6	38.6	11.284	54.973	3597000000	14	P02655
HARS	Histidine--tRNA ligase, cytoplasmic	22.3589	NaN	NaN	22.2031	NaN	NaN	NaN	NaN	22.3551	21.823	40	22.185	NaN	NaN	22.9085	22.6946	NaN	NaN	NaN	21.7088	NaN	21.1897	40	22.1254	6	4	17.3	13.8	57.41	104.94	251480000	29	P12081
HCLS1	Hematopoietic lineage cell-specific protein	NaN	NaN	NaN	21.3698	NaN	21.395	NaN	NaN	21.37	20.4364	40	21.1428	NaN	NaN	NaN	NaN	NaN	20.3916	22.5031	22.5792	25.8215	NaN	40	22.8238	15	15	41.4	41.4	54.013	285.44	1466900000	145	P14317
C4BPB	C4b-binding protein beta chain	24.0051	NaN	24.2874	25.0335	25.92	NaN	NaN	NaN	NaN	NaN	40	24.8115	24.6085	NaN	23.6832	24.6193	27.312	NaN	NaN	NaN	NaN	NaN	40	25.0558	5	5	26.2	26.2	28.357	12.955	296900000	25	P20851
TBXAS1	Thromboxane-A synthase	22.4906	NaN	NaN	NaN	NaN	23.021	22.5927	NaN	21.9431	NaN	40	22.5119	NaN	NaN	NaN	NaN	NaN	NaN	22.4899	21.9206	23.6395	23.794	40	22.961	10	10	22.3	22.3	60.518	29.973	385760000	54	P24557
RPL3	60S ribosomal protein L3	23.5365	NaN	NaN	21.9814	NaN	23.3242	NaN	NaN	22.2009	NaN	40	22.7607	NaN	NaN	NaN	22.5344	NaN	NaN	NaN	23.696	24.9915	20.3506	40	22.8931	14	14	36.2	36.2	46.108	94.138	1776900000	92	P39023;Q92901
ACTN3	Alpha-actinin-3	NaN	NaN	19.4117	NaN	NaN	18.8241	19.9682	22.3837	NaN	NaN	40	20.1469	NaN	NaN	NaN	NaN	NaN	21.0798	23.4413	24.6208	22.9909	NaN	40	23.0332	45	32	59.6	43.5	103.24	307.85	2488700000	197	Q08043
MLEC	Malectin	22.4725	21.9269	NaN	NaN	NaN	21.2378	21.3733	NaN	NaN	NaN	40	21.7526	23.5796	NaN	NaN	NaN	NaN	23.1821	NaN	NaN	23.7716	22.8152	40	23.3371	11	11	37.3	37.3	32.233	196	870700000	57	Q14165
SMYD5	SET and MYND domain-containing protein 5	NaN	NaN	NaN	NaN	NaN	21.9563	21.814	NaN	21.633	21.5326	40	21.734	NaN	NaN	22.4331	21.2696	NaN	NaN	21.8478	22.2851	NaN	NaN	40	21.9589	4	4	11	11	47.34	6.329	122230000	26	Q6GMV2
RCSD1	CapZ-interacting protein	NaN	20.5425	NaN	21.6492	NaN	20.9424	NaN	NaN	23.0194	NaN	40	21.5384	NaN	NaN	21.9294	21.3192	NaN	NaN	NaN	23.4751	21.4	NaN	40	22.0309	11	11	47.6	47.6	44.503	293.63	814440000	85	Q6JBY9
SBSN	Suprabasin	NaN	NaN	NaN	19.9054	20.771	NaN	18.9554	NaN	18.5458	NaN	40	19.5444	NaN	NaN	NaN	NaN	25.8409	NaN	18.1621	18.6458	20.9832	NaN	40	20.908	3	3	18.3	18.3	60.54	17.461	46808000	11	Q6UWP8
MYO18A	Unconventional myosin-XVIIIa	21.294	NaN	NaN	NaN	NaN	21.0244	NaN	20.3201	21.8831	NaN	40	21.1304	22.0463	NaN	NaN	NaN	NaN	NaN	20.3468	23.1434	24.6285	NaN	40	22.5412	25	25	17.1	17.1	233.11	323.31	735540000	110	Q92614
ASAP1	Arf-GAP with SH3 domain, ANK repeat and PH domain-containing protein 1	22.0777	NaN	NaN	NaN	NaN	22.3176	NaN	NaN	22.6222	22.5541	40	22.3929	NaN	NaN	22.8237	NaN	NaN	NaN	22.1934	22.046	22.314	NaN	40	22.3443	12	11	14.3	13.4	125.5	25.558	355560000	38	Q9ULH1
COPE	Coatomer subunit epsilon	NaN	22.3792	NaN	NaN	NaN	NaN	22.099	NaN	NaN	21.9902	30	22.1561	NaN	NaN	22.5839	22.6778	NaN	NaN	22.2187	22.3506	NaN	NaN	40	22.4577	7	7	35.1	35.1	34.482	38.157	266360000	40	O14579
SOD3	Extracellular superoxide dismutase [Cu-Zn]	24.6005	NaN	NaN	24.3117	NaN	NaN	NaN	NaN	23.018	NaN	30	23.9768	NaN	NaN	23.7452	23.9894	NaN	NaN	NaN	23.6541	22.8129	NaN	40	23.5504	2	2	8.8	8.8	25.851	3.4624	180590000	14	P08294
CD44	CD44 antigen	NaN	24.1384	NaN	25.1046	NaN	NaN	NaN	24.1366	NaN	NaN	30	24.4599	24.411	NaN	24.9065	24.3701	27.2799	NaN	NaN	NaN	NaN	NaN	40	25.2419	3	3	4	4	81.537	5.6146	468020000	24	P16070
ALOX12	Arachidonate 12-lipoxygenase, 12S-type	NaN	NaN	NaN	NaN	NaN	22.1051	22.3473	NaN	NaN	22.9346	30	22.4623	NaN	NaN	NaN	NaN	NaN	23.0325	23.8208	NaN	22.6359	23.0434	40	23.1332	9	9	19.2	19.2	75.693	34.11	367960000	34	P18054
MAOA	Amine oxidase [flavin-containing] A	25.9338	NaN	NaN	NaN	NaN	22.2962	NaN	NaN	23.1446	NaN	30	23.7915	24.1127	24.0512	NaN	NaN	NaN	NaN	NaN	22.8168	25.8679	NaN	40	24.2121	12	11	32.1	30	59.681	23.622	820730000	32	P21397
CDK2;CDK3	Cyclin-dependent kinase 2;Cyclin-dependent kinase 3	NaN	NaN	NaN	NaN	NaN	NaN	23.8815	NaN	23.7871	24.4728	30	24.0471	NaN	25.2766	NaN	NaN	NaN	25.2706	24.6742	NaN	NaN	24.2577	40	24.8698	4	3	16.4	13.8	33.929	6.8973	836630000	27	P24941;Q00526;Q9NYV4;Q14004;P50750;Q00536;Q00537;O94921;Q07002;Q00535;P11802;Q96Q40
SYK	Tyrosine-protein kinase SYK	21.7681	NaN	NaN	NaN	NaN	NaN	21.5617	NaN	22.0493	NaN	30	21.793	NaN	NaN	NaN	NaN	21.048	NaN	20.6773	21.8716	22.3632	NaN	40	21.49	16	16	35.6	35.6	72.065	299.32	510850000	39	P43405;P43403;Q8NFD2
CRK	Adapter molecule crk	22.7385	NaN	NaN	NaN	NaN	NaN	NaN	NaN	22.3293	23.3469	30	22.8049	NaN	NaN	NaN	NaN	NaN	NaN	22.4005	21.7091	22.0753	22.1462	40	22.0828	5	5	23.4	23.4	33.83	54.543	215690000	27	P46108
MCM2	DNA replication licensing factor MCM2	25.5533	NaN	NaN	26.1277	NaN	NaN	NaN	NaN	24.1791	NaN	30	25.2867	NaN	24.1718	NaN	NaN	NaN	NaN	25.5471	25.869	25.2756	NaN	40	25.2159	19	19	26	26	101.89	237.14	2094200000	82	P49736
SERPINB9	Serpin B9	NaN	NaN	NaN	NaN	NaN	NaN	21.5134	NaN	21.725	21.9883	30	21.7422	NaN	NaN	22.5279	22.3084	NaN	NaN	NaN	22.5782	NaN	22.3933	40	22.4519	10	8	31.9	26.1	42.403	18.549	305010000	39	P50453
STAT5B	Signal transducer and activator of transcription 5B	22.8796	NaN	NaN	NaN	NaN	22.5126	NaN	NaN	NaN	23.2636	30	22.8853	NaN	22.769	NaN	NaN	NaN	NaN	21.9589	NaN	23.6204	22.7783	40	22.7817	14	4	25.8	10	89.865	27.565	582270000	58	P51692
EIF3B	Eukaryotic translation initiation factor 3 subunit B	22.4274	22.3395	NaN	22.4454	NaN	NaN	NaN	NaN	NaN	NaN	30	22.4041	22.6537	NaN	NaN	22.4378	22.1876	NaN	NaN	22.7159	NaN	NaN	40	22.4988	17	17	28.9	28.9	92.48	134.01	533130000	65	P55884
CORO7	Coronin-7	NaN	NaN	NaN	NaN	NaN	NaN	22.4594	NaN	23.9093	22.8827	30	23.0838	NaN	NaN	NaN	NaN	NaN	NaN	23.6932	22.6909	23.6685	23.0533	40	23.2765	16	16	34.1	34.1	100.6	82.834	660340000	79	P57737
RPL23A	60S ribosomal protein L23a	23.1351	NaN	NaN	NaN	NaN	22.2625	NaN	NaN	23.4986	NaN	30	22.9654	22.8284	NaN	NaN	23.8184	NaN	NaN	NaN	24.6567	23.5657	NaN	40	23.7173	7	7	41.7	41.7	17.695	13.897	1289000000	55	P62750
RPL24	60S ribosomal protein L24	22.8847	NaN	NaN	23.3586	NaN	NaN	NaN	NaN	23.5192	NaN	30	23.2542	NaN	NaN	NaN	23.6681	NaN	NaN	NaN	24.5112	23.1518	22.5826	40	23.4784	7	7	40.1	40.1	17.779	10.128	1542500000	70	P83731
FMOD	Fibromodulin	24.7417	NaN	NaN	NaN	24.2528	NaN	NaN	23.3656	NaN	NaN	30	24.12	25.7736	NaN	NaN	NaN	25.2579	24.9698	NaN	NaN	22.2726	NaN	40	24.5685	5	5	18.1	18.1	43.178	298.72	558110000	44	Q06828
ROCK1	Rho-associated protein kinase 1	NaN	NaN	NaN	NaN	NaN	25.032	NaN	NaN	23.1729	23.5477	30	23.9175	NaN	23.776	NaN	NaN	NaN	NaN	22.5014	23.5075	24.8784	NaN	40	23.6658	13	10	10.8	8.1	158.17	25.004	600930000	49	Q13464
DECR1	2,4-dienoyl-CoA reductase, mitochondrial	24.2135	22.2858	NaN	23.6197	NaN	NaN	NaN	NaN	NaN	NaN	30	23.373	NaN	22.8646	24.0545	NaN	NaN	NaN	NaN	NaN	23.5041	21.4913	40	22.9786	5	5	19.4	19.4	36.067	60.045	180220000	26	Q16698
HTRA1	Serine protease HTRA1	27.7108	NaN	NaN	NaN	NaN	24.7896	NaN	NaN	NaN	21.0021	30	24.5008	21.4322	22.7686	NaN	NaN	NaN	25.7481	NaN	NaN	21.8366	NaN	40	22.9464	12	12	37.1	37.1	51.286	217.64	1536400000	43	Q92743
RAB8B	Ras-related protein Rab-8B	22.9422	NaN	NaN	NaN	NaN	24.293	23.0982	NaN	NaN	NaN	30	23.4444	NaN	NaN	NaN	NaN	NaN	22.7531	22.2607	NaN	23.3226	21.6556	40	22.498	8	4	42.5	22.7	23.584	20.406	320190000	47	Q92930;P59190
KCTD12	BTB/POZ domain-containing protein KCTD12	23.3229	NaN	NaN	NaN	NaN	NaN	NaN	NaN	22.1697	22.752	30	22.7482	NaN	22.7606	NaN	NaN	NaN	22.8779	NaN	22.3215	22.903	NaN	40	22.7158	10	9	42.8	40.6	35.7	85.656	761670000	108	Q96CX2
RAB21	Ras-related protein Rab-21	22.2788	NaN	NaN	NaN	NaN	23.7196	23.4865	NaN	NaN	NaN	30	23.1617	23.0095	22.3981	NaN	NaN	NaN	22.8092	NaN	NaN	23.9755	NaN	40	23.0481	10	10	52.9	52.9	24.347	142.16	830750000	89	Q9UL25
MYH4	Myosin-4	NaN	NaN	25.2938	NaN	NaN	NaN	24.1169	27.3399	NaN	NaN	30	25.5836	NaN	NaN	NaN	NaN	NaN	25.9461	25.0599	26.7743	27.5724	NaN	40	26.3382	81	5	37.1	3.1	223.07	11.556	2820900000	61	Q9Y623
CASQ2	Calsequestrin-2	NaN	NaN	23.079	NaN	NaN	NaN	NaN	22.3392	NaN	NaN	20	22.7091	24.5159	NaN	22.2765	NaN	NaN	NaN	NaN	22.6596	22.2318	NaN	40	22.9209	9	9	30.6	30.6	46.435	95.61	235650000	38	O14958
SURF4	Surfeit locus protein 4	23.5446	NaN	NaN	NaN	NaN	NaN	NaN	NaN	NaN	22.7455	20	23.1451	25.1348	NaN	NaN	NaN	NaN	NaN	NaN	22.9658	24.0322	23.8296	40	23.9906	4	4	20.8	20.8	30.394	186.66	721620000	42	O15260
HLA-B	HLA class I histocompatibility antigen, B-7 alpha chain	NaN	NaN	NaN	NaN	26.482	NaN	23.1961	NaN	NaN	NaN	20	24.8391	NaN	NaN	24.8521	NaN	25.4017	NaN	23.3938	25.6802	NaN	NaN	40	24.8319	11	4	37.3	15.5	40.46	18.684	1350100000	58	P01889;P13747;P30511
HAPLN1	Hyaluronan and proteoglycan link protein 1	23.8187	NaN	NaN	NaN	NaN	23.8297	NaN	NaN	NaN	NaN	20	23.8242	25.3216	NaN	22.2212	22.8238	NaN	NaN	NaN	NaN	23.4919	NaN	40	23.4646	9	8	31.4	28	40.165	37.134	593520000	24	P10915
RPL27A	60S ribosomal protein L27a	22.747	23.9965	NaN	NaN	NaN	NaN	NaN	NaN	NaN	NaN	20	23.3718	24.3581	22.4422	NaN	23.9319	NaN	NaN	NaN	24.1755	NaN	NaN	40	23.7269	5	5	28.4	28.4	16.561	7.3925	1460100000	31	P46776
PSMD8	26S proteasome non-ATPase regulatory subunit 8	NaN	23.513	NaN	NaN	NaN	NaN	NaN	24.9558	NaN	NaN	20	24.2344	23.1611	NaN	24.9366	23.5518	NaN	NaN	NaN	23.0233	NaN	NaN	40	23.6682	5	5	22	22	39.611	7.681	342120000	18	P48556
RPL27	60S ribosomal protein L27	24.0741	22.8184	NaN	NaN	NaN	NaN	NaN	NaN	NaN	NaN	20	23.4462	NaN	NaN	NaN	24.5159	NaN	NaN	NaN	24.3911	24.5962	22.592	40	24.0238	4	4	36	36	15.798	18.183	1116800000	46	P61353
RPS14	40S ribosomal protein S14	24.4562	NaN	NaN	NaN	NaN	NaN	NaN	25.0856	NaN	NaN	20	24.7709	24.7443	NaN	NaN	NaN	NaN	24.215	NaN	24.1956	23.6342	NaN	40	24.1973	7	7	63.6	63.6	16.273	139.98	1924800000	57	P62263
RPS11	40S ribosomal protein S11	23.7666	NaN	NaN	NaN	NaN	NaN	NaN	NaN	23.7946	NaN	20	23.7806	NaN	NaN	24.316	25.208	NaN	NaN	NaN	24.72	24.6544	NaN	40	24.7246	7	7	39.2	39.2	18.431	8.2787	1235700000	32	P62280
CYP4F3;CYP4F2	Docosahexaenoic acid omega-hydroxylase CYP4F3;Phylloquinone omega-hydroxylase CYP4F2	NaN	NaN	NaN	NaN	NaN	22.1834	NaN	21.9196	NaN	NaN	20	22.0515	22.9875	NaN	NaN	NaN	NaN	21.6511	NaN	22.9717	21.1299	NaN	40	22.1851	12	12	28.1	28.1	59.846	30.605	538450000	64	Q08477;P78329;Q9HBI6;Q9HCS2;P98187
FLII	Protein flightless-1 homolog	20.9841	NaN	NaN	NaN	NaN	20.5222	NaN	NaN	NaN	NaN	20	20.7532	NaN	NaN	NaN	NaN	NaN	20.651	NaN	20.0966	23.0132	20.1457	40	20.9766	17	17	15.8	15.8	144.75	144.69	432240000	58	Q13045
PDLIM5	PDZ and LIM domain protein 5	22.4929	NaN	NaN	NaN	NaN	NaN	NaN	24.2147	NaN	NaN	20	23.3538	NaN	NaN	22.642	NaN	NaN	NaN	22.1286	24.0646	24.1415	NaN	40	23.2442	7	7	17.4	17.4	63.944	71.524	718960000	65	Q96HC4
MAT2B	Methionine adenosyltransferase 2 subunit beta	21.7485	NaN	NaN	NaN	NaN	NaN	NaN	NaN	21.6411	NaN	20	21.6948	NaN	NaN	NaN	23.3546	NaN	NaN	22.8524	23.1133	NaN	21.673	40	22.7483	7	7	27.2	27.2	37.551	23.896	414580000	29	Q9NZL9
FHOD1	FH1/FH2 domain-containing protein 1	NaN	NaN	NaN	NaN	NaN	27.1897	NaN	NaN	27.7859	NaN	20	27.4878	NaN	NaN	NaN	NaN	NaN	NaN	27.7188	28.0049	27.766	27.6551	40	27.7862	12	12	16.8	16.8	126.55	126.73	4766600000	38	Q9Y613
AGPS	Alkyldihydroxyacetonephosphate synthase, peroxisomal	21.7344	NaN	NaN	NaN	NaN	NaN	NaN	NaN	NaN	NaN	10	21.7344	22.5888	NaN	NaN	NaN	NaN	22.5336	NaN	22.3089	21.5657	NaN	40	22.2492	10	10	23.6	23.6	72.911	59.591	327260000	50	O00116
OPA1	Dynamin-like 120 kDa protein, mitochondrial;Dynamin-like 120 kDa protein, form S1	22.3435	NaN	NaN	NaN	NaN	NaN	NaN	NaN	NaN	NaN	10	22.3435	NaN	NaN	NaN	21.9987	NaN	NaN	21.2359	22.3303	23.3275	NaN	40	22.2231	15	15	18.8	18.8	111.63	18.562	232850000	43	O60313
LDB3	LIM domain-binding protein 3	NaN	NaN	NaN	NaN	NaN	NaN	NaN	NaN	22.813	NaN	10	22.813	NaN	NaN	NaN	NaN	NaN	NaN	23.456	24.1605	23.8237	23.1835	40	23.6559	11	11	24.8	24.8	77.134	140.77	651010000	78	O75112
DNAJC8	DnaJ homolog subfamily C member 8	NaN	NaN	NaN	NaN	NaN	NaN	NaN	NaN	21.8639	NaN	10	21.8639	NaN	NaN	NaN	21.9484	NaN	21.6433	NaN	22.0802	23.827	NaN	40	22.3747	8	8	32.4	32.4	29.841	162.42	836500000	60	O75937
HLA-A	HLA class I histocompatibility antigen, A-3 alpha chain	23.3477	NaN	NaN	NaN	NaN	NaN	NaN	NaN	NaN	NaN	10	23.3477	NaN	22.9934	23.7722	NaN	NaN	23.7647	NaN	24.187	NaN	NaN	40	23.6793	10	4	35.6	13.2	40.84	35.585	386300000	35	P04439
GALT	Galactose-1-phosphate uridylyltransferase	21.9535	NaN	NaN	NaN	NaN	NaN	NaN	NaN	NaN	NaN	10	21.9535	NaN	22.0264	NaN	NaN	NaN	21.677	22.4914	22.3666	NaN	NaN	40	22.1403	4	4	14.5	14.5	43.363	5.2201	199470000	31	P07902
VCAN	Versican core protein	NaN	NaN	NaN	23.7755	NaN	NaN	NaN	NaN	NaN	NaN	10	23.7755	NaN	NaN	24.3318	23.9159	23.5918	NaN	NaN	NaN	23.1072	NaN	40	23.7367	6	6	2.4	2.4	372.82	9.7015	81239000	11	P13611
ANPEP	Aminopeptidase N	NaN	NaN	NaN	24.4995	NaN	NaN	NaN	NaN	NaN	NaN	10	24.4995	NaN	NaN	22.2469	23.4079	23.0814	NaN	NaN	NaN	21.5352	NaN	40	22.5679	8	8	9.7	9.7	109.54	11.354	83704000	28	P15144
RPL13A	60S ribosomal protein L13a	22.8488	NaN	NaN	NaN	NaN	NaN	NaN	NaN	NaN	NaN	10	22.8488	23.7445	NaN	NaN	NaN	NaN	22.5798	NaN	23.6585	23.5035	NaN	40	23.3716	5	5	26.1	26.1	23.577	8.6724	576360000	52	P40429;Q6NVV1
CTSC	Dipeptidyl peptidase 1;Dipeptidyl peptidase 1 exclusion domain chain;Dipeptidyl peptidase 1 heavy chain;Dipeptidyl peptidase 1 light chain	21.5459	NaN	NaN	NaN	NaN	NaN	NaN	NaN	NaN	NaN	10	21.5459	NaN	NaN	NaN	21.3796	NaN	NaN	NaN	21.5961	22.1604	22.1697	40	21.8265	7	7	24.2	24.2	51.853	136.43	391160000	48	P53634
NCKAP1L	Nck-associated protein 1-like	NaN	NaN	NaN	NaN	NaN	NaN	NaN	NaN	21.2534	NaN	10	21.2534	NaN	NaN	NaN	NaN	NaN	NaN	21.1497	22.7081	22.8698	21.3097	40	22.0093	12	12	15.8	15.8	128.15	34.87	348060000	44	P55160
SEC11A	Signal peptidase complex catalytic subunit SEC11A	21.9589	NaN	NaN	NaN	NaN	NaN	NaN	NaN	NaN	NaN	10	21.9589	NaN	NaN	22.4496	NaN	NaN	NaN	NaN	23.1244	21.8609	22.2461	40	22.4203	6	6	30.7	30.7	20.625	43.445	535480000	22	P67812
APOBR	Apolipoprotein B receptor	NaN	NaN	NaN	NaN	NaN	NaN	NaN	NaN	19.9974	NaN	10	19.9974	NaN	NaN	NaN	NaN	NaN	NaN	21.8769	20.9323	22.0182	21.5185	40	21.5865	24	24	31.4	31.4	115.63	261.55	627720000	77	Q0VD83
ILF3	Interleukin enhancer-binding factor 3	21.5511	NaN	NaN	NaN	NaN	NaN	NaN	NaN	NaN	NaN	10	21.5511	NaN	NaN	NaN	22.0302	NaN	21.8391	NaN	22.7792	23.7602	NaN	40	22.6022	16	16	27	27	95.337	198.71	762660000	67	Q12906;Q96SI9
HIST2H3PS2	Histone H3	NaN	26.8858	NaN	NaN	NaN	NaN	NaN	NaN	NaN	NaN	10	26.8858	NaN	NaN	NaN	27.2575	NaN	NaN	NaN	28.0328	26.489	26.6564	40	27.1089	3	2	27.2	22.1	15.43	17.301	5675800000	31	Q5TEC6
HMHA1	Minor histocompatibility protein HA-1;Minor histocompatibility antigen HA-1	NaN	NaN	NaN	NaN	NaN	NaN	NaN	NaN	21.7911	NaN	10	21.7911	NaN	NaN	21.894	NaN	NaN	22.4676	NaN	22.7507	21.8598	NaN	40	22.243	15	15	19.6	19.6	124.61	105.45	514170000	36	Q92619
ERO1L	ERO1-like protein alpha	20.4273	NaN	NaN	NaN	NaN	NaN	NaN	NaN	NaN	NaN	10	20.4273	22.0363	NaN	21.0166	23.6529	NaN	NaN	NaN	22.4462	NaN	NaN	40	22.288	12	12	39.3	39.3	54.392	119.81	488610000	57	Q96HE7;Q86YB8
MYOZ2	Myozenin-2	NaN	NaN	23.5401	NaN	NaN	NaN	NaN	NaN	NaN	NaN	10	23.5401	23.6982	NaN	23.5204	NaN	NaN	NaN	NaN	24.5493	23.111	NaN	40	23.7197	10	10	44.7	44.7	29.898	12.589	514990000	37	Q9NPC6
SNX5	Sorting nexin-5	21.7386	NaN	NaN	NaN	NaN	NaN	NaN	NaN	NaN	NaN	10	21.7386	NaN	NaN	22.7376	23.2417	NaN	NaN	21.0209	21.6604	NaN	NaN	40	22.1651	9	8	27.7	25.2	46.816	10.875	148560000	34	Q9Y5X3
AP3B1	AP-3 complex subunit beta-1	NaN	NaN	NaN	NaN	NaN	NaN	NaN	NaN	NaN	NaN	0	#DIV/0!	22.5766	NaN	NaN	22.0925	NaN	NaN	NaN	23.3956	22.6718	NaN	40	22.6841	12	12	13.4	13.4	121.32	18.229	310150000	32	O00203;Q13367
STIM1	Stromal interaction molecule 1	NaN	NaN	NaN	NaN	NaN	NaN	NaN	NaN	NaN	NaN	0	#DIV/0!	NaN	NaN	NaN	NaN	NaN	NaN	23.2034	23.471	23.8019	22.5229	40	23.2498	9	9	16.8	16.8	77.422	10.757	292950000	26	Q13586
CHD4	Chromodomain-helicase-DNA-binding protein 4	NaN	NaN	NaN	NaN	NaN	NaN	NaN	NaN	NaN	NaN	0	#DIV/0!	24.978	NaN	26.7873	NaN	NaN	NaN	NaN	23.7026	25.3475	NaN	40	25.2039	22	13	16.7	11	218	101.7	1242400000	51	Q14839
PLBD1	Phospholipase B-like 1;Phospholipase B-like 1 chain A;Phospholipase B-like 1 chain B;Phospholipase B-like 1 chain C	NaN	NaN	NaN	NaN	NaN	NaN	NaN	NaN	NaN	NaN	0	#DIV/0!	NaN	23.1179	NaN	NaN	NaN	24.0325	NaN	23.0369	22.5973	NaN	40	23.1961	10	10	28.8	28.8	63.254	74.801	346640000	34	Q6P4A8
STT3B	Dolichyl-diphosphooligosaccharide--protein glycosyltransferase subunit STT3B	NaN	NaN	NaN	NaN	NaN	NaN	NaN	NaN	NaN	NaN	0	#DIV/0!	23.3733	NaN	NaN	NaN	NaN	NaN	NaN	22.1808	22.7949	21.573	40	22.4805	9	9	11.3	11.3	93.673	24.768	523580000	41	Q8TCJ2
IGKV2D-29;IGKV A18		29.3609	30.8168	NaN	27.6962	NaN	28.7441	30.5863	NaN	29.9864	30.7498	70	29.7058	NaN	NaN	NaN	NaN	NaN	NaN	30.0246	NaN	27.7256	29.0664	30	28.9389	5	3	45.8	29.2	13.143	61.994	29415000000	78	A0A075B6S2;A2NJV5;A0A0A0MRZ7
IGKV2D-28	Ig kappa chain V-II region FR	26.5786	26.9	NaN	NaN	NaN	27.3328	NaN	26.9223	27.8393	28.3149	60	27.3146	NaN	NaN	NaN	NaN	NaN	26.7213	NaN	NaN	25.4418	27.0009	30	26.388	3	2	40	29.2	12.957	47.446	4411900000	82	A0A075B6P5;P01615
HNRNPL	Heterogeneous nuclear ribonucleoprotein L	22.7707	23.0987	NaN	22.1531	NaN	NaN	NaN	22.7909	20.6949	21.0931	60	22.1002	NaN	NaN	NaN	23.54	NaN	NaN	NaN	22.2263	22.2916	NaN	30	22.686	13	13	39.2	39.2	64.132	117.35	700550000	62	P14866
PPP2R1B	Serine/threonine-protein phosphatase 2A 65 kDa regulatory subunit A beta isoform	22.0386	NaN	23.2832	23.8819	22.4818	NaN	22.2861	23.4224	NaN	NaN	60	22.899	NaN	NaN	22.7461	22.777	NaN	NaN	23.4349	NaN	NaN	NaN	30	22.986	15	9	33.9	20	66.213	32.072	283430000	38	P30154
RPL22	60S ribosomal protein L22	24.723	NaN	NaN	NaN	24.292	NaN	22.6901	25.4111	23.3488	23.1689	60	23.939	25.7523	24.6321	NaN	NaN	NaN	NaN	NaN	24.6555	NaN	NaN	30	25.0133	4	4	50.8	50.8	14.787	25.283	1783600000	48	P35268
TNNI2	Troponin I, fast skeletal muscle	NaN	NaN	NaN	24.0269	NaN	24.7054	25.1524	25.8148	24.7674	23.0686	60	24.5893	NaN	NaN	NaN	24.3848	NaN	NaN	NaN	26.8616	26.0449	NaN	30	25.7637	4	4	29.7	29.7	21.338	29.728	1464500000	62	P48788
SEPP1	Selenoprotein P	NaN	24.9883	NaN	27.3823	25.3302	NaN	23.5121	NaN	24.147	24.0816	60	24.9069	NaN	24.2517	NaN	25.8159	NaN	NaN	NaN	24.3826	NaN	NaN	30	24.8167	3	3	6.8	6.8	43.173	3.442	578090000	35	P49908
GPLD1	Phosphatidylinositol-glycan-specific phospholipase D	23.0932	NaN	24.2191	25.2517	23.1594	NaN	22.9324	23.7632	NaN	NaN	60	23.7365	NaN	NaN	NaN	22.7825	NaN	NaN	22.9179	NaN	NaN	22.1034	30	22.6013	11	11	18.2	18.2	92.335	29.319	519240000	59	P80108
CTTN	Src substrate cortactin	22.119	NaN	NaN	21.7439	21.8781	21.9533	23.376	NaN	NaN	22.5307	60	22.2668	NaN	NaN	NaN	NaN	NaN	NaN	23.4047	NaN	25.1451	22.5299	30	23.6933	13	13	33.3	33.3	61.585	149.26	365170000	32	Q14247
APOA1BP	NAD(P)H-hydrate epimerase	21.6011	NaN	23.2847	NaN	NaN	NaN	22.4861	22.499	21.4773	23.3777	60	22.4543	NaN	NaN	22.381	NaN	NaN	22.4207	21.8227	NaN	NaN	NaN	30	22.2081	3	3	17	17	31.674	18.725	224520000	37	Q8NCW5
MYL4	Myosin light chain 4	22.4955	NaN	23.0864	22.8225	23.7008	NaN	NaN	22.9342	NaN	NaN	50	23.0079	NaN	NaN	22.3402	NaN	NaN	NaN	22.5479	NaN	NaN	23.2829	30	22.7237	7	5	48.2	38.1	21.564	53.508	430360000	64	P12829
CRISP3	Cysteine-rich secretory protein 3	NaN	NaN	22.6834	23.5851	22.5177	NaN	NaN	22.3708	22.505	NaN	50	22.7324	NaN	21.6803	NaN	NaN	22.3846	NaN	22.1094	NaN	NaN	NaN	30	22.0581	3	3	13.5	13.5	27.63	31.284	208860000	48	P54108
EIF3E	Eukaryotic translation initiation factor 3 subunit E	21.958	22.7908	NaN	23.0084	NaN	NaN	NaN	22.9418	21.718	NaN	50	22.4834	NaN	NaN	23.4564	24.3187	NaN	NaN	NaN	24.2613	NaN	NaN	30	24.0121	13	13	34.8	34.8	52.22	75.418	578500000	50	P60228
EIF3M	Eukaryotic translation initiation factor 3 subunit M	22.3444	24.5284	22.964	NaN	NaN	NaN	21.8739	NaN	22.1595	NaN	50	22.774	NaN	NaN	NaN	23.3047	NaN	NaN	NaN	23.5242	21.2861	NaN	30	22.705	10	10	38.8	38.8	42.502	118.13	554780000	66	Q7L2H7
TNS1	Tensin-1	24.3299	NaN	NaN	NaN	NaN	19.4638	19.7957	NaN	20.0585	19.3598	50	20.6015	NaN	NaN	21.31	NaN	NaN	NaN	NaN	20.8883	25.4022	NaN	30	22.5335	22	21	18.9	18.2	197.02	112.98	347340000	73	Q9HBL0;Q63HR2
ATP6V1D	V-type proton ATPase subunit D	22.0536	22.3719	22.9461	23.0677	NaN	NaN	22.7307	NaN	NaN	NaN	50	22.634	22.5228	NaN	22.6954	22.9931	NaN	NaN	NaN	NaN	NaN	NaN	30	22.7371	5	5	32.8	32.8	28.262	13.418	230680000	34	Q9Y5K8
PSMG1	Proteasome assembly chaperone 1	22.1403	NaN	22.4557	NaN	NaN	22.2824	NaN	NaN	NaN	21.7988	40	22.1693	NaN	NaN	NaN	22.9374	NaN	NaN	22.3561	NaN	NaN	21.9902	30	22.4279	4	4	23.3	23.3	32.854	5.7032	115570000	23	O95456
PRKAR1A	cAMP-dependent protein kinase type I-alpha regulatory subunit;cAMP-dependent protein kinase type I-alpha regulatory subunit, N-terminally processed	NaN	NaN	NaN	NaN	NaN	23.6286	23.7425	NaN	21.8049	23.8236	40	23.2499	NaN	NaN	NaN	NaN	NaN	NaN	24.0472	NaN	24.1112	23.3828	30	23.8471	12	12	43.6	43.6	42.981	79.232	989680000	64	P10644;P31321
PLS3	Plastin-3	23.562	NaN	NaN	22.187	NaN	NaN	NaN	NaN	23.1021	22.9839	40	22.9587	NaN	NaN	24.2933	23.1799	NaN	NaN	NaN	22.1154	NaN	NaN	30	23.1962	16	7	30.8	16.5	70.81	41.593	245870000	42	P13797
RPL35A	60S ribosomal protein L35a	20.8392	20.2113	NaN	22.399	NaN	NaN	NaN	NaN	22.1231	NaN	40	21.3931	NaN	NaN	NaN	23.2272	NaN	NaN	NaN	21.7485	22.2846	NaN	30	22.4201	3	3	23.6	23.6	12.538	2.4577	124260000	12	P18077
TYMP	Thymidine phosphorylase	NaN	23.1114	NaN	23.9712	NaN	NaN	22.6509	23.8431	NaN	NaN	40	23.3942	NaN	NaN	NaN	22.6376	22.6609	22.6754	NaN	NaN	NaN	NaN	30	22.658	5	5	17.4	17.4	49.955	12.457	189800000	34	P19971
GART	Trifunctional purine biosynthetic protein adenosine-3;Phosphoribosylamine--glycine ligase;Phosphoribosylformylglycinamidine cyclo-ligase;Phosphoribosylglycinamide formyltransferase	22.1883	23.1423	23.3965	NaN	NaN	NaN	22.7859	NaN	NaN	NaN	40	22.8783	NaN	NaN	21.8841	NaN	NaN	NaN	22.136	22.7136	NaN	NaN	30	22.2446	15	15	23.9	23.9	107.77	102.43	422210000	67	P22102
ACHE	Acetylcholinesterase	22.5935	NaN	NaN	NaN	NaN	NaN	23.1324	NaN	23.0196	23.5658	40	23.0778	NaN	NaN	NaN	NaN	NaN	NaN	22.4957	NaN	22.5142	22.993	30	22.6676	5	5	16.6	16.6	67.795	63.883	256100000	28	P22303
ATP5F1	ATP synthase F(0) complex subunit B1, mitochondrial	24.2313	NaN	23.3458	24.3322	NaN	23.1519	NaN	NaN	NaN	NaN	40	23.7653	NaN	NaN	NaN	25.3203	NaN	NaN	NaN	24.5473	23.9554	NaN	30	24.6076	6	6	28.5	28.5	28.908	82.443	499460000	30	P24539
S100A11	Protein S100-A11;Protein S100-A11, N-terminally processed	22.581	23.9453	NaN	24.4275	24.5725	NaN	NaN	NaN	NaN	NaN	40	23.8816	NaN	NaN	23.4564	24.1846	NaN	NaN	23.4405	NaN	NaN	NaN	30	23.6938	4	4	41	41	11.74	53.726	403660000	32	P31949
CPOX	Oxygen-dependent coproporphyrinogen-III oxidase, mitochondrial	21.2135	21.5499	NaN	NaN	NaN	22.0079	NaN	NaN	22.1446	NaN	40	21.729	NaN	22.2188	NaN	NaN	NaN	22.5591	NaN	NaN	24.0217	NaN	30	22.9332	14	14	42.7	42.7	50.151	133.11	1392500000	81	P36551
CPT1A	Carnitine O-palmitoyltransferase 1, liver isoform	22.6426	NaN	NaN	NaN	NaN	23.1474	NaN	NaN	22.9936	23.6454	40	23.1073	24.0181	NaN	NaN	NaN	NaN	NaN	NaN	24.1226	24.2591	NaN	30	24.1333	16	16	27.8	27.8	88.367	139.01	1087200000	72	P50416
BCAM	Basal cell adhesion molecule	NaN	NaN	NaN	27.3053	27.1342	26.6994	27.5879	NaN	NaN	NaN	40	27.1817	NaN	NaN	NaN	NaN	NaN	26.987	27.2579	NaN	26.6438	NaN	30	26.9629	5	5	10.5	10.5	67.404	7.8349	646210000	35	P50895
RPS6KA3	Ribosomal protein S6 kinase alpha-3	22.3954	NaN	NaN	NaN	NaN	22.9917	NaN	NaN	22.515	22.6163	40	22.6296	NaN	NaN	NaN	NaN	NaN	NaN	23.5142	22.5581	23.8495	NaN	30	23.3073	12	8	20.9	14.7	83.735	44.543	568310000	56	P51812;Q9UK32;Q15349
ATP5J2	ATP synthase subunit f, mitochondrial	25.6806	NaN	NaN	26.0816	NaN	NaN	24.1959	25.0741	NaN	NaN	40	25.258	NaN	NaN	NaN	26.2507	NaN	NaN	NaN	25.0346	23.7399	NaN	30	25.0084	3	3	39.4	39.4	10.918	9.976	724590000	31	P56134
RPS25	40S ribosomal protein S25	NaN	NaN	NaN	25.4218	24.1648	NaN	NaN	NaN	23.5446	22.71	40	23.9603	NaN	NaN	NaN	24.6249	NaN	NaN	NaN	24.241	24.0759	NaN	30	24.3139	4	4	28	28	13.742	5.8916	1378000000	26	P62851
EEF1A2	Elongation factor 1-alpha 2	23.641	NaN	NaN	NaN	NaN	NaN	23.6674	NaN	23.6167	23.0438	40	23.4922	NaN	NaN	NaN	NaN	NaN	NaN	24.0449	23.2059	24.0731	NaN	30	23.7746	14	6	41.9	19.9	50.47	68.194	509830000	43	Q05639
GNAS	Guanine nucleotide-binding protein G(s) subunit alpha isoforms XLas	23.6565	NaN	NaN	22.9985	NaN	NaN	NaN	NaN	22.868	23.0152	40	23.1346	NaN	NaN	NaN	NaN	NaN	NaN	23.4778	23.553	22.8246	NaN	30	23.2851	9	8	10.2	9.2	111.02	29.557	517560000	50	Q5JWF2;P38405
DHRS11	Dehydrogenase/reductase SDR family member 11	NaN	NaN	23.6932	22.0481	23.3116	NaN	22.475	NaN	NaN	NaN	40	22.882	23.24	NaN	23.2347	NaN	NaN	NaN	NaN	NaN	NaN	22.9095	30	23.1281	5	5	23.8	23.8	28.308	22.619	358790000	28	Q6UWP2
PARVA	Alpha-parvin	23.9801	NaN	22.4538	23.0223	NaN	NaN	NaN	NaN	22.6048	NaN	40	23.0152	NaN	NaN	23.6884	23.1451	NaN	NaN	NaN	22.2813	NaN	NaN	30	23.0382	7	5	24.5	18.8	42.243	142.9	199760000	39	Q9NVD7
EIF3L	Eukaryotic translation initiation factor 3 subunit L	21.7491	NaN	NaN	NaN	NaN	NaN	NaN	21.2929	21.58	20.7785	40	21.3501	21.7861	NaN	NaN	NaN	NaN	NaN	NaN	23.3538	23.0414	NaN	30	22.7271	17	17	39.2	39.2	66.726	238.44	815410000	77	Q9Y262
MTCH2	Mitochondrial carrier homolog 2	23.375	NaN	NaN	22.2334	NaN	21.1891	NaN	NaN	22.133	NaN	40	22.2326	NaN	NaN	24.025	23.8959	NaN	NaN	NaN	22.7239	NaN	NaN	30	23.5483	7	7	33.7	33.7	33.331	8.3675	245440000	29	Q9Y6C9
BIN1	Myc box-dependent-interacting protein 1	NaN	NaN	21.2552	23.1192	NaN	NaN	NaN	NaN	23.7955	NaN	30	22.7233	NaN	NaN	NaN	22.4413	NaN	NaN	NaN	23.2902	21.807	NaN	30	22.5129	10	9	26.6	25.3	64.699	62.048	225490000	40	O00499;P49418
SLC25A5	ADP/ATP translocase 2;ADP/ATP translocase 2, N-terminally processed	23.9791	NaN	NaN	23.6725	NaN	23.0002	NaN	NaN	NaN	NaN	30	23.5506	NaN	NaN	NaN	25.4804	NaN	NaN	NaN	24.6553	24.6127	NaN	30	24.9161	10	4	34.2	15.8	32.852	31.804	653590000	38	P05141;Q9H0C2
SRC	Proto-oncogene tyrosine-protein kinase Src	NaN	NaN	NaN	NaN	NaN	22.9869	23.1488	NaN	NaN	23.6544	30	23.2633	NaN	NaN	NaN	NaN	NaN	24.0838	NaN	NaN	24.6535	23.2436	30	23.9937	11	6	22.9	13.6	59.834	29.705	570110000	26	P12931;P08581;P42685;Q04912;Q9H3Y6
TNXB	Tenascin-X	23.4674	NaN	NaN	NaN	NaN	22.5364	NaN	NaN	NaN	22.8861	30	22.9633	23.7732	NaN	NaN	NaN	NaN	23.1113	NaN	NaN	22.5321	NaN	30	23.1389	21	21	12.9	12.9	458.38	110.34	340410000	46	P22105;Q16473
RPS12	40S ribosomal protein S12	23.6338	24.2978	NaN	23.9714	NaN	NaN	NaN	NaN	NaN	NaN	30	23.9677	24.7381	NaN	NaN	NaN	NaN	NaN	NaN	22.4874	22.326	NaN	30	23.1838	6	6	62.1	62.1	14.515	231.21	752570000	38	P25398
CAD	CAD protein;Glutamine-dependent carbamoyl-phosphate synthase;Aspartate carbamoyltransferase;Dihydroorotase	21.5743	NaN	NaN	NaN	NaN	NaN	NaN	NaN	21.1606	21.9417	30	21.5588	NaN	21.4264	NaN	NaN	NaN	NaN	NaN	21.1608	21.3536	NaN	30	21.3136	14	14	9	9	242.98	71.761	225250000	37	P27708
SHMT2	Serine hydroxymethyltransferase, mitochondrial	29.8765	NaN	28.4515	NaN	NaN	NaN	NaN	NaN	29.6639	NaN	30	29.3307	NaN	NaN	NaN	29.437	NaN	NaN	NaN	28.593	27.8428	NaN	30	28.6243	10	9	29	26.2	55.992	20.294	30455000000	39	P34897
RBMX	RNA-binding motif protein, X chromosome;RNA-binding motif protein, X chromosome, N-terminally processed	NaN	21.4933	NaN	NaN	NaN	21.912	NaN	NaN	21.1984	NaN	30	21.5346	NaN	NaN	NaN	NaN	NaN	NaN	NaN	21.9764	23.9583	20.4432	30	22.126	8	2	22.5	5.4	42.331	22.364	595980000	40	P38159;O75526;Q8N7X1
EIF4A3	Eukaryotic initiation factor 4A-III;Eukaryotic initiation factor 4A-III, N-terminally processed	22.486	NaN	NaN	NaN	NaN	22.2035	NaN	NaN	23.37	NaN	30	22.6865	NaN	NaN	NaN	20.718	NaN	NaN	NaN	22.1889	23.6957	NaN	30	22.2009	15	12	38.2	32.6	46.871	44.77	397930000	33	P38919
MASP1	Mannan-binding lectin serine protease 1;Mannan-binding lectin serine protease 1 heavy chain;Mannan-binding lectin serine protease 1 light chain	22.7438	NaN	NaN	NaN	NaN	22.7757	23.1811	NaN	NaN	NaN	30	22.9002	NaN	NaN	NaN	NaN	NaN	NaN	23.2082	22.7526	23.4663	NaN	30	23.1423	6	5	10.7	9.6	79.246	8.6008	208890000	33	P48740
CRIP2	Cysteine-rich protein 2	24.3761	NaN	NaN	22.6026	NaN	NaN	NaN	NaN	21.9676	NaN	30	22.9821	NaN	NaN	NaN	23.8776	NaN	NaN	NaN	21.676	22.1296	NaN	30	22.5611	5	5	40.9	40.9	22.492	64.025	135280000	28	P52943
CASP6	Caspase-6;Caspase-6 subunit p18;Caspase-6 subunit p11	21.6105	NaN	22.5483	NaN	NaN	21.6598	NaN	NaN	NaN	NaN	30	21.9395	NaN	22.9383	21.6849	NaN	NaN	NaN	22.4709	NaN	NaN	NaN	30	22.3647	4	4	12.6	12.6	33.31	4.9062	181950000	25	P55212
MAGOH;MAGOHB	Protein mago nashi homolog;Protein mago nashi homolog 2	22.8687	NaN	NaN	NaN	NaN	NaN	NaN	NaN	22.6027	23.1984	30	22.8899	NaN	NaN	22.5976	NaN	NaN	NaN	NaN	23.2617	22.7456	NaN	30	22.8683	6	6	46.6	46.6	17.163	29.901	530280000	31	P61326;Q96A72
RPL7A	60S ribosomal protein L7a	24.7398	NaN	NaN	25.0023	NaN	NaN	NaN	NaN	24.4515	NaN	30	24.7312	NaN	NaN	NaN	25.8275	NaN	NaN	NaN	25.5866	24.051	NaN	30	25.155	8	8	30.1	30.1	29.995	248.82	1991300000	80	P62424
GNB2L1	Guanine nucleotide-binding protein subunit beta-2-like 1;Guanine nucleotide-binding protein subunit beta-2-like 1, N-terminally processed	24.1308	24.7906	NaN	23.1388	NaN	NaN	NaN	NaN	NaN	NaN	30	24.0201	24.6114	NaN	NaN	NaN	NaN	24.7635	NaN	NaN	24.309	NaN	30	24.5613	14	14	61.8	61.8	35.076	75.426	1403700000	91	P63244
RPL18A	60S ribosomal protein L18a	23.6806	23.5932	NaN	22.7166	NaN	NaN	NaN	NaN	NaN	NaN	30	23.3301	NaN	NaN	21.6836	NaN	NaN	NaN	NaN	24.159	22.4639	NaN	30	22.7688	6	6	33.5	33.5	20.762	19.881	645000000	34	Q02543
KLC1	Kinesin light chain 1	20.5912	NaN	NaN	NaN	NaN	NaN	NaN	NaN	20.8702	21.2488	30	20.9034	NaN	NaN	NaN	NaN	NaN	NaN	20.8388	21.3504	22.7584	NaN	30	21.6492	9	9	22.2	22.2	65.309	14.224	177940000	34	Q07866;Q9H0B6
PDAP1	28 kDa heat- and acid-stable phosphoprotein	NaN	NaN	NaN	NaN	NaN	22.7996	NaN	NaN	22.9944	22.5209	30	22.7716	NaN	NaN	23.123	23.2909	NaN	NaN	NaN	NaN	22.4761	NaN	30	22.9633	4	4	22.1	22.1	20.63	10.723	445170000	46	Q13442
WDR44	WD repeat-containing protein 44	NaN	NaN	NaN	NaN	NaN	NaN	23.4859	22.7469	NaN	22.7213	30	22.9847	NaN	NaN	NaN	NaN	NaN	NaN	22.1389	NaN	22.5733	22.4668	30	22.393	12	12	17	17	101.37	30.819	305550000	43	Q5JSH3
FERMT2	Fermitin family homolog 2	23.7536	NaN	NaN	NaN	NaN	NaN	20.9285	NaN	21.1576	NaN	30	21.9465	NaN	NaN	NaN	NaN	NaN	NaN	NaN	21.6055	24.749	21.5447	30	22.6331	13	12	25.3	23.8	77.86	24.932	282130000	39	Q96AC1
COL12A1	Collagen alpha-1(XII) chain	20.8236	NaN	NaN	21.5489	NaN	NaN	NaN	NaN	NaN	18.1269	30	20.1665	21.5126	NaN	NaN	NaN	NaN	NaN	NaN	NaN	19.6553	18.2775	30	19.8152	37	37	19.4	19.4	333.14	323.31	813120000	65	Q99715
CORO1B	Coronin-1B	22.8253	NaN	NaN	NaN	NaN	22.9444	21.7408	NaN	NaN	NaN	30	22.5035	22.3302	NaN	NaN	NaN	NaN	NaN	22.212	NaN	23.8893	NaN	30	22.8105	11	11	27.2	27.2	54.234	55.659	464910000	29	Q9BR76;A9Z1Z3
CRTAC1	Cartilage acidic protein 1	25.1024	NaN	NaN	NaN	NaN	24.6591	NaN	NaN	NaN	24.6104	30	24.7906	NaN	NaN	NaN	NaN	NaN	NaN	NaN	24.2137	24.1011	25.0096	30	24.4415	8	8	17.1	17.1	71.42	18.944	837740000	28	Q9NQ79
ERAP1	Endoplasmic reticulum aminopeptidase 1	22.5614	22.2684	NaN	NaN	NaN	NaN	NaN	NaN	22.7279	NaN	30	22.5192	NaN	NaN	NaN	NaN	NaN	NaN	21.4333	22.4228	23.8757	NaN	30	22.5772	13	13	19.8	19.8	107.23	30.345	1027700000	69	Q9NZ08
CHORDC1	Cysteine and histidine-rich domain-containing protein 1	22.3274	NaN	NaN	NaN	NaN	22.7721	22.6096	NaN	NaN	NaN	30	22.5697	NaN	NaN	NaN	NaN	NaN	NaN	21.8378	NaN	22.3533	21.3919	30	21.861	9	9	29.2	29.2	37.489	19.625	212070000	24	Q9UHD1
PCYOX1	Prenylcysteine oxidase 1	25.177	NaN	NaN	NaN	NaN	NaN	22.9728	NaN	23.2888	NaN	30	23.8129	NaN	NaN	23.9274	NaN	NaN	NaN	NaN	22.9771	24.3343	NaN	30	23.7463	9	9	24.2	24.2	56.639	53.936	278590000	32	Q9UHG3
DHRS7	Dehydrogenase/reductase SDR family member 7	22.9065	23.0257	NaN	NaN	NaN	NaN	NaN	22.8562	NaN	NaN	30	22.9295	NaN	NaN	22.3827	22.9839	NaN	NaN	NaN	22.6375	NaN	NaN	30	22.668	6	6	30.4	30.4	38.298	81.671	270060000	49	Q9Y394
RTCA	RNA 3-terminal phosphate cyclase	22.8148	NaN	NaN	NaN	NaN	NaN	23.0715	NaN	NaN	NaN	20	22.9432	NaN	23.6149	NaN	NaN	NaN	NaN	22.9874	21.8376	NaN	NaN	30	22.8133	6	6	22.7	22.7	39.336	55.912	293020000	50	O00442
TGOLN2	Trans-Golgi network integral membrane protein 2	NaN	NaN	NaN	22.6651	23.0365	NaN	NaN	NaN	NaN	NaN	20	22.8508	NaN	NaN	NaN	22.6196	22.0902	NaN	NaN	21.7416	NaN	NaN	30	22.1504	7	7	20.6	20.6	45.879	147.39	85624000	24	O43493
ACSL4	Long-chain-fatty-acid--CoA ligase 4	NaN	NaN	NaN	NaN	NaN	NaN	22.37	NaN	22.4253	NaN	20	22.3977	NaN	NaN	NaN	NaN	NaN	NaN	23.1283	22.4161	22.3249	NaN	30	22.6231	9	9	20.5	20.5	79.187	13.684	203260000	20	O60488;O95573
PPM1B	Protein phosphatase 1B	NaN	NaN	22.5141	NaN	NaN	NaN	24.0167	NaN	NaN	NaN	20	23.2654	23.981	24.2821	NaN	NaN	NaN	NaN	24.0652	NaN	NaN	NaN	30	24.1094	7	6	21.3	18.8	52.642	74.089	492900000	35	O75688
ERLIN2	Erlin-2	22.8199	NaN	NaN	21.9828	NaN	NaN	NaN	NaN	NaN	NaN	20	22.4014	NaN	NaN	22.6738	23.2644	NaN	NaN	NaN	NaN	21.7715	NaN	30	22.5699	8	6	32.7	25.7	37.839	31.18	328210000	57	O94905
MT-CO3	Cytochrome c oxidase subunit 3	22.7959	NaN	NaN	21.7812	NaN	NaN	NaN	NaN	NaN	NaN	20	22.2885	NaN	NaN	22.438	22.8857	NaN	NaN	NaN	22.781	NaN	NaN	30	22.7016	3	3	13	13	29.95	3.6751	350880000	22	P00414
HLA-DRA	HLA class II histocompatibility antigen, DR alpha chain	NaN	NaN	NaN	24.9165	NaN	NaN	NaN	23.6286	NaN	NaN	20	24.2725	25.2278	NaN	NaN	24.5635	NaN	NaN	NaN	23.3951	NaN	NaN	30	24.3955	4	4	23.6	23.6	28.621	98.888	778280000	51	P01903;P01906
GP1BA	Platelet glycoprotein Ib alpha chain;Glycocalicin	NaN	NaN	NaN	NaN	24.4132	NaN	20.5924	NaN	NaN	NaN	20	22.5028	NaN	NaN	24.2375	NaN	28.2835	NaN	NaN	NaN	22.7814	NaN	30	25.1008	11	11	17.2	17.2	71.539	16.685	298500000	25	P07359
PARP1	Poly [ADP-ribose] polymerase 1	21.0531	NaN	NaN	NaN	NaN	NaN	NaN	NaN	20.9593	NaN	20	21.0062	21.5272	NaN	NaN	NaN	NaN	NaN	NaN	22.9032	23.44	NaN	30	22.6234	24	24	29.1	29.1	113.08	250.44	975990000	82	P09874
IMPDH2	Inosine-5-monophosphate dehydrogenase 2	21.6677	NaN	NaN	21.3146	NaN	NaN	NaN	NaN	NaN	NaN	20	21.4912	NaN	NaN	21.973	23.3472	NaN	NaN	NaN	22.0762	NaN	NaN	30	22.4654	9	9	23.7	23.7	55.804	30.103	338970000	35	P12268
SNRPB;SNRPN	Small nuclear ribonucleoprotein-associated proteins B and B;Small nuclear ribonucleoprotein-associated protein N	22.2521	NaN	NaN	22.6916	NaN	NaN	NaN	NaN	NaN	NaN	20	22.4718	NaN	NaN	NaN	22.9618	NaN	NaN	NaN	23.1159	23.3412	NaN	30	23.1396	4	4	18.3	18.3	24.61	3.4258	668400000	29	P14678;P63162
JUP	Junction plakoglobin	25.9467	NaN	NaN	NaN	26.0618	NaN	NaN	NaN	NaN	NaN	20	26.0042	NaN	NaN	27.1835	NaN	27.9371	NaN	26.9147	NaN	NaN	NaN	30	27.3451	14	14	25.4	25.4	81.744	93.067	2538000000	45	P14923
SDHB	Succinate dehydrogenase [ubiquinone] iron-sulfur subunit, mitochondrial	21.7963	NaN	NaN	NaN	NaN	NaN	NaN	NaN	21.7892	NaN	20	21.7927	NaN	NaN	22.1156	22.3049	NaN	NaN	NaN	21.7433	NaN	NaN	30	22.0546	6	6	21.8	21.8	31.629	4.3601	143090000	15	P21912
PRKAR2B	cAMP-dependent protein kinase type II-beta regulatory subunit	23.9154	NaN	NaN	NaN	NaN	NaN	NaN	NaN	23.3441	NaN	20	23.6298	NaN	NaN	NaN	NaN	NaN	NaN	NaN	22.3557	23.7197	22.3082	30	22.7946	10	9	33	29.9	46.302	62.588	344310000	45	P31323
CEACAM6	Carcinoembryonic antigen-related cell adhesion molecule 6	NaN	NaN	NaN	NaN	25.0406	NaN	NaN	23.7148	NaN	NaN	20	24.3777	24.6649	NaN	NaN	22.9733	27.3084	NaN	NaN	NaN	NaN	NaN	30	24.9822	5	3	27.3	17.4	37.237	172.97	750580000	81	P40199
RPL34	60S ribosomal protein L34	23.66	NaN	NaN	24.6149	NaN	NaN	NaN	NaN	NaN	NaN	20	24.1375	NaN	NaN	23.6487	24.8123	NaN	NaN	NaN	24.1932	NaN	NaN	30	24.218	4	4	28.2	28.2	13.293	4.8649	568080000	15	P49207
NT5C2	Cytosolic purine 5-nucleotidase	NaN	NaN	NaN	NaN	NaN	23.8756	NaN	NaN	23.108	NaN	20	23.4918	NaN	NaN	NaN	NaN	NaN	NaN	22.8004	23.4752	23.0163	NaN	30	23.0973	7	7	19.3	19.3	64.969	18.232	877100000	45	P49902
MYOM1	Myomesin-1	20.9254	NaN	NaN	NaN	NaN	NaN	19.675	NaN	NaN	NaN	20	20.3002	24.3275	NaN	NaN	NaN	NaN	NaN	NaN	21.1179	21.7917	NaN	30	22.4124	35	35	28.3	28.3	187.62	190.41	1153300000	87	P52179
RPS15A	40S ribosomal protein S15a	NaN	NaN	NaN	25.3044	NaN	NaN	NaN	NaN	23.9334	NaN	20	24.6189	NaN	NaN	NaN	26.2335	NaN	NaN	NaN	25.2137	24.0611	NaN	30	25.1694	5	5	44.6	44.6	14.839	60.563	2004300000	46	P62244
GNAI1	Guanine nucleotide-binding protein G(i) subunit alpha-1	24.6887	NaN	21.5776	NaN	NaN	NaN	NaN	NaN	NaN	NaN	20	23.1332	NaN	NaN	24.0015	21.44	NaN	NaN	NaN	NaN	22.6117	NaN	30	22.6844	11	4	40.1	17.2	40.361	122.07	124450000	16	P63096
ALDH6A1	Methylmalonate-semialdehyde dehydrogenase [acylating], mitochondrial	23.7938	NaN	23.3481	NaN	NaN	NaN	NaN	NaN	NaN	NaN	20	23.571	NaN	NaN	24.3122	22.9306	NaN	NaN	NaN	NaN	22.8457	NaN	30	23.3628	6	6	15.7	15.7	57.839	21.641	271520000	33	Q02252
LRP1	Prolow-density lipoprotein receptor-related protein 1;Low-density lipoprotein receptor-related protein 1 85 kDa subunit;Low-density lipoprotein receptor-related protein 1 515 kDa subunit;Low-density lipoprotein receptor-related protein 1 intracellular domain	23.9398	NaN	NaN	NaN	NaN	NaN	NaN	NaN	22.6251	NaN	20	23.2825	23.9215	NaN	NaN	NaN	NaN	NaN	NaN	23.4543	24.4218	NaN	30	23.9325	21	21	5.6	5.6	504.6	29.77	600600000	60	Q07954
CRYZ	Quinone oxidoreductase	22.3855	NaN	NaN	23.3251	NaN	NaN	NaN	NaN	NaN	NaN	20	22.8553	22.3997	NaN	NaN	22.6122	NaN	NaN	NaN	NaN	21.8565	NaN	30	22.2895	6	6	30.7	30.7	35.206	7.6484	115170000	19	Q08257
RBBP4	Histone-binding protein RBBP4	NaN	22.916	NaN	NaN	NaN	NaN	NaN	NaN	22.2983	NaN	20	22.6071	23.6189	NaN	NaN	NaN	NaN	NaN	NaN	21.9224	24.0457	NaN	30	23.1956	12	7	44	36.9	47.655	108.93	1083800000	66	Q09028
NNT	NAD(P) transhydrogenase, mitochondrial	22.8232	NaN	NaN	NaN	NaN	NaN	NaN	NaN	22.3725	NaN	20	22.5979	23.399	NaN	22.2202	NaN	NaN	NaN	NaN	NaN	23.5141	NaN	30	23.0444	10	10	15.3	15.3	113.89	34.6	180400000	32	Q13423
SNX1	Sorting nexin-1	22.2973	NaN	NaN	NaN	NaN	22.8166	NaN	NaN	NaN	NaN	20	22.5569	NaN	NaN	23.1934	23.2315	NaN	NaN	NaN	22.4105	NaN	NaN	30	22.9451	11	10	23.9	21.8	59.069	19.868	305680000	38	Q13596
MOGS	Mannosyl-oligosaccharide glucosidase	21.7349	NaN	NaN	NaN	NaN	NaN	NaN	NaN	22.1006	NaN	20	21.9177	22.7155	NaN	NaN	NaN	NaN	NaN	NaN	22.9744	21.655	NaN	30	22.4483	11	11	20.2	20.2	91.916	30.297	406430000	62	Q13724
SMC1A	Structural maintenance of chromosomes protein 1A	21.5139	NaN	NaN	NaN	NaN	NaN	NaN	NaN	22.8945	NaN	20	22.2042	NaN	NaN	NaN	NaN	NaN	NaN	NaN	21.1847	25.2326	21.9514	30	22.7895	19	19	16.9	16.9	143.23	53.212	671600000	70	Q14683
NONO	Non-POU domain-containing octamer-binding protein	22.2686	NaN	NaN	NaN	NaN	NaN	NaN	NaN	21.6454	NaN	20	21.957	23.4826	NaN	NaN	NaN	NaN	NaN	NaN	22.8755	24.2152	NaN	30	23.5244	20	19	49	47.3	54.231	323.31	1437400000	97	Q15233
HNRNPUL2	Heterogeneous nuclear ribonucleoprotein U-like protein 2	21.9721	23.5292	NaN	NaN	NaN	NaN	NaN	NaN	NaN	NaN	20	22.7506	22.9644	NaN	NaN	NaN	NaN	NaN	NaN	22.5956	23.3305	NaN	30	22.9635	15	15	27.8	27.8	85.104	126.67	861800000	69	Q1KMD3
SLC25A24	Calcium-binding mitochondrial carrier protein SCaMC-1	22.6473	NaN	NaN	23.1814	NaN	NaN	NaN	NaN	NaN	NaN	20	22.9143	NaN	NaN	23.3153	24.1648	NaN	NaN	NaN	23.4275	NaN	NaN	30	23.6359	7	7	14.7	14.7	53.354	5.5618	197200000	25	Q6NUK1
ABHD5	1-acylglycerol-3-phosphate O-acyltransferase ABHD5	23.8143	NaN	NaN	22.149	NaN	NaN	NaN	NaN	NaN	NaN	20	22.9816	NaN	NaN	23.6477	23.5449	NaN	NaN	NaN	22.8352	NaN	NaN	30	23.3426	4	4	17.8	17.8	39.095	32.832	185100000	24	Q8WTS1
DAZAP1	DAZ-associated protein 1	23.5298	NaN	NaN	NaN	NaN	NaN	NaN	NaN	23.7297	NaN	20	23.6298	NaN	NaN	24.1048	NaN	NaN	NaN	NaN	23.6954	23.2862	NaN	30	23.6954	3	3	11.5	11.5	43.383	44.108	270140000	45	Q96EP5
SUCLG2	Succinyl-CoA ligase [GDP-forming] subunit beta, mitochondrial	22.6567	NaN	NaN	22.3445	NaN	NaN	NaN	NaN	NaN	NaN	20	22.5006	NaN	NaN	22.6452	22.3262	NaN	NaN	NaN	20.9902	NaN	NaN	30	21.9872	9	9	25	25	46.51	14.165	151590000	29	Q96I99
RARRES2	Retinoic acid receptor responder protein 2	22.6679	NaN	NaN	23.2595	NaN	NaN	NaN	NaN	NaN	NaN	20	22.9637	NaN	NaN	23.0956	22.9603	NaN	NaN	NaN	21.8878	NaN	NaN	30	22.6479	2	2	14.1	14.1	18.617	3.4745	51841000	13	Q99969
SAR1A	GTP-binding protein SAR1a	24.8473	NaN	NaN	25.2449	NaN	NaN	NaN	NaN	NaN	NaN	20	25.0461	NaN	NaN	24.889	NaN	NaN	NaN	24.6065	NaN	NaN	24.8605	30	24.7853	4	3	38.9	33.3	22.367	38.773	990760000	41	Q9NR31
SUCLA2	Succinyl-CoA ligase [ADP-forming] subunit beta, mitochondrial	22.9109	NaN	NaN	21.9481	NaN	NaN	NaN	NaN	NaN	NaN	20	22.4295	NaN	NaN	22.8703	21.9476	NaN	NaN	NaN	NaN	21.6496	NaN	30	22.1558	6	6	17.3	17.3	50.317	5.7729	123590000	16	Q9P2R7
ADD3	Gamma-adducin	22.6287	NaN	NaN	NaN	NaN	NaN	NaN	NaN	NaN	22.3331	20	22.4809	NaN	NaN	NaN	NaN	NaN	NaN	21.9693	NaN	23.2057	22.8095	30	22.6615	7	7	14.4	14.4	79.154	39.953	229320000	34	Q9UEY8
NDRG2	Protein NDRG2	22.2237	NaN	NaN	NaN	NaN	NaN	NaN	NaN	22.6645	NaN	20	22.4441	NaN	NaN	22.8881	22.3214	NaN	NaN	NaN	23.0601	NaN	NaN	30	22.7565	4	4	20.8	20.8	40.798	6.7331	104240000	27	Q9UN36
TLN2	Talin-2	25.021	NaN	NaN	NaN	NaN	NaN	NaN	NaN	20.7308	NaN	20	22.8759	NaN	NaN	20.1554	20.7212	NaN	NaN	NaN	NaN	21.6388	NaN	30	20.8384	26	16	13.8	10.1	271.61	121.01	107010000	25	Q9Y4G6
TNPO3	Transportin-3	NaN	NaN	21.9998	NaN	NaN	NaN	22.0593	NaN	NaN	NaN	20	22.0295	23.536	NaN	21.6459	NaN	NaN	NaN	NaN	22.5894	NaN	NaN	30	22.5904	6	6	10.5	10.5	104.2	25.055	272370000	33	Q9Y5L0
EMILIN1	EMILIN-1	NaN	NaN	NaN	NaN	22.9354	NaN	NaN	22.3449	NaN	NaN	20	22.6402	22.1157	NaN	NaN	NaN	NaN	22.1914	NaN	NaN	NaN	21.9526	30	22.0866	9	9	14.2	14.2	106.69	54.787	211700000	44	Q9Y6C2
ADAM10	Disintegrin and metalloproteinase domain-containing protein 10	22.3407	NaN	NaN	NaN	NaN	NaN	NaN	NaN	NaN	NaN	10	22.3407	NaN	NaN	22.9018	NaN	NaN	22.9212	NaN	22.7814	NaN	NaN	30	22.8681	5	5	8	8	84.141	11.11	212480000	31	O14672
ECI2	Enoyl-CoA delta isomerase 2, mitochondrial	22.1111	NaN	NaN	NaN	NaN	NaN	NaN	NaN	NaN	NaN	10	22.1111	NaN	NaN	22.2631	22.0591	NaN	NaN	NaN	NaN	21.7808	NaN	30	22.0343	4	4	11.9	11.9	43.585	5.1257	108850000	18	O75521
SNRNP200	U5 small nuclear ribonucleoprotein 200 kDa helicase	19.8281	NaN	NaN	NaN	NaN	NaN	NaN	NaN	NaN	NaN	10	19.8281	22.677	NaN	NaN	NaN	NaN	NaN	NaN	20.9563	22.6816	NaN	30	22.105	39	39	25.5	25.5	244.5	323.31	800310000	109	O75643
MT-ND4	NADH-ubiquinone oxidoreductase chain 4	21.9827	NaN	NaN	NaN	NaN	NaN	NaN	NaN	NaN	NaN	10	21.9827	22.3849	NaN	21.9893	NaN	NaN	NaN	NaN	NaN	22.9713	NaN	30	22.4485	4	4	10.9	10.9	51.58	24.218	131980000	17	P03905
CD74	HLA class II histocompatibility antigen gamma chain	NaN	NaN	NaN	NaN	22.3049	NaN	NaN	NaN	NaN	NaN	10	22.3049	NaN	NaN	21.3077	22.8123	22.5079	NaN	NaN	NaN	NaN	NaN	30	22.2093	2	2	9.1	9.1	33.515	27.808	103370000	11	P04233
PRKAR2A	cAMP-dependent protein kinase type II-alpha regulatory subunit	NaN	NaN	NaN	33.9719	NaN	NaN	NaN	NaN	NaN	NaN	10	33.9719	NaN	NaN	NaN	NaN	NaN	30.1439	NaN	28.0207	30.6333	NaN	30	29.5993	8	7	28.2	25	45.518	237.16	288530000000	41	P13861
CSNK2A2	Casein kinase II subunit alpha	21.6881	NaN	NaN	NaN	NaN	NaN	NaN	NaN	NaN	NaN	10	21.6881	NaN	NaN	21.2832	NaN	NaN	NaN	NaN	21.8292	21.3448	NaN	30	21.4857	7	7	29.7	29.7	41.213	15.2	155100000	36	P19784
MRC1	Macrophage mannose receptor 1	21.9476	NaN	NaN	NaN	NaN	NaN	NaN	NaN	NaN	NaN	10	21.9476	22.6098	22.6932	NaN	NaN	NaN	NaN	NaN	NaN	22.549	NaN	30	22.6173	10	10	8.4	8.4	166.01	15.922	351060000	38	P22897
ACTR1B	Beta-centractin	NaN	NaN	NaN	NaN	NaN	NaN	NaN	NaN	21.4002	NaN	10	21.4002	NaN	NaN	NaN	NaN	NaN	NaN	NaN	21.7984	21.8021	22.7884	30	22.1296	11	5	46	26.3	42.293	22.809	178030000	25	P42025
TMPO	Lamina-associated polypeptide 2, isoform alpha;Thymopoietin;Thymopentin	NaN	NaN	NaN	NaN	NaN	NaN	NaN	NaN	23.6176	NaN	10	23.6176	NaN	NaN	NaN	22.3235	NaN	NaN	NaN	24.6682	24.4494	NaN	30	23.8137	9	9	21.3	21.3	75.491	322.46	1655700000	96	P42166
RPL28	60S ribosomal protein L28	NaN	NaN	NaN	NaN	NaN	NaN	NaN	NaN	22.9646	NaN	10	22.9646	NaN	NaN	NaN	25.1773	NaN	NaN	NaN	23.9133	24.0103	NaN	30	24.3669	3	3	23.4	23.4	15.747	7.0448	739190000	40	P46779
SERPINB10	Serpin B10	NaN	NaN	NaN	NaN	NaN	20.331	NaN	NaN	NaN	NaN	10	20.331	NaN	NaN	NaN	NaN	NaN	22.3199	NaN	21.6806	23.2829	NaN	30	22.4278	16	16	48.9	48.9	45.402	308.32	1549600000	69	P48595
SUB1	Activated RNA polymerase II transcriptional coactivator p15	NaN	22.3753	NaN	NaN	NaN	NaN	NaN	NaN	NaN	NaN	10	22.3753	NaN	23.7728	22.5539	NaN	NaN	NaN	NaN	24.7899	NaN	NaN	30	23.7055	4	4	34.6	34.6	14.395	38.435	567780000	42	P53999
RPL26;RPL26L1	60S ribosomal protein L26;60S ribosomal protein L26-like 1	22.9367	NaN	NaN	NaN	NaN	NaN	NaN	NaN	NaN	NaN	10	22.9367	NaN	NaN	NaN	22.9798	NaN	NaN	NaN	23.636	NaN	22.5087	30	23.0415	7	7	37.9	37.9	17.258	6.8326	1260000000	25	P61254;Q9UNX3
NPC2	Epididymal secretory protein E1	NaN	NaN	NaN	NaN	NaN	NaN	NaN	23.2545	NaN	NaN	10	23.2545	24.2127	NaN	NaN	NaN	NaN	22.9742	NaN	NaN	21.96	NaN	30	23.049	5	5	37.7	37.7	16.57	19.731	321040000	23	P61916
CYCS	Cytochrome c	NaN	NaN	NaN	NaN	NaN	NaN	NaN	NaN	NaN	23.425	10	23.425	NaN	NaN	24.2694	NaN	NaN	NaN	NaN	24.7392	25.3179	NaN	30	24.7755	3	2	40	29.5	11.749	117.33	887790000	50	P99999
PRKCD	Protein kinase C delta type;Protein kinase C delta type regulatory subunit;Protein kinase C delta type catalytic subunit	NaN	NaN	NaN	NaN	NaN	NaN	22.4174	NaN	NaN	NaN	10	22.4174	NaN	NaN	NaN	NaN	NaN	23.906	22.8911	NaN	23.6426	NaN	30	23.4799	11	11	22	22	77.504	90.962	445740000	37	Q05655;Q04759
PRDX4	Peroxiredoxin-4	22.9352	NaN	NaN	NaN	NaN	NaN	NaN	NaN	NaN	NaN	10	22.9352	23.3019	NaN	NaN	NaN	NaN	NaN	NaN	NaN	22.852	22.548	30	22.9006	12	9	49.8	44.3	30.54	33.006	1362400000	74	Q13162
TRIM28	Transcription intermediary factor 1-beta	NaN	NaN	NaN	NaN	NaN	NaN	NaN	NaN	21.1025	NaN	10	21.1025	21.2446	NaN	NaN	NaN	NaN	NaN	NaN	23.1562	23.0733	NaN	30	22.4914	21	21	43.7	43.7	88.549	323.31	1173400000	116	Q13263
2006-09-01	Septin-6	NaN	NaN	NaN	NaN	NaN	NaN	22.82	NaN	NaN	NaN	10	22.82	NaN	NaN	NaN	NaN	NaN	NaN	NaN	22.8052	23.6819	23.8548	30	23.4473	10	6	35.3	26	49.716	323.31	606930000	59	Q14141
PPP2R5B	Serine/threonine-protein phosphatase 2A 56 kDa regulatory subunit beta isoform	NaN	NaN	NaN	NaN	NaN	NaN	NaN	NaN	21.5848	NaN	10	21.5848	NaN	NaN	21.5246	NaN	NaN	NaN	21.7649	21.7598	NaN	NaN	30	21.6831	2	2	5.2	5.2	57.392	2.7348	93973000	11	Q15173
MYLK	Myosin light chain kinase, smooth muscle;Myosin light chain kinase, smooth muscle, deglutamylated form	22.4861	NaN	NaN	NaN	NaN	NaN	NaN	NaN	NaN	NaN	10	22.4861	NaN	NaN	NaN	NaN	NaN	23.3135	NaN	NaN	24.295	22.7768	30	23.4618	12	12	7.1	7.1	210.71	13.246	438260000	37	Q15746
LGALSL	Galectin-related protein	NaN	NaN	NaN	NaN	NaN	NaN	NaN	NaN	NaN	23.7339	10	23.7339	23.7038	NaN	NaN	NaN	NaN	NaN	23.2205	NaN	NaN	24.2924	30	23.7389	5	5	45.3	45.3	18.986	14.547	401620000	31	Q3ZCW2
PRPF8	Pre-mRNA-processing-splicing factor 8	18.8485	NaN	NaN	NaN	NaN	NaN	NaN	NaN	NaN	NaN	10	18.8485	21.8992	NaN	NaN	NaN	NaN	NaN	NaN	21.8944	21.2598	NaN	30	21.6844	34	34	20.6	20.6	273.6	137.42	725010000	106	Q6P2Q9
HDDC2	HD domain-containing protein 2	21.7975	NaN	NaN	NaN	NaN	NaN	NaN	NaN	NaN	NaN	10	21.7975	NaN	NaN	23.1974	22.599	NaN	NaN	NaN	22.6885	NaN	NaN	30	22.8283	3	3	21.6	21.6	23.39	5.4829	112650000	20	Q7Z4H3
MUC19	Mucin-19	NaN	32.723	NaN	NaN	NaN	NaN	NaN	NaN	NaN	NaN	10	32.723	NaN	NaN	30.7648	NaN	32.3474	NaN	31.9595	NaN	NaN	NaN	30	31.6905	3	3	0.8	0.8	805.24	3.0001	74621000000	21	Q7Z5P9
SUMF2	Sulfatase-modifying factor 2	20.766	NaN	NaN	NaN	NaN	NaN	NaN	NaN	NaN	NaN	10	20.766	NaN	NaN	21.5182	22.0564	NaN	NaN	NaN	21.3145	NaN	NaN	30	21.6297	5	5	21.3	21.3	33.843	9.6207	144070000	21	Q8NBJ7
SLC44A1	Choline transporter-like protein 1	21.3342	NaN	NaN	NaN	NaN	NaN	NaN	NaN	NaN	NaN	10	21.3342	NaN	NaN	21.4979	21.4594	NaN	NaN	NaN	21.698	NaN	NaN	30	21.5518	5	5	10.8	10.8	73.301	11.864	116770000	20	Q8WWI5
CHMP6	Charged multivesicular body protein 6	NaN	NaN	NaN	22.3366	NaN	NaN	NaN	NaN	NaN	NaN	10	22.3366	NaN	NaN	22.0671	22.4332	NaN	NaN	NaN	NaN	21.4979	NaN	30	21.9994	3	3	16.9	16.9	23.485	46.98	62303000	12	Q96FZ7
TMX1	Thioredoxin-related transmembrane protein 1	NaN	NaN	NaN	23.9899	NaN	NaN	NaN	NaN	NaN	NaN	10	23.9899	NaN	NaN	23.1598	23.4187	NaN	NaN	NaN	NaN	22.5392	NaN	30	23.0392	4	4	15.7	15.7	31.791	13.743	164730000	22	Q9H3N1
ACAD9	Acyl-CoA dehydrogenase family member 9, mitochondrial	21.7314	NaN	NaN	NaN	NaN	NaN	NaN	NaN	NaN	NaN	10	21.7314	NaN	NaN	21.3883	21.6001	NaN	NaN	NaN	21.8343	NaN	NaN	30	21.6076	3	3	6.4	6.4	68.76	3.9386	72705000	9	Q9H845
PSTPIP2	Proline-serine-threonine phosphatase-interacting protein 2	NaN	NaN	NaN	NaN	NaN	22.1067	NaN	NaN	NaN	NaN	10	22.1067	NaN	NaN	NaN	21.9888	NaN	NaN	NaN	22.1788	NaN	20.8922	30	21.6866	6	6	25.1	25.1	38.858	27.937	103370000	26	Q9H939
ATAD3A	ATPase family AAA domain-containing protein 3A	21.4064	NaN	NaN	NaN	NaN	NaN	NaN	NaN	NaN	NaN	10	21.4064	NaN	NaN	NaN	21.0733	NaN	NaN	NaN	21.8414	23.3299	NaN	30	22.0816	9	5	17.4	10.9	71.368	19.13	215100000	38	Q9NVI7;Q5T2N8
MYOT	Myotilin	22.3186	NaN	NaN	NaN	NaN	NaN	NaN	NaN	NaN	NaN	10	22.3186	23.0459	NaN	NaN	NaN	NaN	NaN	NaN	23.1325	23.8311	NaN	30	23.3365	12	12	29.7	29.7	55.395	23.913	481610000	31	Q9UBF9
C14orf166	UPF0568 protein C14orf166	NaN	NaN	NaN	22.0118	NaN	NaN	NaN	NaN	NaN	NaN	10	22.0118	NaN	NaN	22.2789	23.2134	NaN	NaN	NaN	22.1821	NaN	NaN	30	22.5581	7	7	40.6	40.6	28.068	55.416	106310000	20	Q9Y224
NOP58	Nucleolar protein 58	21.1846	NaN	NaN	NaN	NaN	NaN	NaN	NaN	NaN	NaN	10	21.1846	19.3459	NaN	NaN	NaN	NaN	NaN	NaN	21.8324	21.0233	NaN	30	20.7339	10	10	24	24	59.578	175.89	274450000	46	Q9Y2X3
NOP56	Nucleolar protein 56	NaN	NaN	NaN	NaN	NaN	NaN	NaN	NaN	NaN	NaN	0	#DIV/0!	NaN	NaN	NaN	22.8411	NaN	NaN	NaN	22.5533	22.8641	NaN	30	22.7528	9	9	20.2	20.2	66.049	21.043	694240000	33	O00567
SLC9A3R1	Na(+)/H(+) exchange regulatory cofactor NHE-RF1	NaN	NaN	NaN	NaN	NaN	NaN	NaN	NaN	NaN	NaN	0	#DIV/0!	NaN	NaN	NaN	NaN	NaN	NaN	NaN	22.7982	23.1618	22.0786	30	22.6795	7	7	29.1	29.1	38.868	48.685	442110000	52	O14745
PPP1R12A	Protein phosphatase 1 regulatory subunit 12A	NaN	NaN	NaN	NaN	NaN	NaN	NaN	NaN	NaN	NaN	0	#DIV/0!	NaN	NaN	22.9484	NaN	NaN	NaN	NaN	22.9352	23.9136	NaN	30	23.2658	10	10	11.6	11.6	115.28	9.9414	346360000	20	O14974
AP1G1	AP-1 complex subunit gamma-1	NaN	NaN	NaN	NaN	NaN	NaN	NaN	NaN	NaN	NaN	0	#DIV/0!	23.3931	NaN	NaN	NaN	NaN	NaN	NaN	23.2408	22.1766	NaN	30	22.9368	7	7	13	13	91.35	64.188	240140000	22	O43747
DKC1	H/ACA ribonucleoprotein complex subunit 4	NaN	NaN	NaN	NaN	NaN	NaN	NaN	NaN	NaN	NaN	0	#DIV/0!	22.0901	NaN	NaN	NaN	NaN	NaN	NaN	22.5998	23.2626	NaN	30	22.6508	11	11	31.7	31.7	57.673	21.519	420760000	45	O60832
VPS4B	Vacuolar protein sorting-associated protein 4B	NaN	NaN	NaN	NaN	NaN	NaN	NaN	NaN	NaN	NaN	0	#DIV/0!	NaN	NaN	22.5351	23.3564	NaN	NaN	NaN	23.2057	NaN	NaN	30	23.0324	6	5	19.8	17.1	49.301	16.41	397900000	32	O75351;Q6PIW4
SLC25A12	Calcium-binding mitochondrial carrier protein Aralar1	NaN	NaN	NaN	NaN	NaN	NaN	NaN	NaN	NaN	NaN	0	#DIV/0!	23.0209	NaN	21.7035	NaN	NaN	NaN	NaN	22.0325	NaN	NaN	30	22.2523	6	5	12.4	10.6	74.761	43.073	118700000	18	O75746
ATP5H	ATP synthase subunit d, mitochondrial	NaN	NaN	NaN	NaN	NaN	NaN	NaN	NaN	NaN	NaN	0	#DIV/0!	NaN	NaN	NaN	22.4652	NaN	22.2812	21.3167	NaN	NaN	NaN	30	22.021	4	4	31.1	31.1	18.491	3.4055	157730000	15	O75947
NDUFB10	NADH dehydrogenase [ubiquinone] 1 beta subcomplex subunit 10	NaN	NaN	NaN	NaN	NaN	NaN	NaN	NaN	NaN	NaN	0	#DIV/0!	NaN	NaN	23.4133	24.3391	NaN	NaN	NaN	23.4259	NaN	NaN	30	23.7261	3	3	20.3	20.3	20.776	4.5208	242450000	16	O96000
NDUFB7	NADH dehydrogenase [ubiquinone] 1 beta subcomplex subunit 7	NaN	NaN	NaN	NaN	NaN	NaN	NaN	NaN	NaN	NaN	0	#DIV/0!	NaN	NaN	21.4256	21.9128	NaN	NaN	NaN	21.6533	NaN	NaN	30	21.6639	2	2	13.9	13.9	16.402	1.7283	48229000	12	P17568
ATP6V1C1	V-type proton ATPase subunit C 1	NaN	NaN	NaN	NaN	NaN	NaN	NaN	NaN	NaN	NaN	0	#DIV/0!	NaN	NaN	NaN	22.4218	NaN	NaN	21.6976	21.7102	NaN	NaN	30	21.9432	7	7	23.8	23.8	43.941	23.357	130440000	21	P21283;Q8NEY4
MCM3	DNA replication licensing factor MCM3	NaN	NaN	NaN	NaN	NaN	NaN	NaN	NaN	NaN	NaN	0	#DIV/0!	21.6049	NaN	NaN	NaN	NaN	NaN	NaN	21.4828	23.1164	NaN	30	22.068	22	22	34.4	34.4	90.98	323.31	662450000	73	P25205
CTSS	Cathepsin S	NaN	NaN	NaN	NaN	NaN	NaN	NaN	NaN	NaN	NaN	0	#DIV/0!	23.6951	23.6735	NaN	NaN	NaN	NaN	NaN	NaN	23.9128	NaN	30	23.7604	7	7	24.8	24.8	37.495	21.277	587920000	28	P25774
U2AF2	Splicing factor U2AF 65 kDa subunit	NaN	NaN	NaN	NaN	NaN	NaN	NaN	NaN	NaN	NaN	0	#DIV/0!	23.704	NaN	NaN	NaN	NaN	NaN	NaN	22.4759	23.3723	NaN	30	23.184	7	7	25.1	25.1	53.5	94.806	468180000	44	P26368
EPS15	Epidermal growth factor receptor substrate 15	NaN	NaN	NaN	NaN	NaN	NaN	NaN	NaN	NaN	NaN	0	#DIV/0!	NaN	NaN	22.2599	22.0239	NaN	NaN	NaN	21.8967	NaN	NaN	30	22.0602	9	9	15	15	98.655	21.683	89870000	21	P42566
COPZ1	Coatomer subunit zeta-1	NaN	NaN	NaN	NaN	NaN	NaN	NaN	NaN	NaN	NaN	0	#DIV/0!	NaN	NaN	21.4857	21.9718	NaN	NaN	NaN	21.9809	NaN	NaN	30	21.8128	6	6	41.8	41.8	20.198	22.229	237890000	18	P61923
DNAJC3	DnaJ homolog subfamily C member 3	NaN	NaN	NaN	NaN	NaN	NaN	NaN	NaN	NaN	NaN	0	#DIV/0!	22.1334	NaN	NaN	NaN	NaN	NaN	NaN	22.5093	23.8022	NaN	30	22.8149	7	7	25.2	25.2	57.579	35.621	200830000	29	Q13217
SF3B3	Splicing factor 3B subunit 3	NaN	NaN	NaN	NaN	NaN	NaN	NaN	NaN	NaN	NaN	0	#DIV/0!	21.19	NaN	NaN	NaN	NaN	20.2069	NaN	NaN	21.0256	NaN	30	20.8075	21	21	25.6	25.6	135.58	222.06	1195100000	74	Q15393
TRAM1	Translocating chain-associated membrane protein 1	NaN	NaN	NaN	NaN	NaN	NaN	NaN	NaN	NaN	NaN	0	#DIV/0!	NaN	NaN	21.6674	NaN	NaN	NaN	NaN	21.8231	21.6142	NaN	30	21.7015	2	2	5.6	5.6	43.071	9.253	145980000	18	Q15629
SLC44A2	Choline transporter-like protein 2	NaN	NaN	NaN	NaN	NaN	NaN	NaN	NaN	NaN	NaN	0	#DIV/0!	23.2716	NaN	22.0705	NaN	22.4819	NaN	NaN	NaN	NaN	NaN	30	22.608	7	7	12	12	80.123	4.9753	181460000	18	Q8IWA5
MICAL1	Protein-methionine sulfoxide oxidase MICAL1	NaN	NaN	NaN	NaN	NaN	NaN	NaN	NaN	NaN	NaN	0	#DIV/0!	22.1758	NaN	NaN	NaN	NaN	NaN	NaN	21.8224	21.8624	NaN	30	21.9535	6	6	6.8	6.8	117.87	9.1112	166520000	17	Q8TDZ2
ARHGEF1	Rho guanine nucleotide exchange factor 1	NaN	NaN	NaN	NaN	NaN	NaN	NaN	NaN	NaN	NaN	0	#DIV/0!	22.4723	NaN	NaN	NaN	NaN	NaN	NaN	22.0087	23.1406	NaN	30	22.5406	11	11	15.4	15.4	102.43	47.977	321810000	47	Q92888
ARHGEF2	Rho guanine nucleotide exchange factor 2	NaN	NaN	NaN	NaN	NaN	NaN	NaN	NaN	NaN	NaN	0	#DIV/0!	22.2019	NaN	NaN	NaN	NaN	NaN	NaN	22.478	22.7406	NaN	30	22.4735	13	13	15.4	15.4	111.54	51.989	356640000	57	Q92974
OSBPL8	Oxysterol-binding protein-related protein 8	NaN	NaN	NaN	NaN	NaN	NaN	NaN	NaN	NaN	NaN	0	#DIV/0!	NaN	NaN	NaN	NaN	NaN	NaN	21.3081	21.3647	22.7344	NaN	30	21.8024	12	12	17.8	17.8	101.19	31.153	202690000	25	Q9BZF1;Q9H0X9
RRBP1	Ribosome-binding protein 1	NaN	NaN	NaN	NaN	NaN	NaN	NaN	NaN	NaN	NaN	0	#DIV/0!	NaN	NaN	NaN	NaN	22.8416	NaN	NaN	22.1358	23.1953	NaN	30	22.7242	17	17	15.4	15.4	152.45	57.536	261620000	47	Q9P2E9;Q8N4C6
VPS29	Vacuolar protein sorting-associated protein 29	NaN	NaN	NaN	NaN	NaN	NaN	NaN	NaN	NaN	NaN	0	#DIV/0!	22.2722	NaN	NaN	NaN	NaN	21.9907	NaN	NaN	22.3082	NaN	30	22.1903	6	6	47.3	47.3	20.505	76.299	351560000	31	Q9UBQ0
NDUFB9	NADH dehydrogenase [ubiquinone] 1 beta subcomplex subunit 9	NaN	NaN	NaN	NaN	NaN	NaN	NaN	NaN	NaN	NaN	0	#DIV/0!	NaN	NaN	22.5688	NaN	NaN	NaN	NaN	22.9632	23.9057	NaN	30	23.1459	7	7	55.3	55.3	21.831	99.356	218290000	26	Q9Y6M9
IGKV3D-11	Ig kappa chain V-III region VG	27.3735	29.1774	NaN	28.2041	NaN	NaN	27.8685	NaN	28.0651	NaN	50	28.1377	NaN	28.1586	NaN	27.4683	NaN	NaN	NaN	NaN	NaN	NaN	20	27.8134	2	2	20.9	20.9	12.625	16.467	5993300000	32	A0A0A0MRZ8;P04433
COMT	Catechol O-methyltransferase	23.9958	NaN	23.97	24.8525	NaN	NaN	24.07	24.5006	NaN	NaN	50	24.2778	NaN	NaN	23.1659	NaN	NaN	NaN	23.6867	NaN	NaN	NaN	20	23.4263	7	7	37.6	37.6	30.037	88.847	553600000	73	P21964
IGHV3-15		NaN	NaN	NaN	23.298	NaN	NaN	23.0536	NaN	23.2795	24.1942	40	23.4563	NaN	NaN	NaN	NaN	NaN	NaN	22.578	NaN	24.1506	NaN	20	23.3643	3	2	26.1	20.2	12.926	17.979	204900000	30	A0A0B4J1V0
IGHV3-74;IGHV3-66;IGHV3OR16-13	Ig heavy chain V-III region BUT	NaN	25.8327	27.0179	25.8374	NaN	NaN	NaN	NaN	26.9415	NaN	40	26.4074	NaN	NaN	NaN	NaN	NaN	NaN	NaN	NaN	26.738	25.4382	20	26.0881	4	2	37.6	18.8	12.839	5.3247	1960000000	33	A0A0B4J1X5;A0A0C4DH42;A0A075B7E8;P01767;A0A0J9YVY3
IGHD	Ig delta chain C region	21.7512	NaN	NaN	NaN	NaN	NaN	25.1231	23.6922	NaN	23.2148	40	23.4453	NaN	NaN	NaN	NaN	NaN	NaN	25.4118	23.7027	NaN	NaN	20	24.5573	8	8	31.9	31.9	47.499	105.78	717920000	53	P01880
HLA-DRB1	HLA class II histocompatibility antigen, DRB1-15 beta chain	24.066	NaN	NaN	24.1053	NaN	23.6031	NaN	23.772	NaN	NaN	40	23.8866	NaN	NaN	NaN	23.8243	NaN	NaN	NaN	24.9023	NaN	NaN	20	24.3633	7	3	34.2	11.3	29.966	36.225	1083700000	49	P01911;P13762
ATP6V1E1	V-type proton ATPase subunit E 1	NaN	NaN	NaN	24.3	23.0804	NaN	22.6137	23.6165	NaN	NaN	40	23.4026	NaN	NaN	23.3521	NaN	22.8115	NaN	NaN	NaN	NaN	NaN	20	23.0818	5	5	23.5	23.5	26.145	8.2871	277720000	40	P36543;Q96A05
RAB35	Ras-related protein Rab-35	23.477	NaN	NaN	NaN	NaN	23.9311	23.9682	NaN	NaN	23.2188	40	23.6488	NaN	NaN	NaN	NaN	NaN	NaN	23.5036	NaN	23.1711	NaN	20	23.3374	5	5	29.4	29.4	23.025	8.3976	292410000	26	Q15286
SYNE2	Nesprin-2	25.0049	25.5545	NaN	25.192	NaN	24.934	NaN	NaN	NaN	NaN	40	25.1714	NaN	NaN	NaN	25.3729	25.9065	NaN	NaN	NaN	NaN	NaN	20	25.6397	4	4	0.6	0.6	796.43	2.0857	782520000	6	Q8WXH0
NIT2	Omega-amidase NIT2	NaN	22.5183	22.7365	NaN	NaN	NaN	21.9098	NaN	NaN	23.1809	40	22.5864	22.2657	NaN	NaN	NaN	NaN	NaN	22.5978	NaN	NaN	NaN	20	22.4318	7	7	39.1	39.1	30.608	71.009	233790000	38	Q9NQR4
ECHDC1	Ethylmalonyl-CoA decarboxylase	22.9801	NaN	22.7737	22.8426	23.0369	NaN	NaN	NaN	NaN	NaN	40	22.9083	NaN	NaN	23.266	22.7189	NaN	NaN	NaN	NaN	NaN	NaN	20	22.9925	6	6	24.8	24.8	33.698	6.7595	139790000	12	Q9NTX5
MYH13	Myosin-13	27.9811	NaN	NaN	27.4845	NaN	25.8569	NaN	NaN	25.893	NaN	40	26.8039	NaN	NaN	NaN	NaN	NaN	NaN	NaN	27.5778	27.4578	NaN	20	27.5178	47	3	21.2	2.2	223.6	1.9894	3946100000	20	Q9UKX3
GTPBP1	GTP-binding protein 1	21.737	22.9126	NaN	NaN	NaN	NaN	NaN	NaN	NaN	22.481	30	22.3769	NaN	NaN	NaN	NaN	NaN	NaN	22.3513	NaN	NaN	22.7157	20	22.5335	7	7	17.5	17.5	72.453	63.969	309110000	33	O00178
HNRNPR	Heterogeneous nuclear ribonucleoprotein R	22.2869	NaN	NaN	NaN	NaN	NaN	NaN	22.544	21.4255	NaN	30	22.0855	NaN	NaN	NaN	NaN	NaN	NaN	NaN	22.4553	24.1768	NaN	20	23.316	16	12	34	27.6	70.942	79.535	615420000	65	O43390
STAMBP	STAM-binding protein	NaN	NaN	NaN	NaN	NaN	NaN	22.2732	NaN	22.5879	22.5115	30	22.4575	NaN	NaN	NaN	NaN	NaN	NaN	22.1097	22.0678	NaN	NaN	20	22.0887	7	7	19.8	19.8	48.076	7.6642	219710000	26	O95630
AIFM1	Apoptosis-inducing factor 1, mitochondrial	22.3968	20.4636	NaN	NaN	NaN	NaN	NaN	NaN	20.5441	NaN	30	21.1348	NaN	NaN	NaN	NaN	NaN	NaN	NaN	NaN	23.7976	21.4099	20	22.6037	14	14	33.8	33.8	66.9	76.305	398180000	61	O95831
CRP	C-reactive protein;C-reactive protein(1-205)	24.8494	24.1996	23.5198	NaN	NaN	NaN	NaN	NaN	NaN	NaN	30	24.1896	23.7841	NaN	NaN	NaN	NaN	NaN	NaN	24.1131	NaN	NaN	20	23.9486	5	5	18.8	18.8	25.038	7.0323	394580000	36	P02741
S100B	Protein S100-B	NaN	NaN	NaN	24.5195	24.1654	NaN	NaN	NaN	NaN	21.8188	30	23.5012	NaN	NaN	23.0812	NaN	NaN	NaN	NaN	NaN	22.1893	NaN	20	22.6353	2	2	32.6	32.6	10.713	7.6778	95286000	21	P04271
DLAT	Dihydrolipoyllysine-residue acetyltransferase component of pyruvate dehydrogenase complex, mitochondrial	22.1164	NaN	21.7512	NaN	NaN	NaN	NaN	NaN	21.7296	NaN	30	21.8657	NaN	NaN	NaN	NaN	NaN	NaN	NaN	21.6517	22.0436	NaN	20	21.8477	4	4	8.5	8.5	68.996	5.4701	139880000	9	P10515
EEF1B2	Elongation factor 1-beta	23.4811	22.8299	NaN	24.8158	NaN	NaN	NaN	NaN	NaN	NaN	30	23.7089	NaN	NaN	NaN	NaN	NaN	NaN	NaN	NaN	22.277	22.8592	20	22.5681	7	6	50.7	45.8	24.763	93.86	368080000	45	P24534
RPA1	Replication protein A 70 kDa DNA-binding subunit;Replication protein A 70 kDa DNA-binding subunit, N-terminally processed	22.4176	22.3588	NaN	NaN	NaN	NaN	NaN	NaN	23.7495	NaN	30	22.842	NaN	NaN	NaN	NaN	NaN	NaN	NaN	23.413	24.4076	NaN	20	23.9103	10	10	19.5	19.5	68.137	51.036	502450000	34	P27694
COPB2	Coatomer subunit beta	22.0094	21.5408	NaN	NaN	NaN	NaN	NaN	NaN	NaN	20.955	30	21.5017	23.3182	NaN	NaN	NaN	NaN	NaN	NaN	NaN	23.7759	NaN	20	23.547	18	18	26.7	26.7	102.49	85.732	439170000	50	P35606
ATP5O	ATP synthase subunit O, mitochondrial	23.0882	NaN	23.5519	NaN	NaN	NaN	NaN	23.929	NaN	NaN	30	23.5231	NaN	NaN	NaN	NaN	NaN	NaN	NaN	22.4154	22.6012	NaN	20	22.5083	5	5	32.4	32.4	23.277	47.194	276920000	37	P48047
CSRP3	Cysteine and glycine-rich protein 3	22.1952	NaN	22.6488	23.29	NaN	NaN	NaN	NaN	NaN	NaN	30	22.7113	NaN	NaN	NaN	22.0838	NaN	NaN	22.1534	NaN	NaN	NaN	20	22.1186	3	3	23.2	23.2	20.969	24.13	151780000	26	P50461
ABCE1	ATP-binding cassette sub-family E member 1	22.4409	NaN	NaN	NaN	NaN	NaN	23.5041	NaN	22.8064	NaN	30	22.9171	NaN	NaN	NaN	NaN	NaN	NaN	22.7222	22.8183	NaN	NaN	20	22.7703	11	11	23.5	23.5	67.314	40.934	383440000	28	P61221
GNB2	Guanine nucleotide-binding protein G(I)/G(S)/G(T) subunit beta-2	23.5375	22.7407	NaN	NaN	22.2747	NaN	NaN	NaN	NaN	NaN	30	22.851	NaN	22.6836	NaN	NaN	NaN	22.7178	NaN	NaN	NaN	NaN	20	22.7007	12	4	46.8	21.5	37.331	180.66	286030000	41	P62879
DCD	Dermcidin;Survival-promoting peptide;DCD-1	NaN	NaN	NaN	24.8282	26.6705	24.592	NaN	NaN	NaN	NaN	30	25.3636	NaN	NaN	NaN	25.7167	26.4624	NaN	NaN	NaN	NaN	NaN	20	26.0896	3	3	22.7	22.7	11.284	4.1853	530100000	39	P81605
EIF3I	Eukaryotic translation initiation factor 3 subunit I	22.7564	22.5823	NaN	NaN	NaN	21.5885	NaN	NaN	NaN	NaN	30	22.3091	22.3035	NaN	NaN	NaN	NaN	NaN	NaN	NaN	23.1646	NaN	20	22.734	10	10	42.2	42.2	36.501	46.094	296610000	45	Q13347
ADRM1	Proteasomal ubiquitin receptor ADRM1	21.5849	NaN	21.624	22.0835	NaN	NaN	NaN	NaN	NaN	NaN	30	21.7641	NaN	NaN	21.7564	NaN	NaN	NaN	NaN	NaN	21.6948	NaN	20	21.7256	5	5	18.9	18.9	42.153	36.755	169680000	40	Q16186
DDX1	ATP-dependent RNA helicase DDX1	20.4668	NaN	NaN	NaN	NaN	NaN	NaN	21.8636	NaN	20.2549	30	20.8618	NaN	NaN	NaN	NaN	NaN	NaN	NaN	21.5704	22.8055	NaN	20	22.188	14	14	26.5	26.5	82.431	98.889	444860000	56	Q92499
WBP2	WW domain-binding protein 2	NaN	24.2285	NaN	NaN	NaN	NaN	24.9238	NaN	NaN	24.0104	30	24.3876	NaN	NaN	NaN	NaN	NaN	NaN	24.6539	NaN	NaN	25.7416	20	25.1977	3	3	12.6	12.6	28.087	4.8603	551400000	22	Q969T9
TSG101	Tumor susceptibility gene 101 protein	22.1655	NaN	NaN	NaN	NaN	NaN	NaN	NaN	22.4511	22.0191	30	22.2119	NaN	NaN	NaN	22.8807	NaN	NaN	NaN	22.9055	NaN	NaN	20	22.8931	3	3	7.7	7.7	43.944	4.2956	223360000	26	Q99816
BAG1	BAG family molecular chaperone regulator 1	21.3818	NaN	NaN	NaN	NaN	22.5349	NaN	NaN	22.3818	NaN	30	22.0995	NaN	NaN	NaN	22.3864	NaN	NaN	22.5351	NaN	NaN	NaN	20	22.4607	3	3	10.7	10.7	38.778	27.339	144280000	17	Q99933
PYCARD	Apoptosis-associated speck-like protein containing a CARD	NaN	22.137	21.8305	NaN	NaN	NaN	NaN	22.8882	NaN	NaN	30	22.2852	21.9351	NaN	NaN	21.4559	NaN	NaN	NaN	NaN	NaN	NaN	20	21.6955	8	8	43.1	43.1	21.627	52.487	227720000	38	Q9ULZ3
SUGT1	Suppressor of G2 allele of SKP1 homolog	23.2929	NaN	NaN	NaN	NaN	NaN	NaN	NaN	23.2106	23.2309	30	23.2448	NaN	NaN	NaN	NaN	NaN	NaN	23.002	NaN	23.3507	NaN	20	23.1763	9	9	32.9	32.9	41.024	21.806	341350000	33	Q9Y2Z0
RTCB	tRNA-splicing ligase RtcB homolog	22.2065	NaN	NaN	NaN	NaN	NaN	NaN	NaN	22.235	22.1986	30	22.2134	NaN	NaN	NaN	NaN	NaN	NaN	NaN	22.8819	22.3426	NaN	20	22.6122	9	9	28.7	28.7	55.21	123.75	434850000	44	Q9Y3I0
CD2AP	CD2-associated protein	21.5993	NaN	NaN	NaN	NaN	NaN	NaN	NaN	22.215	21.9818	30	21.932	NaN	NaN	NaN	NaN	NaN	NaN	NaN	21.7909	21.4562	NaN	20	21.6236	4	4	8.5	8.5	71.45	4.8791	243970000	29	Q9Y5K6
		NaN	NaN	NaN	NaN	NaN	NaN	25.4243	NaN	NaN	23.8445	20	24.6344	NaN	23.8761	NaN	NaN	NaN	NaN	24.4076	NaN	NaN	NaN	20	24.1418	3	3	26.5	26.5	12.748	9.9297	477550000	30	A0A0G2JRQ6
WDR91	WD repeat-containing protein 91	NaN	NaN	NaN	NaN	NaN	22.562	NaN	NaN	NaN	21.6512	20	22.1066	NaN	NaN	NaN	NaN	NaN	NaN	NaN	NaN	21.8435	21.6652	20	21.7543	11	11	20.6	20.6	83.343	13.18	139440000	24	A4D1P6
PDCD5	Programmed cell death protein 5	NaN	NaN	NaN	21.6498	22.1199	NaN	NaN	NaN	NaN	NaN	20	21.8848	NaN	NaN	NaN	19.383	20.242	NaN	NaN	NaN	NaN	NaN	20	19.8125	2	2	19.2	19.2	14.285	3.1849	13214000	12	O14737
CLIC2	Chloride intracellular channel protein 2	22.1488	NaN	NaN	NaN	NaN	NaN	NaN	NaN	22.3137	NaN	20	22.2312	NaN	NaN	22.1878	NaN	NaN	NaN	22.1807	NaN	NaN	NaN	20	22.1843	10	9	54.7	51.4	28.356	47.214	243240000	40	O15247
IGHV1-69-2	Ig heavy chain V-I region EU	NaN	NaN	NaN	NaN	NaN	NaN	24.2637	NaN	NaN	25.4391	20	24.8514	NaN	NaN	NaN	NaN	NaN	NaN	NaN	NaN	24.1531	24.7308	20	24.442	3	2	33.3	23.9	12.659	21.084	618670000	59	P01742;A0A0B4J2H0
HMGN1	Non-histone chromosomal protein HMG-14	18.878	NaN	NaN	21.1842	NaN	NaN	NaN	NaN	NaN	NaN	20	20.0311	NaN	NaN	18.433	21.0578	NaN	NaN	NaN	NaN	NaN	NaN	20	19.7454	2	2	23	23	10.659	7.264	59039000	20	P05114
EPRS	Bifunctional glutamate/proline--tRNA ligase;Glutamate--tRNA ligase;Proline--tRNA ligase	21.1687	NaN	NaN	NaN	NaN	NaN	NaN	NaN	21.3178	NaN	20	21.2432	NaN	NaN	NaN	NaN	NaN	NaN	NaN	22.3326	23.2286	NaN	20	22.7806	22	22	19.8	19.8	170.59	94.938	439250000	62	P07814
SPARC	SPARC	24.4192	NaN	NaN	NaN	NaN	NaN	23.3022	NaN	NaN	NaN	20	23.8607	25.6184	NaN	NaN	NaN	NaN	23.8136	NaN	NaN	NaN	NaN	20	24.716	5	5	21.5	21.5	34.632	32.683	450530000	42	P09486
SLC25A6	ADP/ATP translocase 3;ADP/ATP translocase 3, N-terminally processed	25.5326	NaN	NaN	NaN	NaN	NaN	NaN	NaN	24.4194	NaN	20	24.976	NaN	NaN	NaN	25.4866	NaN	NaN	NaN	NaN	25.7691	NaN	20	25.6278	12	3	48.3	12.4	32.866	6.3268	906790000	26	P12236
DSP	Desmoplakin	NaN	NaN	NaN	NaN	20.489	NaN	NaN	NaN	19.0246	NaN	20	19.7568	NaN	NaN	NaN	NaN	22.2952	NaN	NaN	NaN	NaN	19.8989	20	21.097	33	33	16.4	16.4	331.77	321.63	389920000	48	P15924
ACADS	Short-chain specific acyl-CoA dehydrogenase, mitochondrial	22.2838	NaN	NaN	NaN	NaN	NaN	NaN	NaN	22.5869	NaN	20	22.4354	NaN	NaN	23.5181	NaN	NaN	NaN	NaN	23.0487	NaN	NaN	20	23.2834	7	7	25	25	44.297	42.276	191070000	23	P16219
ALOX5AP	Arachidonate 5-lipoxygenase-activating protein	NaN	24.7716	NaN	NaN	NaN	23.21	NaN	NaN	NaN	NaN	20	23.9908	26.3181	24.6822	NaN	NaN	NaN	NaN	NaN	NaN	NaN	NaN	20	25.5001	3	3	20.5	20.5	18.157	5.6522	1523400000	22	P20292
FECH	Ferrochelatase, mitochondrial	21.8476	NaN	NaN	NaN	NaN	NaN	NaN	NaN	22.0111	NaN	20	21.9294	NaN	NaN	NaN	NaN	NaN	NaN	NaN	23.8344	22.4331	NaN	20	23.1337	11	11	41.8	41.8	47.862	165.76	722910000	68	P22830
MAT2A	S-adenosylmethionine synthase isoform type-2	23.4193	NaN	NaN	NaN	NaN	23.0234	NaN	NaN	NaN	NaN	20	23.2214	NaN	NaN	NaN	NaN	NaN	NaN	23.4073	NaN	NaN	23.4251	20	23.4162	6	6	24.8	24.8	43.66	28.584	519120000	47	P31153
CD151	CD151 antigen	23.9401	NaN	NaN	NaN	25.1245	NaN	NaN	NaN	NaN	NaN	20	24.5323	NaN	NaN	24.1358	NaN	NaN	NaN	NaN	NaN	25.8773	NaN	20	25.0065	3	3	10.7	10.7	28.295	3.4972	221360000	24	P48509
ARRB1	Beta-arrestin-1	23.0846	NaN	NaN	NaN	NaN	NaN	NaN	NaN	NaN	22.8473	20	22.9659	23.0594	NaN	NaN	NaN	NaN	NaN	NaN	NaN	23.3924	NaN	20	23.2259	6	6	22.5	22.5	47.065	37.917	272010000	25	P49407
RPL14	60S ribosomal protein L14	24.1717	NaN	NaN	NaN	NaN	NaN	NaN	NaN	24.1592	NaN	20	24.1654	NaN	NaN	NaN	NaN	NaN	NaN	NaN	25.4875	23.9344	NaN	20	24.7109	5	5	27	27	23.432	21.68	1841900000	75	P50914
SUCLG1	Succinyl-CoA ligase [ADP/GDP-forming] subunit alpha, mitochondrial	23.765	NaN	NaN	NaN	NaN	NaN	NaN	23.009	NaN	NaN	20	23.387	23.9809	NaN	23.5012	NaN	NaN	NaN	NaN	NaN	NaN	NaN	20	23.7411	4	4	20.2	20.2	36.249	25.488	302230000	45	P53597
GABARAPL2	Gamma-aminobutyric acid receptor-associated protein-like 2	23.5753	NaN	NaN	NaN	NaN	NaN	NaN	NaN	NaN	23.6651	20	23.6202	NaN	NaN	22.9994	NaN	NaN	NaN	NaN	23.0909	NaN	NaN	20	23.0452	5	4	41	35	13.667	5.2743	544980000	39	P60520
PPP1CB	Serine/threonine-protein phosphatase PP1-beta catalytic subunit	NaN	NaN	NaN	NaN	NaN	22.1165	NaN	NaN	22.7598	NaN	20	22.4381	NaN	NaN	22.5939	22.4432	NaN	NaN	NaN	NaN	NaN	NaN	20	22.5185	14	5	57.2	22.3	37.186	9.2496	177940000	31	P62140
SNRPD2	Small nuclear ribonucleoprotein Sm D2	22.5505	NaN	NaN	23.1805	NaN	NaN	NaN	NaN	NaN	NaN	20	22.8655	NaN	NaN	NaN	NaN	NaN	NaN	NaN	23.5627	22.1923	NaN	20	22.8775	6	6	49.2	49.2	13.527	50.944	624190000	49	P62316
RPS6	40S ribosomal protein S6	NaN	NaN	NaN	NaN	NaN	24.0943	NaN	22.094	NaN	NaN	20	23.0941	NaN	NaN	NaN	NaN	NaN	NaN	NaN	24.0655	24.5835	NaN	20	24.3245	6	6	22.9	22.9	28.68	216.73	1225100000	55	P62753
RAP1A	Ras-related protein Rap-1A	NaN	NaN	NaN	NaN	NaN	22.9787	NaN	NaN	23.2217	NaN	20	23.1002	NaN	NaN	NaN	NaN	NaN	NaN	23.0135	22.749	NaN	NaN	20	22.8812	11	2	64.1	14.1	20.987	6.8896	514420000	38	P62834
RPL19	60S ribosomal protein L19	23.2637	NaN	NaN	NaN	NaN	NaN	NaN	23.1237	NaN	NaN	20	23.1937	NaN	NaN	NaN	24.1958	NaN	NaN	NaN	NaN	24.3674	NaN	20	24.2816	4	4	21.9	21.9	23.466	51.124	638520000	28	P84098
TOP2B	DNA topoisomerase 2-beta	21.0791	NaN	NaN	NaN	NaN	NaN	NaN	NaN	21.2767	NaN	20	21.1779	NaN	NaN	NaN	NaN	NaN	NaN	NaN	22.1571	23.4488	NaN	20	22.803	21	15	18	13.5	183.26	58.75	624280000	90	Q02880
CKAP4	Cytoskeleton-associated protein 4	NaN	NaN	NaN	24.999	22.967	NaN	NaN	NaN	NaN	NaN	20	23.983	NaN	NaN	NaN	24.0293	23.1727	NaN	NaN	NaN	NaN	NaN	20	23.601	11	11	24.3	24.3	66.022	32.527	112940000	29	Q07065
CKAP5	Cytoskeleton-associated protein 5	20.7856	NaN	NaN	NaN	NaN	NaN	NaN	NaN	21.5856	NaN	20	21.1856	NaN	NaN	NaN	NaN	NaN	NaN	NaN	22.3909	23.3246	NaN	20	22.8577	15	15	9.8	9.8	225.49	22.082	343730000	47	Q14008
EIF4H	Eukaryotic translation initiation factor 4H	NaN	NaN	NaN	23.2548	NaN	NaN	NaN	NaN	22.2899	NaN	20	22.7723	22.8213	NaN	NaN	NaN	NaN	NaN	NaN	23.1844	NaN	NaN	20	23.0028	5	5	25.8	25.8	27.385	174.31	499570000	37	Q15056
CDO1	Cysteine dioxygenase type 1	NaN	NaN	NaN	NaN	NaN	25.0604	NaN	NaN	NaN	25.8181	20	25.4393	NaN	NaN	25.8887	NaN	NaN	NaN	NaN	26.0237	NaN	NaN	20	25.9562	2	2	7.5	7.5	22.972	5.6448	1091700000	25	Q16878
CYBRD1	Cytochrome b reductase 1	NaN	23.5808	NaN	24.3142	NaN	NaN	NaN	NaN	NaN	NaN	20	23.9475	NaN	NaN	NaN	23.9137	NaN	NaN	NaN	NaN	NaN	23.6684	20	23.791	3	3	14	14	31.641	30.677	575550000	27	Q53TN4
ATG4A	Cysteine protease ATG4A	NaN	NaN	22.809	NaN	NaN	NaN	NaN	NaN	NaN	23.503	20	23.156	NaN	NaN	NaN	NaN	NaN	NaN	NaN	22.7044	NaN	23.296	20	23.0002	4	4	12.1	12.1	45.377	8.106	320610000	25	Q8WYN0
TSNAX	Translin-associated protein X	NaN	NaN	NaN	NaN	NaN	NaN	NaN	NaN	23.2158	23.5175	20	23.3666	NaN	NaN	NaN	NaN	NaN	NaN	NaN	23.8649	NaN	23.8973	20	23.8811	8	8	39	39	33.112	75.074	503670000	62	Q99598
SMC4	Structural maintenance of chromosomes protein 4	NaN	NaN	NaN	NaN	NaN	20.6888	NaN	NaN	21.1417	NaN	20	20.9152	NaN	NaN	NaN	NaN	NaN	NaN	NaN	21.903	21.8373	NaN	20	21.8701	16	16	15.5	15.5	147.18	48.012	280290000	43	Q9NTJ3
HSPBP1	Hsp70-binding protein 1	NaN	NaN	22.0768	NaN	NaN	NaN	21.7022	NaN	NaN	NaN	20	21.8895	NaN	NaN	22.0126	NaN	NaN	NaN	21.8648	NaN	NaN	NaN	20	21.9387	4	4	15.9	15.9	39.302	7.2398	118710000	28	Q9NZL4
CALML5	Calmodulin-like protein 5	NaN	NaN	NaN	22.5099	24.8301	NaN	NaN	NaN	NaN	NaN	20	23.67	NaN	NaN	NaN	23.715	24.9482	NaN	NaN	NaN	NaN	NaN	20	24.3316	6	6	59.6	59.6	15.892	132.1	158330000	17	Q9NZT1
GMPR2	GMP reductase 2	NaN	NaN	NaN	22.7665	NaN	23.0189	NaN	NaN	NaN	NaN	20	22.8927	NaN	NaN	23.77	NaN	NaN	NaN	NaN	22.6337	NaN	NaN	20	23.2019	4	3	19.3	16.4	37.874	3.0478	173870000	26	Q9P2T1
UQCR10	Cytochrome b-c1 complex subunit 9	22.5702	NaN	NaN	22.8765	NaN	NaN	NaN	NaN	NaN	NaN	20	22.7234	NaN	NaN	NaN	22.7827	NaN	NaN	NaN	22.5583	NaN	NaN	20	22.6705	2	2	38.1	38.1	7.3084	9.8439	155000000	21	Q9UDW1
PLSCR1	Phospholipid scramblase 1	22.7312	NaN	NaN	NaN	NaN	NaN	NaN	NaN	NaN	NaN	10	22.7312	23.4212	NaN	NaN	NaN	NaN	NaN	NaN	NaN	NaN	22.8441	20	23.1327	4	4	14.8	14.8	35.049	201.35	281520000	21	O15162
EIF3H	Eukaryotic translation initiation factor 3 subunit H	22.4801	NaN	NaN	NaN	NaN	NaN	NaN	NaN	NaN	NaN	10	22.4801	NaN	NaN	NaN	NaN	NaN	NaN	NaN	21.8868	23.4335	NaN	20	22.6602	8	8	37.5	37.5	39.93	118.61	287040000	29	O15372
PHGDH	D-3-phosphoglycerate dehydrogenase	23.7984	NaN	NaN	NaN	NaN	NaN	NaN	NaN	NaN	NaN	10	23.7984	NaN	NaN	22.4656	23.3817	NaN	NaN	NaN	NaN	NaN	NaN	20	22.9236	8	8	18	18	56.65	17.673	95140000	17	O43175
EPB41L2	Band 4,1-like protein 2	22.9423	NaN	NaN	NaN	NaN	NaN	NaN	NaN	NaN	NaN	10	22.9423	NaN	NaN	NaN	NaN	NaN	NaN	NaN	22.4284	23.0365	NaN	20	22.7324	19	18	25.9	25.2	112.59	107.52	296720000	58	O43491
STX11	Syntaxin-11	NaN	NaN	NaN	NaN	22.635	NaN	NaN	NaN	NaN	NaN	10	22.635	NaN	NaN	NaN	NaN	NaN	NaN	NaN	NaN	22.2857	22.6469	20	22.4663	5	5	23.7	23.7	33.195	6.9663	168710000	24	O75558
SKAP2	Src kinase-associated phosphoprotein 2	NaN	NaN	NaN	NaN	NaN	NaN	NaN	21.945	NaN	NaN	10	21.945	NaN	NaN	NaN	NaN	NaN	NaN	NaN	22.046	NaN	22.2008	20	22.1234	7	7	24.2	24.2	41.216	22.296	190480000	35	O75563
TIPRL	TIP41-like protein	NaN	NaN	NaN	NaN	NaN	NaN	NaN	NaN	NaN	23.0188	10	23.0188	NaN	NaN	NaN	NaN	NaN	NaN	22.8721	NaN	NaN	22.6628	20	22.7674	6	6	37.9	37.9	31.444	21.854	278740000	33	O75663
TOMM70A	Mitochondrial import receptor subunit TOM70	22.3623	NaN	NaN	NaN	NaN	NaN	NaN	NaN	NaN	NaN	10	22.3623	NaN	NaN	NaN	NaN	NaN	NaN	NaN	22.1999	22.1367	NaN	20	22.1683	5	5	10.5	10.5	67.454	6.8814	106500000	14	O94826
SEC31A	Protein transport protein Sec31A	21.9053	NaN	NaN	NaN	NaN	NaN	NaN	NaN	NaN	NaN	10	21.9053	NaN	NaN	NaN	NaN	NaN	NaN	NaN	22.42	22.3234	NaN	20	22.3717	11	11	14.5	14.5	133.01	46.597	298840000	37	O94979
LETM1	LETM1 and EF-hand domain-containing protein 1, mitochondrial	21.8586	NaN	NaN	NaN	NaN	NaN	NaN	NaN	NaN	NaN	10	21.8586	NaN	NaN	22.0092	NaN	NaN	NaN	NaN	22.2339	NaN	NaN	20	22.1216	9	9	17.7	17.7	83.353	43.197	208780000	40	O95202
SMC2	Structural maintenance of chromosomes protein 2	NaN	NaN	NaN	NaN	NaN	NaN	NaN	NaN	21.1487	NaN	10	21.1487	NaN	NaN	NaN	NaN	NaN	NaN	NaN	22.7876	21.9123	NaN	20	22.35	14	14	12.8	12.8	135.65	14.478	229120000	27	O95347
ARIH2	E3 ubiquitin-protein ligase ARIH2	NaN	NaN	22.6514	NaN	NaN	NaN	NaN	NaN	NaN	NaN	10	22.6514	NaN	21.9947	NaN	NaN	NaN	NaN	22.4502	NaN	NaN	NaN	20	22.2225	2	2	6.3	6.3	57.818	42.469	149260000	29	O95376
CSTA	Cystatin-A;Cystatin-A, N-terminally processed	NaN	NaN	NaN	NaN	NaN	NaN	23.1765	NaN	NaN	NaN	10	23.1765	NaN	NaN	NaN	NaN	NaN	NaN	NaN	NaN	23.4442	23.7791	20	23.6116	4	4	52	52	11.006	18.741	477840000	14	P01040
COL2A1	Collagen alpha-1(II) chain;Collagen alpha-1(II) chain;Chondrocalcin	NaN	NaN	NaN	NaN	NaN	23.2689	NaN	NaN	NaN	NaN	10	23.2689	NaN	NaN	NaN	NaN	NaN	NaN	NaN	NaN	23.6515	22.9073	20	23.2794	6	6	4.3	4.3	141.78	10.223	85996000	12	P02458
LYN	Tyrosine-protein kinase Lyn	NaN	NaN	NaN	NaN	NaN	NaN	NaN	NaN	NaN	21.3707	10	21.3707	NaN	NaN	NaN	NaN	NaN	NaN	21.6012	NaN	22.1432	NaN	20	21.8722	7	5	17.2	13.7	58.573	77.457	99391000	14	P07948
HCK	Tyrosine-protein kinase HCK	21.991	NaN	NaN	NaN	NaN	NaN	NaN	NaN	NaN	NaN	10	21.991	NaN	NaN	NaN	22.4046	NaN	NaN	NaN	NaN	23.2285	NaN	20	22.8165	10	8	27.8	24.3	59.599	39.037	275220000	48	P08631
TROVE2	60 kDa SS-A/Ro ribonucleoprotein	NaN	21.5675	NaN	NaN	NaN	NaN	NaN	NaN	NaN	NaN	10	21.5675	NaN	NaN	NaN	NaN	NaN	NaN	NaN	22.0228	21.828	NaN	20	21.9254	7	7	12.8	12.8	60.67	8.0884	296750000	30	P10155
LAMP1	Lysosome-associated membrane glycoprotein 1	NaN	NaN	NaN	NaN	23.9353	NaN	NaN	NaN	NaN	NaN	10	23.9353	NaN	NaN	NaN	NaN	25.4757	NaN	NaN	NaN	23.5775	NaN	20	24.5266	4	4	10.6	10.6	44.882	107.03	198110000	25	P11279
TOP1	DNA topoisomerase 1	22.2071	NaN	NaN	NaN	NaN	NaN	NaN	NaN	NaN	NaN	10	22.2071	NaN	NaN	NaN	NaN	NaN	NaN	NaN	23.7798	24.12	NaN	20	23.9499	14	14	22.4	22.4	90.725	59.053	550060000	48	P11387;Q969P6
PCNA	Proliferating cell nuclear antigen	22.6449	NaN	NaN	NaN	NaN	NaN	NaN	NaN	NaN	NaN	10	22.6449	22.7992	NaN	NaN	NaN	NaN	22.7635	NaN	NaN	NaN	NaN	20	22.7814	8	8	36	36	28.768	37.777	520190000	35	P12004
PTMS	Parathymosin	NaN	NaN	NaN	24.75	NaN	NaN	NaN	NaN	NaN	NaN	10	24.75	NaN	NaN	NaN	24.9555	24.2127	NaN	NaN	NaN	NaN	NaN	20	24.5841	2	2	22.5	22.5	11.53	3.5078	102110000	14	P20962
S100P	Protein S100-P	NaN	NaN	NaN	22.889	NaN	NaN	NaN	NaN	NaN	NaN	10	22.889	NaN	NaN	NaN	22.7414	23.5075	NaN	NaN	NaN	NaN	NaN	20	23.1245	2	2	24.2	24.2	10.4	243.77	195220000	22	P25815
VARS	Valine--tRNA ligase	21.7881	NaN	NaN	NaN	NaN	NaN	NaN	NaN	NaN	NaN	10	21.7881	22.1544	NaN	NaN	NaN	NaN	NaN	NaN	21.9744	NaN	NaN	20	22.0644	15	15	15	15	140.47	84.848	340040000	47	P26640
RPL10	60S ribosomal protein L10	NaN	NaN	NaN	NaN	NaN	NaN	NaN	NaN	22.2236	NaN	10	22.2236	NaN	NaN	NaN	NaN	NaN	NaN	NaN	23.3133	22.3114	NaN	20	22.8124	4	4	27.6	27.6	24.577	123.99	374130000	21	P27635;Q96L21
ALDH4A1	Delta-1-pyrroline-5-carboxylate dehydrogenase, mitochondrial	23.9935	NaN	NaN	NaN	NaN	NaN	NaN	NaN	NaN	NaN	10	23.9935	23.5244	NaN	NaN	NaN	NaN	NaN	NaN	22.6188	NaN	NaN	20	23.0716	8	8	20.6	20.6	61.719	106.89	224030000	41	P30038
CASP14	Caspase-14;Caspase-14 subunit p17, mature form;Caspase-14 subunit p10, mature form;Caspase-14 subunit p20, intermediate form;Caspase-14 subunit p8, intermediate form	NaN	NaN	NaN	22.5989	NaN	NaN	NaN	NaN	NaN	NaN	10	22.5989	NaN	NaN	NaN	NaN	27.8108	NaN	NaN	NaN	22.1708	NaN	20	24.9908	6	6	24.8	24.8	27.679	8.7011	64113000	10	P31944
DEK	Protein DEK	NaN	NaN	NaN	23.2396	NaN	NaN	NaN	NaN	NaN	NaN	10	23.2396	NaN	NaN	NaN	NaN	NaN	NaN	NaN	24.0335	23.2194	NaN	20	23.6264	11	11	33.3	33.3	42.674	189.45	1065800000	50	P35659
SRP14	Signal recognition particle 14 kDa protein	NaN	NaN	NaN	23.8083	NaN	NaN	NaN	NaN	NaN	NaN	10	23.8083	NaN	NaN	NaN	23.6934	NaN	NaN	NaN	23.295	NaN	NaN	20	23.4942	3	3	25.7	25.7	14.57	99.352	286720000	29	P37108
PSMB10	Proteasome subunit beta type-10	NaN	NaN	NaN	23.3791	NaN	NaN	NaN	NaN	NaN	NaN	10	23.3791	NaN	NaN	22.4929	23.2128	NaN	NaN	NaN	NaN	NaN	NaN	20	22.8529	2	2	13.2	13.2	28.936	7.3781	140440000	11	P40306
GARS	Glycine--tRNA ligase	22.5236	NaN	NaN	NaN	NaN	NaN	NaN	NaN	NaN	NaN	10	22.5236	22.2765	NaN	NaN	NaN	NaN	NaN	NaN	NaN	NaN	23.7603	20	23.0184	7	7	15.7	15.7	83.165	48.149	281510000	27	P41250
IARS	Isoleucine--tRNA ligase, cytoplasmic	20.3764	NaN	NaN	NaN	NaN	NaN	NaN	NaN	NaN	NaN	10	20.3764	NaN	NaN	NaN	NaN	NaN	NaN	NaN	21.9923	20.7681	NaN	20	21.3802	20	20	20.2	20.2	144.5	40.646	505300000	52	P41252
RPL21	60S ribosomal protein L21	24.9539	NaN	NaN	NaN	NaN	NaN	NaN	NaN	NaN	NaN	10	24.9539	NaN	NaN	NaN	NaN	NaN	NaN	NaN	24.6591	23.9787	NaN	20	24.3189	4	4	29.4	29.4	18.565	14.59	1326900000	37	P46778
UQCRFS1;UQCRFS1P1	Cytochrome b-c1 complex subunit Rieske, mitochondrial;Cytochrome b-c1 complex subunit 11;Putative cytochrome b-c1 complex subunit Rieske-like protein 1	23.7504	NaN	NaN	NaN	NaN	NaN	NaN	NaN	NaN	NaN	10	23.7504	NaN	NaN	NaN	NaN	NaN	NaN	NaN	23.9423	23.3782	NaN	20	23.6603	6	6	30.3	30.3	29.668	64.217	467320000	46	P47985;P0C7P4
LMAN1	Protein ERGIC-53	22.1025	NaN	NaN	NaN	NaN	NaN	NaN	NaN	NaN	NaN	10	22.1025	NaN	NaN	NaN	NaN	NaN	NaN	NaN	22.1541	21.8426	NaN	20	21.9983	7	7	24.7	24.7	57.548	58.89	697810000	45	P49257
FNTA	Protein farnesyltransferase/geranylgeranyltransferase type-1 subunit alpha	21.6646	NaN	NaN	NaN	NaN	NaN	NaN	NaN	NaN	NaN	10	21.6646	NaN	NaN	21.6344	NaN	NaN	NaN	NaN	21.9562	NaN	NaN	20	21.7953	5	5	18.5	18.5	44.408	11.999	76341000	15	P49354
TMED10	Transmembrane emp24 domain-containing protein 10	24.7196	NaN	NaN	NaN	NaN	NaN	NaN	NaN	NaN	NaN	10	24.7196	NaN	NaN	NaN	NaN	NaN	NaN	NaN	NaN	23.8299	24.3608	20	24.0954	6	6	24.7	24.7	24.976	9.2522	830720000	29	P49755
NDUFV1	NADH dehydrogenase [ubiquinone] flavoprotein 1, mitochondrial	21.9483	NaN	NaN	NaN	NaN	NaN	NaN	NaN	NaN	NaN	10	21.9483	NaN	NaN	22.2924	22.6193	NaN	NaN	NaN	NaN	NaN	NaN	20	22.4559	3	3	11.2	11.2	50.817	57.921	108490000	18	P49821
MVD	Diphosphomevalonate decarboxylase	NaN	NaN	NaN	NaN	NaN	NaN	23.826	NaN	NaN	NaN	10	23.826	NaN	23.8219	NaN	NaN	NaN	NaN	23.6054	NaN	NaN	NaN	20	23.7136	3	3	14.8	14.8	43.404	58.632	263100000	28	P53602
S100A10	Protein S100-A10	NaN	NaN	NaN	27.108	NaN	NaN	NaN	NaN	NaN	NaN	10	27.108	NaN	NaN	25.4123	27.0648	NaN	NaN	NaN	NaN	NaN	NaN	20	26.2385	2	2	17.5	17.5	11.203	2.7182	390280000	11	P60903
DSTN	Destrin	NaN	NaN	NaN	24.0054	NaN	NaN	NaN	NaN	NaN	NaN	10	24.0054	NaN	24.1828	NaN	NaN	NaN	24.3205	NaN	NaN	NaN	NaN	20	24.2516	7	6	51.5	47.3	18.506	22.014	461080000	47	P60981
SEC61A1;SEC61A2	Protein transport protein Sec61 subunit alpha isoform 1;Protein transport protein Sec61 subunit alpha isoform 2	23.0144	NaN	NaN	NaN	NaN	NaN	NaN	NaN	NaN	NaN	10	23.0144	NaN	NaN	NaN	25.2492	NaN	NaN	NaN	23.9191	NaN	NaN	20	24.5841	2	2	4.2	4.2	52.264	2.452	291840000	13	P61619;Q9H9S3
SUMO2;SUMO3;SUMO4	Small ubiquitin-related modifier 2;Small ubiquitin-related modifier 3;Small ubiquitin-related modifier 4	NaN	NaN	NaN	25.1398	NaN	NaN	NaN	NaN	NaN	NaN	10	25.1398	NaN	NaN	NaN	24.5393	NaN	NaN	NaN	24.3184	NaN	NaN	20	24.4289	2	2	23.2	23.2	10.871	26.848	1292300000	56	P61956;P55854;Q6EEV6
RPS23	40S ribosomal protein S23	24.5324	NaN	NaN	NaN	NaN	NaN	NaN	NaN	NaN	NaN	10	24.5324	25.6317	NaN	NaN	NaN	NaN	NaN	NaN	NaN	22.9334	NaN	20	24.2826	5	5	47.6	47.6	15.807	26.061	996930000	33	P62266
RPL8	60S ribosomal protein L8	24.0162	NaN	NaN	NaN	NaN	NaN	NaN	NaN	NaN	NaN	10	24.0162	23.3022	NaN	NaN	24.7807	NaN	NaN	NaN	NaN	NaN	NaN	20	24.0414	3	3	13.2	13.2	28.024	13.965	760380000	48	P62917
HDLBP	Vigilin	21.2203	NaN	NaN	NaN	NaN	NaN	NaN	NaN	NaN	NaN	10	21.2203	20.6346	NaN	NaN	NaN	NaN	NaN	NaN	NaN	20.7647	NaN	20	20.6997	9	9	10.8	10.8	141.45	27.188	116740000	27	Q00341
PPP3CA	Serine/threonine-protein phosphatase 2B catalytic subunit alpha isoform	NaN	NaN	NaN	NaN	NaN	22.0045	NaN	NaN	NaN	NaN	10	22.0045	NaN	NaN	NaN	NaN	NaN	NaN	21.6299	22.4161	NaN	NaN	20	22.023	4	2	8.1	4	58.687	3.0317	91543000	13	Q08209
EFTUD2	116 kDa U5 small nuclear ribonucleoprotein component	NaN	NaN	NaN	NaN	NaN	NaN	NaN	NaN	22.7133	NaN	10	22.7133	NaN	NaN	NaN	NaN	NaN	NaN	NaN	23.3919	22.155	NaN	20	22.7734	14	13	19	18	109.43	19.008	405500000	46	Q15029
KARS	Lysine--tRNA ligase	NaN	NaN	NaN	NaN	NaN	NaN	NaN	NaN	22.9569	NaN	10	22.9569	NaN	NaN	NaN	NaN	NaN	NaN	NaN	23.169	23.0033	NaN	20	23.0861	15	15	28	28	68.047	42.97	772400000	74	Q15046
ACOX1	Peroxisomal acyl-coenzyme A oxidase 1	22.0819	NaN	NaN	NaN	NaN	NaN	NaN	NaN	NaN	NaN	10	22.0819	NaN	NaN	NaN	NaN	NaN	NaN	NaN	21.8684	22.2925	NaN	20	22.0805	5	5	12.9	12.9	74.423	12.468	98867000	17	Q15067
TMED2	Transmembrane emp24 domain-containing protein 2	NaN	NaN	NaN	NaN	NaN	NaN	NaN	NaN	NaN	20.9802	10	20.9802	NaN	NaN	NaN	NaN	NaN	NaN	NaN	NaN	22.5794	22.2372	20	22.4083	7	7	42.8	42.8	22.761	33.482	296620000	32	Q15363
SF3A1	Splicing factor 3A subunit 1	21.8496	NaN	NaN	NaN	NaN	NaN	NaN	NaN	NaN	NaN	10	21.8496	NaN	NaN	NaN	NaN	NaN	NaN	NaN	22.6544	22.8228	NaN	20	22.7386	16	16	29.1	29.1	88.885	231.91	379350000	39	Q15459
TOR1AIP1	Torsin-1A-interacting protein 1	22.2623	NaN	NaN	NaN	NaN	NaN	NaN	NaN	NaN	NaN	10	22.2623	NaN	NaN	NaN	21.9587	NaN	NaN	NaN	22.4228	NaN	NaN	20	22.1907	11	11	26.9	26.9	66.248	26.865	401860000	58	Q5JTV8;Q8NFQ8
BZW1	Basic leucine zipper and W2 domain-containing protein 1	NaN	NaN	NaN	23.2802	NaN	NaN	NaN	NaN	NaN	NaN	10	23.2802	NaN	NaN	23.4091	24.3718	NaN	NaN	NaN	NaN	NaN	NaN	20	23.8905	3	2	6	4.3	48.043	2.4611	149070000	13	Q7L1Q6
MTDH	Protein LYRIC	NaN	NaN	NaN	21.5155	NaN	NaN	NaN	NaN	NaN	NaN	10	21.5155	NaN	NaN	NaN	NaN	NaN	NaN	NaN	22.2228	22.7407	NaN	20	22.4818	14	14	36.6	36.6	63.836	155.39	348000000	47	Q86UE4
SMARCC2	SWI/SNF complex subunit SMARCC2	21.0067	NaN	NaN	NaN	NaN	NaN	NaN	NaN	NaN	NaN	10	21.0067	NaN	NaN	NaN	NaN	NaN	NaN	NaN	21.834	22.9255	NaN	20	22.3797	17	12	19.3	14.7	132.88	68.614	355230000	52	Q8TAQ2
NEK9	Serine/threonine-protein kinase Nek9	21.9044	NaN	NaN	NaN	NaN	NaN	NaN	NaN	NaN	NaN	10	21.9044	NaN	NaN	NaN	NaN	NaN	NaN	NaN	21.6923	22.1699	NaN	20	21.9311	6	6	8.1	8.1	107.17	44.479	160480000	18	Q8TD19
NUDCD2	NudC domain-containing protein 2	NaN	NaN	NaN	NaN	25.3181	NaN	NaN	NaN	NaN	NaN	10	25.3181	NaN	NaN	24.0201	NaN	24.3564	NaN	NaN	NaN	NaN	NaN	20	24.1882	3	3	23.6	23.6	17.676	6.8781	138830000	34	Q8WVJ2
ELMO1	Engulfment and cell motility protein 1	22.419	NaN	NaN	NaN	NaN	NaN	NaN	NaN	NaN	NaN	10	22.419	NaN	NaN	NaN	NaN	NaN	NaN	NaN	22.6238	22.9171	NaN	20	22.7705	10	8	22.4	20.1	83.829	43.348	334080000	31	Q92556
INPP5D	Phosphatidylinositol 3,4,5-trisphosphate 5-phosphatase 1	NaN	NaN	NaN	NaN	NaN	20.5525	NaN	NaN	NaN	NaN	10	20.5525	NaN	21.5279	NaN	NaN	NaN	NaN	NaN	NaN	21.1987	NaN	20	21.3633	13	12	14	12.9	133.29	28.041	267940000	39	Q92835
KHSRP	Far upstream element-binding protein 2	NaN	NaN	NaN	NaN	NaN	NaN	NaN	NaN	22.2162	NaN	10	22.2162	NaN	NaN	NaN	22.3546	NaN	NaN	NaN	22.7073	NaN	NaN	20	22.5309	11	10	22.6	20.7	73.114	36.17	286260000	29	Q92945
[truncated: 467 more rows]

## Sheet: Supplementary Table 2.2
Supplementary Table 2.2: Comparison of BF TCP with BF PCL. List of proteins identified with at least 2 peptides in at least 60 % of a group. Information on the frequency per sample and the average abundance, fold changes (average abundance from BF_PCL vs. BF_TCP group), and results from the statistical Wilcoxon analysis are given. Intensities are log2 converted. Statistically significant proteins…
[truncated: 1,082 more rows]

[truncated: 4 more sheets: Supplementary Table 2.3, Supplementary Table 2.4, Supplementary Table 2.5, Supplementary Table 2.6]
