# Supplementary material for: Intraoperative Biologization of β-TCP and PCL-TCP by Autologous Proteins
Source: J Funct Biomater. 2025 Sep 9;16(9):340. doi: 10.3390/jfb16090340 (PMC12470415; doi:10.3390/jfb16090340)
Supplement: Supplementary file 1 [file jfb-16-00340-s001.zip › jfb-3821841-supplementary/Table S3_incubation specific differences.xlsx]

## Sheet: Supplementary Table 3.1
Supplementary Table 3.1: Comparison of BF TCP with FC TCP. List of proteins identified with at least 2 peptides. Information on the frequency per sample and the average abundance are given. Intensities are log2 converted.
Gene names	Protein names	P2_BF_TCP	P4_BF_TCP	P5_BF_TCP	P6_BF_TCP	P7_BF_TCP	P8_BF_TCP	P9_BF_TCP	P10_BF_TCP	Freq %	Average BF_TCP	P1_FC_TCP	P2_FC_TCP	P4_FC_TCP	P5_FC_TCP	P6_FC_TCP	P7_FC_TCP	P8_FC_TCP	P9_FC_TCP	P10_FC_TCP	Freq %	Average_FC_TCP	Peptides	Unique peptides	Sequence coverage [%]	Unique sequence coverage [%]	Mol, weight [kDa]	Score	Intensity	MS/MS count	Protein IDs
IGHV3OR16-9	Immunoglobulin heavy variable 3/OR16-9 (non-functional) (Fragment)	29.8646	29.2072	28.1375	29.2423	29.2037	27.6268	27.1925	29.2422	88.8889	28.7146	31.0727	29.5598	28.6617	28.4683	29.2215	28.364	29.0245	28.65	28.0677	100	29.01	3	2	41.8	30.6	10.657	323.31	18923000000	181	A0A0B4J2B5;A0A0J9YX35
IGLL5;IGLC1	Immunoglobulin lambda-like polypeptide 5;Immunoglobulin lambda constant 1	32.0045	31.6816	31.9217	29.5177	30.7903	30.3186	30.9086	30.8483	88.8889	30.9989	30.9982	31.2406	31.7703	31.9332	30.3082	29.879	30.33	30.7078	30.3088	100	30.8307	7	3	44.4	17.3	23.063	323.31	99477000000	835	B9A064;P0CG04
PSMD11	26S proteasome non-ATPase regulatory subunit 11	24.7251	25.1999	25.6525	23.7562	24.9854	25.0332	24.2581	24.919	88.8889	24.8162	23.1466	24.5935	24.9509	25.7428	24.7767	23.6926	23.5644	25.2469	22.9377	100	24.2947	17	17	51.4	51.4	47.463	42.085	2278400000	152	O00231
PSMD9	26S proteasome non-ATPase regulatory subunit 9	26.0199	26.6956	27.0433	26.318	26.1912	25.4916	26.4707	25.4289	88.8889	26.2074	25.2082	25.9246	27.2474	26.9903	26.1324	25.8013	25.3202	25.9242	24.4686	100	25.8908	12	12	54.3	54.3	24.682	169.77	7946500000	306	O00233
CLIC1	Chloride intracellular channel protein 1	26.7414	26.4673	26.034	26.0577	26.5504	26.3132	25.9053	26.0792	88.8889	26.2686	24.0316	26.794	26.6129	26.1806	27.3715	26.2331	26.0213	26.6604	26.373	100	26.2532	14	14	82.2	82.2	26.922	323.31	14913000000	563	O00299
IPO5	Importin-5	24.5604	23.5745	21.6488	24.4811	24.1174	24.1283	23.7421	24.1904	88.8889	23.8054	22.8105	24.5886	23.2926	24.143	24.66	24.6302	23.0805	24.6909	21.5633	100	23.7178	32	32	44.8	44.8	123.63	323.31	5207700000	422	O00410;O60518
CCS	Copper chaperone for superoxide dismutase	26.8241	26.1298	27.1017	25.9974	26.1792	26.3167	25.8044	26.3226	88.8889	26.3345	24.5914	26.0134	26.7278	27.0142	26.3963	25.4603	25.2486	26.1128	25.1381	100	25.8559	7	7	41.2	41.2	29.04	105.24	6184300000	148	O14618
APOL1	Apolipoprotein L1	26.6146	28.319	27.7281	24.2351	25.2946	26.2964	22.9572	23.6272	88.8889	25.634	26.1291	25.9628	27.8646	27.351	25.276	23.3947	26.171	24.5372	22.0928	100	25.4199	15	15	44.2	44.2	43.974	284.76	3288000000	215	O14791
PSMA7	Proteasome subunit alpha type-7	26.3904	26.4209	26.2258	26.1438	25.6348	26.0005	25.4138	26.7133	88.8889	26.1179	25.1296	25.8935	26.4935	26.1514	25.6009	25.6474	25.3666	25.4113	25.5796	100	25.6971	12	12	59.7	59.7	27.887	323.31	7389100000	303	O14818;Q8TAA3
MYL12B;MYL12A	Myosin regulatory light chain 12B;Myosin regulatory light chain 12A	25.7511	26.9107	27.8528	24.3294	25.1603	25.7816	23.4584	24.161	88.8889	25.4257	24.246	26.01	26.6637	25.8927	26.345	23.9641	25.1593	24.866	25.0544	100	25.3557	8	3	58.7	23.8	19.779	323.31	4732600000	199	O14950;P19105
XPO1	Exportin-1	23.4087	23.329	21.6592	24.443	24.6544	24.6932	25.5825	25.7978	88.8889	24.196	24.2706	24.1962	23.1996	24.5558	24.1009	25.2642	23.6916	25.4663	24.6954	100	24.3823	37	37	47.2	47.2	123.38	323.31	5852800000	438	O14980
AKR7A2	Aflatoxin B1 aldehyde reductase member 2	25.3743	24.9378	24.4996	25.1147	24.9129	24.9385	24.6703	25.0338	88.8889	24.9352	24.099	24.8804	24.7188	25.0504	25.3274	24.8744	23.6101	25.314	23.9672	100	24.6491	9	9	35.9	35.9	39.589	55.983	3321500000	158	O43488;Q8NHP1;O95154
ACTN4	Alpha-actinin-4	24.9641	23.8162	20.4383	24.9536	24.7743	25.5675	25.8729	24.7341	88.8889	24.3901	23.4287	25.8888	23.6669	21.9278	25.4755	26.1847	25.6172	25.7347	26.015	100	24.8821	54	34	68.8	44.8	104.85	323.31	11575000000	571	O43707
CD5L	CD5 antigen-like	27.2008	25.9732	24.842	27.6673	27.1973	24.7554	27.0503	25.3517	88.8889	26.2547	26.7469	27.3575	25.457	25.326	27.2522	27.6948	24.5	26.7077	24.0775	100	26.1244	13	13	49.6	49.6	38.087	323.31	11365000000	371	O43866
HIST1H2BL;HIST1H2BH;HIST1H2BN;HIST1H2BC;HIST1H2BD;HIST1H2BK;HIST2H2BF;HIST1H2BM;H2BFS;HIST1H2BA	Histone H2B type 1-L;Histone H2B type 1-H;Histone H2B type 1-N;Histone H2B type 1-C/E/F/G/I;Histone H2B type 1-D;Histone H2B type 1-K;Histone H2B type 2-F;Histone H2B type 1-M;Histone H2B type F-S;Histone H2B type 1-A	30.101	30.2546	30.5024	29.0458	28.3572	31.5083	30.8352	29.0501	88.8889	29.9568	27.4955	31.1404	30.1364	29.7741	30.9768	30.3008	31.6582	30.0792	32.3741	100	30.4373	6	2	41.3	7.9	13.952	215.25	188990000000	432	Q99880;Q93079;Q99877;P62807;P58876;O60814;Q5QNW6;Q99879;P57053;Q96A08;A0A2R8Y619
PSMD10	26S proteasome non-ATPase regulatory subunit 10	25.2974	25.2017	25.4324	24.2013	24.3771	24.8786	24.1388	25.3068	88.8889	24.8543	23.8091	24.5215	25.2476	25.7857	24.9065	23.7033	23.9891	24.624	24.2119	100	24.5332	9	9	42.5	42.5	24.428	77.045	1894800000	153	O75832
IDH1	Isocitrate dehydrogenase [NADP] cytoplasmic	24.3549	24.8828	23.9472	24.6528	24.3065	24.3759	25.1682	23.8863	88.8889	24.4468	23.6313	24.9543	25.3614	24.3284	24.9013	25.5591	24.6771	25.2465	24.5117	100	24.7968	15	14	40.3	38.2	46.659	323.31	3361200000	207	O75874
FLOT1	Flotillin-1	25.1875	26.8109	26.5906	26.5113	25.7722	26.0494	25.0301	26.2134	88.8889	26.0207	25.2161	25.3786	27.1019	26.1233	24.4451	25.3409	25.7147	25.7963	23.8172	100	25.4371	23	23	63.7	63.7	47.355	323.31	7234200000	385	O75955
GLRX3	Glutaredoxin-3	24.3936	24.7867	25.1262	23.5109	24.5452	24.4389	23.2724	24.604	88.8889	24.3347	23.342	24.24	24.7602	25.0941	23.9326	23.4618	23.7292	24.681	23.0095	100	24.0278	13	13	60.6	60.6	37.432	101.35	1723800000	130	O76003
APOM	Apolipoprotein M	25.677	28.3889	27.0671	24.4308	25.3332	25.8248	25.7363	25.1051	88.8889	25.9454	26.0921	25.1479	27.6468	26.7733	24.6506	24.4394	26.3218	25.7972	23.866	100	25.6372	6	6	46.3	46.3	21.253	123.13	3100600000	182	O95445
OXSR1	Serine/threonine-protein kinase OSR1	24.5145	24.3578	23.5591	25.5095	25.4376	24.1398	25.2798	25.5687	88.8889	24.7958	24.3847	24.3028	24.8312	25.1599	24.9885	25.2905	24.7165	25.3994	24.0816	100	24.795	18	15	41.4	36.6	58.022	323.31	5553700000	381	O95747
AP2A1	AP-2 complex subunit alpha-1	23.5354	22.5422	23.6553	24.0926	24.0505	23.6054	24.5843	24.8375	88.8889	23.8629	23.2356	24.2142	21.2599	21.797	23.6851	24.7479	23.0892	24.6539	24.7117	100	23.4883	32	23	43	31.9	107.54	251.87	3938000000	353	O95782
SDPR	Caveolae-associated protein 2	24.3109	25.8135	26.0143	25.9187	25.7124	25.2602	25.6766	24.1736	88.8889	25.36	22.0414	24.3941	25.5502	24.7145	24.7321	25.5371	24.5247	25.3792	25.559	100	24.7147	13	13	37.9	37.9	47.173	323.31	4688200000	279	O95810
ADH1B;ADH1A	All-trans-retinol dehydrogenase [NAD(+)] ADH1B;Alcohol dehydrogenase 1A	28.8241	28.4416	27.4324	27.3623	27.2156	27.2032	28.9856	27.9543	88.8889	27.9274	27.3583	29.4843	28.7539	27.6529	27.6362	27.4899	27.6129	28.4363	26.9769	100	27.9335	16	9	52	34.1	39.835	323.31	17448000000	341	P00325;P07327;P08319
LDHA	L-lactate dehydrogenase A chain	28.9412	29.0968	27.4503	29.2389	29.2691	28.9704	28.987	29.0288	88.8889	28.8728	28.1136	28.8284	28.7729	28.9845	28.9778	29.264	28.4209	29.4717	28.5787	100	28.8236	18	17	74.1	70.5	36.688	292.08	46173000000	584	P00338;Q6ZMR3
ALDH1A1	Aldehyde dehydrogenase 1A1	27.8138	27.1694	26.8115	27.2439	27.7962	27.176	27.0255	28.0746	88.8889	27.3889	26.8606	27.5355	27.3519	27.4908	26.5068	27.0835	26.6065	27.4823	26.1484	100	27.0074	28	25	76	72.9	54.861	323.31	42911000000	1004	P00352;O94788
CYB5R3	NADH-cytochrome b5 reductase 3	26.049	26.3598	25.1811	26.6381	25.8545	25.9144	26.0988	26.4198	88.8889	26.0644	24.7346	26.2465	25.5965	24.5542	26.5009	27.086	25.3925	26.1104	27.0795	100	25.9223	15	15	70.1	70.1	34.234	323.31	15470000000	415	P00387
GSR	Glutathione reductase, mitochondrial	25.7142	24.3147	24.0991	25.6598	25.9499	24.6918	26.3196	26.6141	88.8889	25.4204	25.4898	25.9803	24.2888	24.5653	24.9664	26.163	25.0684	25.8716	25.5964	100	25.3322	17	17	51.7	51.7	56.256	287.5	5905200000	270	P00390
SOD1	Superoxide dismutase [Cu-Zn]	29.5592	29.8945	30.2494	28.3103	29.0172	29.1483	28.8952	28.0911	88.8889	29.1457	28.2921	29.0414	29.953	30.0943	29.3928	28.2995	28.7307	29.0661	27.1269	100	28.8885	6	6	64.9	64.9	15.936	323.31	54062000000	608	P00441
CP	Ceruloplasmin	30.2532	25.4798	23.3546	29.8751	29.2112	26.5725	27.7933	30.4879	88.8889	27.8784	31.1831	30.2364	24.7313	26.818	29.8329	28.795	28.0882	27.0225	30.9661	100	28.6304	50	41	67.2	61	122.2	323.31	155360000000	1990	P00450
F13A1	Coagulation factor XIII A chain	25.9288	22.6158	23.9971	27.5391	27.4763	24.4889	25.427	27.4625	88.8889	25.6169	26.1303	26.1398	23.6009	22.9468	26.8621	27.036	24.9493	24.9262	29.1681	100	25.7511	33	32	58.9	57.9	83.267	323.31	26497000000	641	P00488
PNP	Purine nucleoside phosphorylase	28.0278	28.7026	28.087	27.7912	28.2489	28.2176	27.8034	29.1871	88.8889	28.2582	27.4312	27.3152	28.6073	29.1424	27.6872	27.4907	27.2703	28.581	27.2614	100	27.8652	19	19	84.4	84.4	32.118	323.31	54056000000	1019	P00491
HPRT1	Hypoxanthine-guanine phosphoribosyltransferase	27.0752	27.0415	27.0162	26.6101	27.0664	26.9589	26.7152	27.5535	88.8889	27.0046	25.9091	26.6694	27.5254	27.7349	26.9307	26.6003	26.1163	27.4569	26.286	100	26.8032	12	12	76.1	76.1	24.579	323.31	18981000000	468	P00492
PGK1	Phosphoglycerate kinase 1	28.0962	28.0372	27.5195	27.4242	28.5042	28.5084	28.0508	28.6193	88.8889	28.095	27.0635	27.7339	28.2208	28.5197	27.6936	27.7354	27.8005	28.7011	27.1158	100	27.8427	25	20	71.7	60	44.614	323.31	57381000000	918	P00558
AK1	Adenylate kinase isoenzyme 1	28.1721	27.8898	27.4912	28.0462	28.4494	28.3539	28.1914	28.6066	88.8889	28.1501	27.3801	27.7066	28.0776	28.4615	27.9278	28.079	28.0265	28.5051	27.027	100	27.9101	13	13	67	67	21.635	323.31	34387000000	408	P00568;Q9Y6K8
F2	Prothrombin	28.0368	28.8781	28.074	27.4037	27.3108	28.1776	27.947	27.5516	88.8889	27.9224	28.1268	27.4285	27.9119	28.1133	26.9155	27.4067	27.2336	28.143	27.0448	100	27.5916	34	25	65.9	52.6	70.036	323.31	43703000000	1132	P00734
C1R	Complement C1r subcomponent	26.6432	25.6281	25.183	26.2187	26.1433	26.0372	26.5556	25.614	88.8889	26.0029	26.7369	26.3113	25.7304	25.7487	25.6988	26.14	25.5454	26.2121	24.2471	100	25.819	25	24	50.2	48.9	80.118	323.31	11543000000	584	P00736
HP	Haptoglobin	30.5769	32.3944	32.1694	30.6492	31.1395	30.5788	30.7941	29.9939	88.8889	31.037	32.3843	29.9691	32.2582	32.3902	30.9116	30.4627	31.6181	31.3474	28.681	100	31.1136	29	14	65	41.1	45.205	323.31	273580000000	1904	P00738
HPR	Haptoglobin-related protein	25.9932	27.2884	26.0901	24.1243	25.1869	25.1886	25.3882	25.3176	88.8889	25.5722	26.8078	25.9578	26.8242	26.8342	22.6525	23.5845	25.2682	26.4483	22.3826	100	25.1956	21	6	61.5	33.6	39.029	123.66	2763900000	133	P00739
F10	Coagulation factor X	24.234	26.0768	24.6285	24.8837	24.4507	24.4921	23.8159	23.4874	88.8889	24.5086	25.6299	24.173	24.6678	24.4289	24.086	23.4477	24.3017	23.8511	24.3976	100	24.3315	13	13	29.9	29.9	54.731	64.429	1544500000	111	P00742
PLG	Plasminogen	28.2056	27.0513	24.9011	28.4867	28.2477	27.0718	28.0546	27.3884	88.8889	27.4259	29.4631	27.8904	26.7079	26.0737	27.5328	28.4488	27.3091	27.5788	26.8761	100	27.5423	48	43	69.4	62.3	90.568	323.31	49932000000	1440	P00747;Q02325;Q15195
F12	Coagulation factor XII	22.8111	25.6585	22.5642	25.794	24.3725	25.1425	27.6201	26.1278	88.8889	25.0113	27.1153	23.9164	25.7332	24.4057	24.9762	24.7618	25.7491	26.4767	24.7674	100	25.3224	20	20	43.3	43.3	67.791	253.28	5668000000	289	P00748
CFB	Complement factor B	28.4443	27.2735	27.0413	28.9227	28.4668	27.2314	27.3391	28.1266	88.8889	27.8557	30.3053	28.3293	27.0058	27.4418	27.888	28.4593	28.0067	27.0884	27.7905	100	28.035	33	32	54.3	52.2	85.532	323.31	55117000000	1057	P00751
CA1	Carbonic anhydrase 1	33.3009	33.562	33.9732	32.2138	33.2916	33.3104	32.7649	33.6471	88.8889	33.258	33.0044	32.6674	33.7622	34.107	32.673	32.2477	33.3429	32.9892	31.8462	100	32.96	20	20	90.8	90.8	28.87	323.31	1541400000000	3977	P00915
CA2	Carbonic anhydrase 2	31.3074	30.2476	29.3503	32.1046	31.6875	29.5769	31.923	32.001	88.8889	31.0248	31.851	31.0451	30.6346	30.5382	31.1091	32.0678	30.2468	31.2478	31.873	100	31.1793	21	21	86.2	86.2	29.246	323.31	516990000000	1964	P00918
SERPINC1	Antithrombin-III	28.7901	30.5651	28.9541	28.1983	27.8757	28.9124	29.0874	29.0328	88.8889	28.927	28.9408	28.4407	29.9432	29.3338	28.3383	27.8126	28.6455	29.0868	28.3297	100	28.7635	29	22	61.6	53.2	52.602	323.31	89339000000	1352	P01008
SERPINA1	Alpha-1-antitrypsin	32.3623	34.1647	33.6023	29.9728	30.9863	31.9406	30.1589	30.4349	88.8889	31.7029	31.4489	31.9261	33.5894	33.286	31.3931	29.4145	31.436	31.0217	28.8872	100	31.3781	28	28	70.3	70.3	46.736	323.31	564420000000	2815	P01009;P20848
SERPINA3	Alpha-1-antichymotrypsin	30.6814	31.5808	31.7927	28.3287	28.5713	30.7979	28.9774	29.3245	88.8889	30.0069	30.1628	30.1579	30.9983	31.2429	29.617	27.4674	29.4506	29.4704	29.5262	100	29.7882	21	21	57	57	47.65	323.31	107390000000	974	P01011
AGT	Angiotensinogen	28.121	29.0079	29.4221	24.2661	26.3273	27.9207	25.7219	25.7216	88.8889	27.0636	27.2017	27.393	28.826	29.1975	26.4192	24.8054	27.6069	26.502	24.3056	100	26.9175	11	11	33.4	33.4	53.154	323.31	13623000000	385	P01019
A2M	Alpha-2-macroglobulin	30.9146	28.9986	29.069	31.4871	31.3948	29.5686	30.8823	31.3262	88.8889	30.4551	32.0126	30.7938	28.7563	30.3486	30.9553	31.1662	30.1892	30.5761	30.4843	100	30.5869	81	67	70.8	61.5	163.29	323.31	741010000000	5553	P01023
C3	Complement C3	30.8958	28.7433	28.317	31.0637	30.5734	28.8531	30.0299	31.2279	88.8889	29.963	32.2487	30.6143	28.3865	29.172	30.5463	30.585	29.9323	29.3651	30.8754	100	30.1917	107	98	78.2	73.3	187.15	323.31	723660000000	7087	P01024;O95568
C5	Complement C5	31.1211	27.9974	26.9729	30.6323	30.1273	28.3975	29.5326	31.5599	88.8889	29.5426	32.0666	30.2609	27.2515	27.9729	30.4416	30.1834	29.2193	28.6649	30.2099	100	29.5857	68	62	57.5	53	188.3	323.31	54515000000	1069	P01031
KNG1	Kininogen-1	28.8226	29.7604	28.9114	27.9737	28.3746	28.2339	29.0794	27.9159	88.8889	28.634	29.6406	28.3449	29.3182	28.9958	27.9124	27.9777	28.5239	29.1002	26.0153	100	28.4254	22	21	40.7	39.3	71.957	323.31	43538000000	680	P01042
IGJ	Immunoglobulin J chain	28.6079	28.304	28.102	26.4725	26.9408	25.9178	25.7748	24.7537	88.8889	26.8592	25.7958	28.4452	28.047	27.5998	27.8415	25.9591	26.2304	26.3144	23.393	100	26.6251	5	5	32.7	32.7	18.098	16.808	9944400000	119	P01591
	Immunoglobulin kappa variable 3-20	29.4732	28.9971	27.6745	27.7437	28.1823	27.8833	28.6088	29.148	88.8889	28.4639	28.7239	28.2389	28.8829	27.8925	27.8168	27.5733	27.9514	29.3508	28.6825	100	28.3459	3	2	35.3	21.6	12.557	323.31	17346000000	198	P01619
IGHV3-21	Immunoglobulin heavy variable 3-7;Immunoglobulin heavy variable 3-21;Immunoglobulin heavy variable 3-48;Immunoglobulin heavy variable 3-11	28.5861	26.911	26.4328	26.9914	27.318	25.5468	27.9574	28.0534	88.8889	27.2246	28.6895	27.8003	26.1862	26.7278	27.4521	27.3618	27.057	27.5874	27.0511	100	27.3237	4	2	32.5	13.7	12.943	54.366	9192700000	131	P01780;A0A0B4J1V1;P01763;P01762;A0A075B7F0;A0A0C4DH32
IGKC	Immunoglobulin kappa constant	32.3648	32.3603	31.6734	30.9368	31.659	30.3251	31.6514	31.3962	88.8889	31.5459	31.962	32.0634	31.8023	31.7968	30.7844	31.3932	30.8419	31.8184	30.8292	100	31.4768	6	6	80.4	80.4	11.765	323.31	258300000000	1719	P01834
IGHG1	Immunoglobulin heavy constant gamma 1	33.2288	31.2114	30.2317	32.4589	32.4961	30.1685	32.1583	32.775	88.8889	31.8411	33.5097	32.9804	30.747	31.1689	32.2808	32.3788	31.0421	31.8347	32.3456	100	32.032	18	9	54.4	31.8	43.911	323.31	821070000000	2573	P01857
IGHG2	Immunoglobulin heavy constant gamma 2	32.5072	29.103	28.0362	31.2645	31.0491	28.5344	30.7837	31.136	88.8889	30.3018	32.4652	32.0882	28.4841	29.0714	30.4978	30.8629	29.7797	29.9693	31.1616	100	30.4867	16	9	54.2	33.4	43.805	323.31	127570000000	1072	P01859
IGHG3	Immunoglobulin heavy constant gamma 3	32.2848	29.3994	28.2816	31.26	31.4311	30.2014	31.1908	30.9989	88.8889	30.631	31.1156	32.0755	29.5079	29.403	30.546	31.5647	30.7785	30.7756	30.7399	100	30.723	16	7	53.4	33.9	49.092	323.31	121320000000	1088	P01860
IGHG4	Immunoglobulin heavy constant gamma 4	29.0846	25.8919	25.4354	25.9161	28.8401	25.2599	29.1824	27.6262	88.8889	27.1546	28.555	28.9957	26.2747	26.4661	25.941	29.1117	26.6217	27.9369	27.464	100	27.4852	14	8	54.8	34.3	43.831	323.31	19696000000	601	P01861
IGHM	Immunoglobulin heavy constant mu	30.9108	30.0989	28.5687	30.1734	30.6593	28.997	30.479	31.0977	88.8889	30.1231	28.7243	30.7466	29.6359	29.3611	30.6036	30.153	28.9651	30.4621	30.3563	100	29.8898	21	21	57	57	51.923	323.31	230790000000	1500	P01871
IGHA1	Immunoglobulin heavy constant alpha 1	31.5617	31.8902	31.3682	29.2189	31.746	30.8504	31.2174	31.0886	88.8889	31.1177	30.2395	31.2358	31.6403	32.2941	29.699	31.2786	30.6595	31.4546	28.9953	100	30.833	16	9	59.5	41.5	42.848	323.31	203010000000	1170	P01876
HBD	Hemoglobin subunit delta	34.0116	33.1846	34.9138	32.628	33.3648	34.735	31.948	31.3531	88.8889	33.2674	33.2375	33.0354	34.0886	34.9343	33.94	31.9278	33.1301	32.0496	31.7445	100	33.1209	17	9	93.2	76.9	16.055	323.31	763280000000	1041	P02042
MB	Myoglobin	28.9805	30.9156	29.2785	27.4298	29.6531	30.712	29.2882	28.0419	88.8889	29.2875	29.1346	28.9162	31.4994	27.7439	28.7932	27.4923	31.9189	29.6206	26.453	100	29.0636	8	8	64.9	64.9	17.184	323.31	29308000000	427	P02144
CRYAB	Alpha-crystallin B chain	24.5243	26.6447	23.3819	25.3813	25.0607	27.181	26.7282	24.7889	88.8889	25.4614	25.8016	25.303	26.9072	23.0394	24.6177	25.1459	27.6644	26.4632	26.1692	100	25.6791	12	12	62.3	62.3	20.159	200.89	7896100000	229	P02511
SPTA1	Spectrin alpha chain, erythrocytic 1	29.1543	28.6768	28.8394	29.4443	29.5482	29.2816	29.9571	29.587	88.8889	29.3111	28.9166	28.7683	28.9433	29.846	29.204	29.7227	28.6334	30.2582	27.2295	100	29.058	145	145	71.8	71.8	280.01	323.31	644900000000	8329	P02549
APOA1	Apolipoprotein A-I	31.077	33.0629	33.4581	28.6837	30.7113	31.281	30.4028	28.1349	88.8889	30.8515	32.1559	30.2527	33.2724	31.9733	30.1827	29.3025	31.9019	30.2651	28.4756	100	30.8647	23	22	74.5	74.5	30.777	323.31	371950000000	1491	P02647
APOE	Apolipoprotein E	26.9465	28.6172	30.4825	25.0172	25.2416	27.5641	25.8564	24.7062	88.8889	26.804	27.8689	26.0669	28.5781	28.1376	25.8555	23.8986	28.1952	26.2206	24.1437	100	26.5517	21	17	70	58.4	36.154	323.31	17557000000	601	P02649
APOC3	Apolipoprotein C-III	26.8055	27.6274	27.501	24.7746	25.3132	26.9756	26.3738	25.5731	88.8889	26.368	27.4085	25.7383	27.3188	27.0798	26.5923	24.0684	28.1138	26.7562	25.3465	100	26.4914	3	3	46.5	46.5	10.852	323.31	5669100000	149	P02656
FGA	Fibrinogen alpha chain	31.2345	31.5651	32.0371	33.0417	32.6078	31.6078	31.4467	32.6882	88.8889	32.0286	31.5899	31.1523	31.5247	31.1924	31.5935	32.3963	30.7355	31.5019	32.6607	100	31.5941	45	43	61.5	60.5	94.972	323.31	1144700000000	3992	P02671
FGB	Fibrinogen beta chain	31.1937	31.5566	31.9315	32.5862	32.4661	32.6178	32.5862	32.7334	88.8889	32.2089	31.1758	31.3054	31.7596	31.7756	31.374	32.8081	31.5002	32.6915	32.4644	100	31.8727	38	32	74.5	69	55.928	323.31	1620700000000	5404	P02675
FGG	Fibrinogen gamma chain	31.6639	30.1781	30.5939	32.509	32.3834	31.0783	31.8707	32.4799	88.8889	31.5947	31.6628	31.7201	29.9158	30.6964	31.8879	32.6903	30.874	31.516	32.935	100	31.5443	30	30	75.1	75.1	51.511	323.31	1186700000000	3679	P02679
GYPA	Glycophorin-A	25.4444	25.9528	27.6761	24.3434	25.8512	24.3947	24.9491	23.1556	88.8889	25.2209	25.8642	24.3829	27.1456	25.2507	25.6629	24.1118	26.0109	25.4871	23.2243	100	25.2378	6	6	52.7	52.7	16.331	239.83	3660000000	285	P02724
SLC4A1	Band 3 anion transport protein	31.2216	30.3135	30.2401	31.8153	31.6085	30.9308	32.1156	32.3964	88.8889	31.3302	30.7777	31.0807	30.499	31.4897	31.5013	31.9122	30.5191	32.2824	31.3143	100	31.264	61	61	79.5	79.5	101.79	323.31	971360000000	4602	P02730
APCS	Serum amyloid P-component	29.3632	28.3031	28.7136	29.0308	29.4841	28.8684	29.0287	29.1721	88.8889	28.9955	29.1564	28.3784	28.0112	28.8862	28.5078	27.3842	27.9246	27.1221	28.1771	100	28.172	7	7	33.6	33.6	25.387	246.8	38696000000	376	P02743
C1QB	Complement C1q subcomponent subunit B	27.6798	25.6173	25.2824	28.0024	27.1875	24.3088	24.3463	27.5131	88.8889	26.2422	27.9272	27.1642	25.3941	24.5485	26.7516	23.4532	24.8081	23.4821	26.4676	100	25.5552	6	6	32	32	26.721	293.48	4945200000	116	P02746
C9	Complement component C9	27.8025	28.1019	27.1399	27.0802	26.9387	27.2039	26.2612	27.3042	88.8889	27.2291	28.0135	27.7837	27.4261	27.252	26.2278	26.7316	26.8152	26.5533	25.4343	100	26.9153	23	21	49.6	47.4	63.173	323.31	13790000000	440	P02748
APOH	Beta-2-glycoprotein 1	27.4384	30.485	30.5964	25.9354	27.9074	28.7563	27.2751	25.3494	88.8889	27.9679	28.4978	27.2794	29.9364	29.8585	26.5469	26.4678	28.3347	28.0745	23.8434	100	27.6488	12	10	48.7	43.5	38.298	323.31	27991000000	553	P02749
FN1	Fibronectin	29.1961	27.999	28.5687	30.6267	30.1577	27.4817	27.6756	29.5911	88.8889	28.9121	30.4792	28.8492	27.4865	26.434	29.3456	29.309	26.9942	26.579	31.0468	100	28.5026	99	99	57.8	57.8	272.32	323.31	384610000000	4722	P02751
RBP4	Retinol-binding protein 4	27.6725	27.8838	26.4697	27.6124	26.6922	27.2695	27.6673	28.0758	88.8889	27.4179	27.9732	27.4274	27.7186	27.4122	27.3735	27.4417	27.2653	27.724	28.5784	100	27.6572	10	10	71.6	71.6	23.01	323.31	8706300000	396	P02753
AMBP	Protein AMBP	27.7914	28.1708	28.0212	27.1746	27.4985	27.1127	27.6644	25.7874	88.8889	27.4026	29.0295	27.4615	27.6192	27.7488	26.3992	27.2593	27.3923	27.1656	24.9233	100	27.2221	14	13	51.7	49.7	38.999	323.31	13562000000	379	P02760
ORM1	Alpha-1-acid glycoprotein 1	30.0377	31.3829	31.816	27.2018	28.9676	29.86	28.3378	27.3926	88.8889	29.3746	31.0859	29.0116	30.9788	30.8789	28.2092	27.826	31.5052	28.9584	26.6652	100	29.4577	7	5	40.8	32.3	23.539	323.31	56696000000	511	P02763
AHSG	Alpha-2-HS-glycoprotein	28.8304	30.6624	29.8355	27.3573	28.1402	29.4216	28.0827	28.0444	88.8889	28.7968	28.9584	28.2003	29.5463	29.4041	28.4362	26.8363	29.3443	29.0722	27.3787	100	28.5752	11	8	48.2	42.8	39.34	323.31	37477000000	619	P02765
TTR	Transthyretin	30.5315	30.5047	30.5274	27.7125	28.8635	30.4367	28.2867	29.9187	88.8889	29.5977	29.2092	29.5538	30.1744	30.4326	30.1996	27.4177	29.3325	29.4438	27.9969	100	29.3067	8	8	64.6	64.6	15.887	323.31	89631000000	804	P02766
GC	Vitamin D-binding protein	33.1429	34.2362	32.7239	32.4624	32.7615	32.8537	33.2101	32.4277	88.8889	32.9773	32.9518	32.8269	33.7581	33.8146	32.0829	32.3126	32.8245	33.628	30.7186	100	32.7687	29	24	73.4	63.1	52.917	323.31	233560000000	1474	P02774
TF	Serotransferrin	31.969	31.6922	30.1495	32.357	32.0763	31.101	32.6331	30.9847	88.8889	31.6204	33.1004	31.9615	31.0614	31.285	31.3565	32.4729	31.9971	32.4755	29.802	100	31.7236	48	46	74.1	72.9	77.049	323.31	1142700000000	4712	P02787
LTF	Lactotransferrin	28.4605	26.5384	27.3845	27.6301	27.8443	28.5096	28.1314	26.8203	88.8889	27.6649	27.0426	28.5464	27.0087	27.1952	28.5098	28.884	28.6909	27.4934	27.7307	100	27.9002	47	45	74.5	71.5	78.181	323.31	124520000000	1742	P02788
HPX	Hemopexin	31.1158	31.9694	31.1293	29.4719	30.3107	31.3786	31.0254	31.6503	88.8889	31.0064	30.9247	30.9429	31.1004	31.5567	30.0995	29.9319	30.6184	31.2932	29.8797	100	30.7053	24	24	68.2	68.2	51.676	323.31	227140000000	1917	P02790
FTL	Ferritin light chain	27.3712	27.2067	28.0994	24.4708	20.968	27.6465	22.5389	22.649	88.8889	25.1188	25.0864	28.555	26.6546	28.2131	28.99	25.727	28.3679	23.6358	26.7623	100	26.888	7	7	50.3	50.3	20.019	124.1	17277000000	273	P02792
FTH1	Ferritin heavy chain	26.0153	26.9798	25.8184	24.4866	23.0889	25.835	23.5429	23.295	88.8889	24.8827	24.2982	26.7354	26.0397	26.4016	27.2971	25.2899	26.3467	24.4416	26.4091	100	25.9177	12	12	72.1	72.1	21.225	153.65	11050000000	337	P02794
KLKB1	Plasma kallikrein	26.5701	27.8875	26.73	26.0986	26.5232	26.5295	27.5139	25.6431	88.8889	26.687	27.865	26.3611	27.2994	27.3583	25.906	26.5835	27.151	27.5412	24.9633	100	26.781	28	27	56	54.9	71.369	188.42	9540200000	450	P03952;P20718
C4BPA	C4b-binding protein alpha chain	28.612	25.8293	25.5139	29.5018	28.5996	26.5527	27.6401	27.6309	88.8889	27.485	30.7991	28.5176	25.3674	25.7955	28.0494	28.2084	27.4508	26.2475	27.7119	100	27.572	28	27	61.6	60.3	67.033	323.31	60602000000	1118	P04003
VTN	Vitronectin	28.1803	29.4348	28.5499	27.8097	28.1619	29.047	28.9214	29.024	88.8889	28.6411	28.4862	27.704	28.487	28.931	28.0127	28.1065	28.2782	29.0151	27.6887	100	28.301	19	17	42.5	39.3	54.305	323.31	49071000000	720	P04004
CAT	Catalase	30.2745	27.4293	26.9215	31.6613	31.0727	28.8622	31.0697	30.7175	88.8889	29.7511	31.1693	30.1845	27.6682	29.2616	30.6852	31.6016	29.7891	30.0966	31.6256	100	30.2313	32	32	68.9	68.9	59.755	323.31	549900000000	2564	P04040
ALDOA	Fructose-bisphosphate aldolase A	28.4501	28.9757	27.9859	28.4424	29.1114	28.888	28.5443	28.7609	88.8889	28.6448	27.9717	28.2853	28.951	28.832	28.2867	28.2626	29.6213	29.0645	27.9197	100	28.5772	28	22	84.1	69.8	39.42	323.31	75148000000	1437	P04075;P05062
CSTB	Cystatin-B	26.2542	26.1372	27.1956	25.6545	26.18	27.4901	25.1813	25.7118	88.8889	26.2256	24.7127	26.3089	25.7986	26.957	26.9696	25.0691	24.9629	25.3778	25.9162	100	25.7859	7	7	77.6	77.6	11.139	216.1	6367000000	171	P04080
ANXA1	Annexin A1	26.6885	27.563	26.9046	26.0122	26.2509	27.9365	26.3224	25.9775	88.8889	26.7069	24.5707	27.0418	27.2364	26.2945	26.3829	26.5548	27.0916	26.3094	26.4496	100	26.4369	23	23	67.9	67.9	38.714	323.31	33498000000	758	P04083
APOB	Apolipoprotein B-100	30.6713	30.6793	30.909	29.5279	30.383	30.9462	30.6592	32.0396	88.8889	30.7269	31.2315	30.3387	30.1263	31.0111	29.5288	30.3118	30.9009	30.5499	29.7837	100	30.4203	241	238	64.6	63.8	515.6	323.31	454340000000	8632	P04114
SOD2	Superoxide dismutase [Mn], mitochondrial	25.4975	26.7388	26.1951	23.7234	24.1757	25.3485	23.6135	23.758	88.8889	24.8813	22.5779	25.1397	25.9939	24.8753	25.1908	23.7466	24.7426	23.7776	24.105	100	24.461	9	9	62.2	62.2	24.75	317.59	3765900000	192	P04179
HRG	Histidine-rich glycoprotein	27.8256	26.6589	25.6516	27.661	27.3171	26.437	27.8339	27.9998	88.8889	27.1731	28.2961	27.5719	26.4991	26.197	27.8503	27.8559	26.2667	27.537	27.4845	100	27.2843	21	21	40.4	40.4	59.578	323.31	31061000000	814	P04196
A1BG	Alpha-1B-glycoprotein	29.205	30.4904	29.6192	26.4965	28.3477	29.3605	28.1518	28.7494	88.8889	28.8025	28.6298	28.8512	29.9534	30.1575	28.2499	26.8943	28.4235	29.1176	26.4896	100	28.5296	17	16	57.2	55.8	54.253	323.31	60270000000	744	P04217
KRT1	Keratin, type II cytoskeletal 1	25.1245	28.0838	30.2651	25.2705	29.1857	27.5497	25.9407	25.8217	88.8889	27.1552	26.7538	25.6173	29.6115	27.2859	29.7595	29.2229	30.9747	26.5426	25.8747	100	27.9603	47	3	64.8	3.6	66.038	323.31	56249000000	906	P04264
VWF	von Willebrand factor	24.3664	21.9695	22.417	24.807	25.4197	22.0062	24.1308	24.8855	88.8889	23.7503	25.4475	24.2161	21.7502	22.6279	23.5195	25.3895	21.5342	24.3174	24.4564	100	23.6954	65	65	31.9	31.9	309.26	323.31	7114000000	598	P04275
GAPDH	Glyceraldehyde-3-phosphate dehydrogenase	29.4071	29.1679	28.7608	29.1719	30.0898	29.5631	30.1394	30.3716	88.8889	29.5839	29.4956	29.0141	28.9279	29.6514	28.4412	30.124	30.5616	30.4844	28.9597	100	29.5178	20	19	81.2	79.1	36.053	323.31	128320000000	1599	P04406
CAPNS1	Calpain small subunit 1	25.8254	25.9625	26.7033	23.936	25.7946	25.4937	24.4092	23.7839	88.8889	25.2386	24.741	25.1339	26.3194	26.7041	25.0469	24.1452	25.6102	25.3086	23.7052	100	25.1905	11	11	78	78	28.315	323.31	3989500000	190	P04632;Q96L46
HSPB1	Heat shock protein beta-1	26.3761	26.6518	26.1467	24.1399	24.9704	27.3772	26.8076	26.2379	88.8889	26.0885	24.9636	26.4773	27.008	25.6878	25.8061	25.3076	27.0298	27.419	26.9759	100	26.2972	15	15	83.9	83.9	22.782	323.31	12180000000	393	P04792
CYBB	Cytochrome b-245 heavy chain	24.9775	24.4083	24.3852	24.0692	23.9132	24.7308	22.972	21.6713	88.8889	23.8909	21.9678	25.1134	23.7673	22.7321	25.2391	23.6611	24.6322	22.9441	25.2791	100	23.9262	17	17	34.6	34.6	65.335	323.31	3578800000	173	P04839;Q9Y5S8
GNAI2	Guanine nucleotide-binding protein G(i) subunit alpha-2	25.8594	25.4152	24.9292	25.5734	25.037	25.9993	25.8131	24.4854	88.8889	25.389	24.3238	26.1319	23.8559	24.6421	26.1738	26.348	25.3082	25.4762	26.2907	100	25.3945	16	9	62.5	39.7	40.45	323.31	10126000000	538	P04899
ARG1	Arginase-1	23.7829	24.8939	24.2565	21.8341	24.0949	24.4626	23.7685	25.2567	88.8889	24.0438	23.242	24.059	25.5449	25.2711	24.2075	23.7181	23.5733	24.913	23.2418	100	24.1967	12	12	64	64	34.735	182.17	3075200000	208	P05089
APOD	Apolipoprotein D	26.242	27.9167	27.9346	24.2052	25.8713	26.3886	26.7104	24.9566	88.8889	26.2782	26.8899	25.8875	28.2431	27.7521	25.368	25.0521	27.2398	27.0404	24.8963	100	26.4855	6	6	34.4	34.4	21.275	113.73	5122400000	299	P05090
ITGB3	Integrin beta-3	23.4283	24.9763	26.138	25.9116	25.9078	24.7617	24.2446	24.3516	88.8889	24.965	24.1332	24.3439	25.0612	24.9314	25.3002	25.7704	24.0968	23.96	24.542	100	24.6821	26	26	43.9	43.9	87.057	323.31	7664200000	533	P05106
S100A8	Protein S100-A8	31.0502	30.2167	31.8406	29.2197	29.0752	30.8768	28.4611	28.578	88.8889	29.9148	28.7803	31.2203	30.8886	30.6619	31.3987	29.0846	30.153	28.5287	30.179	100	30.0995	7	7	74.2	74.2	10.834	323.31	134190000000	414	P05109
SERPINA5	Plasma serine protease inhibitor	25.3375	24.3932	23.2266	24.1968	23.3786	24.0964	23.9242	24.3982	88.8889	24.1189	24.2684	24.7323	24.0329	23.8131	23.953	23.5088	23.947	24.2792	23.9373	100	24.0525	11	11	31	31	45.674	81.613	1588500000	190	P05154
SERPING1	Plasma protease C1 inhibitor	28.7599	30.6337	30.6818	25.946	27.4401	29.035	26.7136	26.7385	88.8889	28.2436	28.9478	28.3209	30.2396	30.3497	27.8199	25.772	28.8109	27.2496	25.1726	100	28.0759	14	12	26.8	24	55.154	323.31	31696000000	557	P05155
CFI	Complement factor I	25.7126	27.4971	27.0446	25.0781	25.5827	26.0368	25.4945	24.3309	88.8889	25.8472	26.638	25.3419	27.1447	26.6641	24.0363	25.1437	26.0844	25.1569	23.3042	100	25.5016	22	20	43.1	39.6	65.75	323.31	5418500000	401	P05156
MPO	Myeloperoxidase	28.4364	28.758	28.3264	27.4625	27.1221	29.219	27.6982	26.3951	88.8889	27.9272	26.2772	28.9874	28.8818	28.4386	29.9364	28.433	28.1774	27.9459	29.2768	100	28.4838	40	34	60.5	53	83.868	323.31	160370000000	1664	P05164
CLEC3B	Tetranectin	25.8181	27.0034	26.234	23.6763	24.7199	25.0863	25.0503	24.7289	88.8889	25.2896	25.4288	25.3513	26.1726	26.1779	24.4962	22.1416	24.9573	25.3842	22.3243	100	24.7149	10	6	54	25.2	22.537	154.08	2369800000	209	P05452
SERPINA7	Thyroxine-binding globulin	26.1001	27.261	25.699	23.0545	24.9086	25.8278	24.3051	24.573	88.8889	25.2161	25.1877	25.4453	26.4637	25.8649	24.2055	23.9458	25.5871	24.6684	22.9822	100	24.9279	12	9	38.8	31.6	46.324	85.143	2412800000	140	P05543
SERPIND1	Heparin cofactor 2	28.8645	27.7032	27.7279	28.3885	28.002	27.416	28.0261	29.2407	88.8889	28.1711	29.0371	28.5456	27.5796	28.1461	28.2548	28.1955	27.5523	28.0669	28.4461	100	28.2027	21	18	48.1	44.3	57.07	323.31	34176000000	492	P05546
UROD	Uroporphyrinogen decarboxylase	25.0632	25.8563	25.2336	23.0005	25.5633	25.8553	24.3586	24.7714	88.8889	24.9628	24.9367	24.1416	25.9589	26.3964	24.9514	24.5597	24.8437	24.857	22.9162	100	24.8402	11	11	56.4	56.4	40.786	311.37	2821800000	111	P06132
IGKV4-1	Immunoglobulin kappa variable 4-1	28.7221	27.5576	25.6907	27.7988	27.069	25.6287	28.2233	28.9699	88.8889	27.4575	28.7056	28.1203	26.7068	26.6858	27.9439	27.3374	26.8035	28.274	27.6492	100	27.5807	4	4	30.6	30.6	13.38	159.78	10319000000	144	P06312
GSN	Gelsolin	28.315	26.8733	26.7594	28.2255	28.1606	27.6115	28.7382	28.6573	88.8889	27.9176	28.5791	28.3109	26.9401	27.5724	27.9789	28.559	27.8301	27.9151	28.7159	100	28.0446	31	14	57.7	31.2	85.696	323.31	73480000000	1210	P06396;REV__Q6TDU7
ATP5B	ATP synthase subunit beta, mitochondrial	25.6411	26.6728	24.726	24.6885	25.2885	27.0677	24.9962	24.5749	88.8889	25.457	21.9861	26.2682	26.2954	23.2305	25.7199	25.8363	26.7011	26.5414	25.2803	100	25.3177	23	23	67.1	67.1	56.559	323.31	18462000000	654	P06576
C2	Complement C2	25.948	25.667	24.5814	25.3233	25.0582	25.1943	25.7603	25.948	88.8889	25.4351	26.3117	25.6174	25.2488	25.6057	24.7581	25.1676	25.2151	25.4977	23.8087	100	25.2479	22	22	35	35	83.267	323.31	4234900000	333	P06681
S100A9	Protein S100-A9	29.8211	30.2143	31.4849	28.3583	28.6723	30.8379	28.142	28.0473	88.8889	29.4473	28.4351	30.4923	30.651	30.4164	30.6212	28.1984	30.636	28.3649	29.8084	100	29.736	8	8	80.7	80.7	13.242	323.31	109220000000	786	P06702
APOA4	Apolipoprotein A-IV	26.1709	29.487	29.7852	24.534	25.6876	27.2168	25.4315	23.3721	88.8889	26.4606	27.2359	25.1592	29.7122	27.1006	23.1593	24.4274	27.7457	25.638	23.7521	100	25.9923	27	25	63.1	60.1	45.371	323.31	17685000000	578	P06727
CKM	Creatine kinase M-type	27.1553	26.9621	20.2185	27.4187	28.4244	28.1269	29.6431	27.1774	88.8889	26.8908	28.3777	27.1272	26.71	20.9074	27.0067	28.2061	30.6848	29.5459	27.3252	100	27.3212	23	21	73.8	71.7	43.101	323.31	63659000000	987	P06732
ENO1	Alpha-enolase	27.7593	27.9866	27.4271	26.3692	27.4289	28.1619	27.5438	27.8021	88.8889	27.5599	26.577	27.7423	28.1488	27.9642	27.5447	27.6232	28.117	28.0572	26.8451	100	27.6244	22	19	68.9	56.2	47.168	323.31	46769000000	949	P06733
GPI	Glucose-6-phosphate isomerase	26.8457	26.6238	25.2033	26.8744	26.6143	27.4166	27.6005	26.966	88.8889	26.7681	26.0529	27.4934	26.6078	26.7581	27.5017	27.4832	27.4834	27.7539	27.0179	100	27.128	22	17	49.5	35.3	63.146	323.31	27952000000	555	P06744;Q8N196
TPM3	Tropomyosin alpha-3 chain	27.5954	29.4164	29.9948	26.916	27.0322	27.7297	25.8809	26.7256	88.8889	27.6614	26.5958	27.5166	29.743	28.3316	27.5728	25.8247	29.1393	27.1503	26.0951	100	27.5521	18	7	53.7	23.2	32.95	250.35	15483000000	310	P06753
LDHB	L-lactate dehydrogenase B chain	29.064	28.6475	27.8067	29.979	29.4787	28.7598	29.8447	29.5041	88.8889	29.1356	28.9447	28.9596	29.0197	29.0657	29.2147	29.735	28.7261	29.8994	29.4503	100	29.2239	16	15	58.4	54.8	36.638	323.31	101950000000	737	P07195
GPX1	Glutathione peroxidase 1	26.0453	27.1277	26.1049	25.588	25.3762	26.9534	26.2066	25.9684	88.8889	26.1713	25.5486	26.0567	26.981	27.037	26.4966	25.1014	25.5607	26.4908	25.1476	100	26.0467	13	13	76.8	76.8	22.088	205.97	8452800000	249	P07203
PROS1	Vitamin K-dependent protein S	26.3437	26.5866	26.8805	26.0293	25.9549	25.8676	25.9826	26.561	88.8889	26.2758	26.764	26.0305	25.7675	26.0051	25.3341	25.3768	25.5507	25.5591	24.8989	100	25.6985	21	19	37.9	36.7	75.122	224.34	8512200000	382	P07225
P4HB	Protein disulfide-isomerase	26.2118	27.1892	26.0174	24.768	24.536	26.6736	24.9577	24.8567	88.8889	25.6513	23.554	26.9004	26.6558	25.5524	26.7483	25.702	26.3317	25.3565	26.0608	100	25.8735	28	28	63.6	63.6	57.116	323.31	25040000000	674	P07237
ANXA2;ANXA2P2	Annexin A2;Putative annexin A2-like protein	26.5677	29.1909	26.6849	26.7859	26.7538	27.9554	26.0756	25.5886	88.8889	26.9504	24.3508	26.9569	27.4276	23.6821	26.2858	26.0476	26.1214	26.0936	25.2309	100	25.7996	24	24	70.5	70.5	38.604	323.31	37110000000	877	P07355;A6NMY6
C8A	Complement component C8 alpha chain	25.8457	25.8325	25.2404	25.4733	25.8176	24.231	26.0551	26.245	88.8889	25.5926	26.6404	25.7762	25.6007	25.2161	24.9665	25.8937	25.0241	25.8072	24.4052	100	25.4811	18	18	52.2	52.2	65.163	323.31	4522600000	275	P07357
C8B	Complement component C8 beta chain	25.3019	25.1656	23.7121	24.8133	25.2241	24.9806	26.1568	26.2047	88.8889	25.1949	25.4216	25.1798	24.7586	25.4965	24.6079	25.5965	24.619	25.8806	24.8118	100	25.1525	23	23	52.5	52.5	66.947	323.31	8680800000	562	P07358
C8G	Complement component C8 gamma chain	26.34	26.4951	26.7577	24.0951	25.8188	25.1616	24.9647	26.492	88.8889	25.7656	25.9778	25.7182	26.7146	26.8062	24.8122	23.7225	24.9384	24.9715	23.9298	100	25.2879	9	9	65.3	65.3	22.277	82.573	2601800000	140	P07360
CAPN1	Calpain-1 catalytic subunit	27.0043	25.2599	25.1099	27.0912	26.7722	26.3763	27.6062	27.7045	88.8889	26.6156	26.3295	26.6549	25.6601	25.7835	27.1143	27.288	25.7297	27.2813	27.3509	100	26.5769	39	39	61.8	61.8	81.889	323.31	37322000000	952	P07384
TUBB	Tubulin beta chain	26.1349	25.7569	24.5405	25.392	25.1645	26.7259	25.9728	25.6073	88.8889	25.6618	24.7541	26.6285	24.9851	25.2382	26.4	26.484	26.3571	26.1417	25.8981	100	25.8763	20	4	59.9	16	49.67	304.15	8471600000	380	P07437
CA3	Carbonic anhydrase 3	28.307	29.0798	27.038	27.6784	28.6308	29.3105	28.895	28.4789	88.8889	28.4273	28.6062	28.2987	29.1942	28.0965	27.3806	28.26	30.5195	29.4196	26.8252	100	28.5112	13	13	72.7	72.7	29.557	323.31	64725000000	755	P07451
PFN1	Profilin-1	28.1552	26.655	26.3477	28.2401	27.5896	26.9753	27.1566	27.5043	88.8889	27.328	27.1405	28.6593	26.529	26.6767	28.6809	28.0193	28.2235	26.4763	28.2166	100	27.6247	9	5	77.9	39.3	15.054	294.71	21018000000	299	P07737
BPGM	Bisphosphoglycerate mutase	28.3822	29.1452	28.7572	28.7987	29.019	28.7623	28.8483	28.7379	88.8889	28.8064	27.8855	28.13	29.3376	29.4042	28.6679	28.3767	28.0097	29.1919	27.4506	100	28.4949	16	16	77.6	77.6	30.005	323.31	61285000000	775	P07738
HSP90AA1	Heat shock protein HSP 90-alpha	27.9252	26.3873	26.1656	28.1043	26.8932	27.2574	28.0197	27.4122	88.8889	27.2706	28.3498	28.0611	25.9371	26.5753	28.0712	28.0374	27.5696	27.5284	29.1801	100	27.7011	35	22	56.8	37.6	84.659	323.31	67439000000	1236	P07900;Q58FG0
HNRNPC	Heterogeneous nuclear ribonucleoproteins C1/C2	24.881	25.2469	24.5059	23.0763	22.8132	25.3448	23.4176	23.1113	88.8889	24.0496	23.1049	25.396	24.5393	23.6461	24.7366	24.0894	25.3004	23.8381	25.3418	100	24.4436	11	5	41.8	24.2	33.67	42.029	2627000000	117	P07910
TPM2	Tropomyosin beta chain	26.55	29.1737	28.4387	25.4574	26.4476	27.6331	25.6874	23.9394	88.8889	26.6659	25.7281	26.5227	28.8509	25.9747	26.8972	24.9599	29.5265	26.8822	25.7083	100	26.7834	19	3	54.6	9.2	32.85	323.31	12659000000	303	P07951
FH	Fumarate hydratase, mitochondrial	23.9399	23.5877	23.0214	24.3016	25.0477	24.173	23.6497	24.6933	88.8889	24.0518	23.2863	24.0772	24.4723	24.2425	23.6785	24.0856	24.2786	24.6631	22.1494	100	23.8815	15	15	47.3	47.3	54.636	323.31	2559800000	213	P07954
THBS1	Thrombospondin-1	26.5052	24.2815	25.9049	28.0108	27.4045	25.8244	25.6483	27.299	88.8889	26.3599	26.8369	26.4918	24.7747	24.3918	27.3732	26.7837	24.9754	24.828	28.23	100	26.0762	53	16	59.6	18.9	129.38	323.31	36403000000	1096	P07996;P35442
ANXA6	Annexin A6	26.0104	26.0918	22.7359	25.8797	25.1854	26.6043	25.9514	24.6366	88.8889	25.3869	21.3959	26.7327	25.5413	22.4803	26.4412	26.6495	26.3937	25.8164	26.7498	100	25.3557	41	41	66	66	75.872	323.31	31052000000	920	P08133
SERPINA6	Corticosteroid-binding globulin	25.9555	27.2067	28.0417	22.8246	24.0223	25.5126	24.4847	21.8096	88.8889	24.9822	25.773	25.0351	26.9719	26.5729	24.5906	22.3611	25.7919	24.401	21.8934	100	24.8212	9	9	29.9	29.9	45.14	114.75	3132600000	206	P08185
ELANE	Neutrophil elastase	28.4095	28.6558	29.4599	26.9805	27.2838	29.9001	26.8476	27.2472	88.8889	28.0981	26.709	28.9161	28.9553	28.3795	30.1056	28.3894	29.3959	27.2303	30.2807	100	28.7069	10	10	46.1	46.1	28.518	323.31	43877000000	336	P08246
CTSG	Cathepsin G	28.5197	28.3303	28.8691	28.5992	27.1681	29.6807	28.7231	26.7255	88.8889	28.3269	27.0642	29.4606	28.5297	28.1398	29.6263	28.8417	29.3238	28.1904	29.8901	100	28.7852	18	18	58.8	58.8	28.837	323.31	107160000000	747	P08311
HMBS	Porphobilinogen deaminase	25.9749	25.918	25.5391	26.1892	26.5119	25.9277	26.523	26.6788	88.8889	26.1578	25.4765	25.8872	26.0845	26.2907	26.0158	26.4058	25.3887	26.6589	26.3442	100	26.0614	17	17	58.4	58.4	39.33	323.31	13532000000	494	P08397
ITGA2B	Integrin alpha-IIb	25.4592	25.2519	26.648	24.985	26.2961	26.2205	24.4451	26.4379	88.8889	25.718	23.3757	25.1915	25.5316	25.7793	26.3778	25.6225	24.7388	25.0122	26.1204	100	25.3055	33	33	44.8	44.8	113.38	323.31	16018000000	746	P08514
PLEK	Pleckstrin	25.2513	23.7629	24.5606	25.9545	26.3823	25.4747	26.2468	26.1096	88.8889	25.4678	24.4361	25.4376	24.3856	23.5395	26.4442	26.8299	24.9822	26.0918	28.0041	100	25.5723	13	13	52.6	52.6	40.124	323.31	11325000000	287	P08567
MYL3	Myosin light chain 3	25.9409	28.2269	25.4794	24.9873	26.7814	27.9525	26.8905	25.2427	88.8889	26.4377	24.4674	26.271	28.4123	22.8581	25.2466	26.1028	29.0981	28.8705	27.5211	100	26.5387	13	11	77.4	65.6	21.932	323.31	24354000000	300	P08590
CFH	Complement factor H	28.4983	28.2097	27.8615	28.0363	28.2958	27.8822	28.164	27.3714	88.8889	28.0399	29.7914	28.2243	27.7737	27.8858	27.623	28.518	27.7139	27.9678	26.3419	100	27.9822	64	54	66.6	57.6	139.09	323.31	86512000000	2157	P08603
VIM	Vimentin	27.8481	30.5416	29.8106	26.1769	26.8003	28.419	26.345	25.9324	88.8889	27.7342	26.0559	27.6702	28.8629	26.2166	26.6246	25.3073	27.8719	25.747	26.1594	100	26.724	36	31	75.3	68.2	53.651	323.31	49497000000	1092	P08670;P41219;P14136;P07196;Q16352
SERPINF2	Alpha-2-antiplasmin	27.8553	29.8426	29.1008	27.8864	27.76	28.2366	27.9938	27.6965	88.8889	28.2965	28.054	27.6113	29.6555	29.1091	27.3261	27.1721	27.7263	28.3064	26.9269	100	27.9875	17	14	50.1	44	54.565	323.31	25089000000	504	P08697
ANXA5	Annexin A5	26.3636	27.6389	26.4252	24.3495	25.5341	27.138	25.0079	25.399	88.8889	25.982	24.0742	26.6581	27.0151	25.272	26.2186	24.62	25.9962	25.2954	25.3254	100	25.6083	18	18	66.6	66.6	35.936	323.31	14408000000	423	P08758
HBQ1	Hemoglobin subunit theta-1	24.7704	24.1352	25.8928	22.5382	24.6192	25.9415	22.7051	22.2035	88.8889	24.1007	25.6434	23.3221	24.9317	25.4646	23.9307	22.2303	22.634	23.8244	21.6147	100	23.7329	9	9	89.4	89.4	15.508	37.685	1967400000	169	P09105
GSTP1	Glutathione S-transferase P	27.6997	27.748	28.2792	25.2489	26.3624	27.7022	26.3156	27.7725	88.8889	27.1411	26.2319	27.757	28.0895	27.7514	27.4348	25.5864	27.2983	26.9923	27.0748	100	27.1352	12	12	65.7	65.7	23.356	323.31	19019000000	398	P09211
LGALS1	Galectin-1	26.1172	27.4946	26.6501	25.8387	26.8342	26.4667	25.8819	24.1312	88.8889	26.1768	25.3963	26.4309	27.1785	24.5811	26.289	26.6536	27.1167	26.0472	25.3052	100	26.111	9	9	83.7	83.7	14.716	281.95	9025100000	224	P09382
TPM1	Tropomyosin alpha-1 chain	27.9152	29.6823	30.1888	26.8904	27.8865	28.8555	26.1373	26.3562	88.8889	27.989	26.7599	27.9624	29.7292	27.432	28.2144	26.2556	30.6076	27.7838	26.621	100	27.9295	20	9	54.9	25.4	32.708	323.31	18537000000	382	P09493
C1S	Complement C1s subcomponent	26.1303	24.8107	22.3119	25.8017	25.6096	24.8125	25.9734	26.5158	88.8889	25.2457	26.9648	25.7198	24.3176	24.1853	25.2346	25.6847	25.3541	25.234	24.3393	100	25.226	22	21	42.6	41.4	76.684	323.31	6877200000	377	P09871
LTA4H	Leukotriene A-4 hydrolase	25.5358	22.9842	23.8492	26.3046	26.1901	25.3142	25.936	26.1853	88.8889	25.2874	25.927	25.7517	24.2349	23.7186	25.8567	26.5393	25.1883	25.5298	25.6639	100	25.3789	30	30	65.8	65.8	69.284	323.31	11601000000	573	P09960
ALDOC	Fructose-bisphosphate aldolase C	26.6244	26.5486	25.0188	25.8064	27.0111	26.1477	26.0055	26.7127	88.8889	26.2344	24.9661	25.8763	26.425	26.6136	26.7099	25.6143	26.9515	26.7924	25.9975	100	26.2163	15	9	46.4	32.1	39.455	323.31	6597500000	222	P09972
C4A	Complement C4-A	27.4728	26.3538	26.3211	25.131	26.6381	25.2637	27.2136	26.6197	88.8889	26.3767	26.2292	27.0734	25.9215	27.3109	25.4191	26.0297	24.8187	27.8991	25.0989	100	26.2001	85	4	64.8	3.7	192.78	162.62	5592700000	214	P0C0L4
C4B	Complement C4-B	29.443	28.9118	28.5064	28.0398	28.9781	28.3672	29.1577	29.342	88.8889	28.8433	29.528	29.1382	28.3718	29.1691	27.7094	28.7757	28.5881	29.4053	28.0049	100	28.7434	85	5	64.8	4.4	192.75	323.31	192570000000	3126	P0C0L5
HSPA1A;HSPA1B	Heat shock 70 kDa protein 1A;Heat shock 70 kDa protein 1B	27.2125	26.5245	26.2405	27.6154	27.4535	27.1822	28.459	27.8583	88.8889	27.3182	27.6732	27.3043	25.9842	26.5512	27.1419	27.97	27.1726	27.8042	28.0903	100	27.2991	33	16	60.1	31	70.051	323.31	32247000000	938	P0DMV8;P0DMV9
IGLC6	Immunoglobulin lambda constant 3;Immunoglobulin lambda constant 2;Immunoglobulin lambda constant 6	31.4938	30.1944	31.2475	28.1501	29.6141	29.0058	29.8065	30.8471	88.8889	30.0449	29.7334	30.2119	30.3485	31.3753	29.1002	28.4273	29.3552	30.1521	29.3697	100	29.7859	6	2	82.1	27.4	11.265	75.381	31847000000	540	P0DOY3;P0DOY2;P0CF74;A0M8Q6
TXN	Thioredoxin	28.8852	28.8788	29.586	28.3697	28.8794	28.7276	28.6782	28.6947	88.8889	28.8374	28.3952	28.202	29.0818	29.3317	29.1845	28.01	28.3995	29.0537	28.1067	100	28.6406	7	7	83.8	83.8	11.737	93.288	26586000000	391	P10599
PF4V1	Platelet factor 4 variant	26.6787	26.5711	27.6293	25.8137	26.5511	27.905	25.0029	27.0961	88.8889	26.656	26.5029	26.3207	26.0407	27.5537	26.4269	25.4239	26.0471	25.7221	27.4144	100	26.3836	4	2	48.1	25	11.553	35.507	7146300000	191	P10720
ESD	S-formylglutathione hydrolase	26.8016	26.307	24.5378	26.4499	27.3953	26.3586	27.1077	27.4228	88.8889	26.5476	26.3161	26.6457	26.2373	26.6276	26.745	27.494	25.7568	27.1402	25.7188	100	26.5202	13	13	67	67	31.462	323.31	19124000000	597	P10768
HSPD1	60 kDa heat shock protein, mitochondrial	24.7588	25.6333	25.0261	21.7325	23.5629	25.1925	23.2282	21.0068	88.8889	23.7676	22.4236	25.4029	25.3573	22.8425	24.875	23.5511	25.2619	23.2085	22.4707	100	23.9326	24	24	62.1	62.1	61.054	323.31	4500100000	334	P10809
CLU	Clusterin	28.9035	30.0482	30.5467	26.6085	27.3341	28.5383	26.6144	24.9951	88.8889	27.9486	28.1763	28.1686	29.7007	29.0761	27.5523	25.3562	28.3436	26.7674	25.075	100	27.5796	13	13	30.1	30.1	52.494	323.31	29414000000	479	P10909
HSPA5	Endoplasmic reticulum chaperone BiP	26.3838	24.9233	24.2084	25.8155	25.3458	25.4772	26.0849	25.4192	88.8889	25.4573	25.478	27.1102	24.6921	24.222	26.5881	26.8311	26.1997	24.9224	28.0546	100	26.0109	29	28	50.2	47.7	72.332	323.31	20017000000	778	P11021
HSPA8	Heat shock cognate 71 kDa protein	27.4936	26.1159	26.1936	27.9382	28.0287	27.3596	28.2698	28.4367	88.8889	27.4795	27.6044	27.4754	26.0013	27.0755	27.7574	28.524	27.3304	27.9473	28.6356	100	27.5946	31	20	58.8	40.1	70.897	323.31	64024000000	1105	P11142
SLC2A1	Solute carrier family 2, facilitated glucose transporter member 1	28.7938	28.4486	27.8442	28.9403	29.2982	27.97	29.5352	30.1081	88.8889	28.8673	28.1749	28.8223	28.3323	29.1505	29.1802	29.441	28.2028	29.7243	29.3529	100	28.9312	20	20	63	63	54.083	323.31	67429000000	630	P11166
EPB41	Protein 4,1	28.149	26.5306	27.0488	29.3291	28.7913	27.2301	28.4182	28.867	88.8889	28.0455	29.0077	27.8821	27.1787	27.1874	28.2572	28.9628	27.2968	27.5678	29.0299	100	28.0412	36	32	54.7	49.8	97.016	323.31	84259000000	1541	P11171
SPTB	Spectrin beta chain, erythrocytic	28.811	28.0955	28.3381	29.4139	29.1933	28.8002	29.741	29.1227	88.8889	28.9394	28.8287	28.44	28.4026	29.1515	28.9852	29.5088	28.479	29.9668	28.5088	100	28.919	144	138	77.2	74.2	246.47	323.31	610860000000	7948	P11277
G6PD	Glucose-6-phosphate 1-dehydrogenase	26.1598	19.6294	19.7522	26.7558	25.9701	22.9404	25.4166	25.8753	88.8889	24.0624	25.8452	25.5564	21.9152	22.6542	26.5106	26.7705	24.8017	24.6614	27.6757	100	25.1546	33	33	74	74	59.256	259.26	15508000000	518	P11413
MTHFD1	C-1-tetrahydrofolate synthase, cytoplasmic	25.9849	25.0156	24.4147	25.7872	25.0786	25.2434	26.0054	25.411	88.8889	25.3676	25.095	25.6246	24.6505	24.8523	24.6884	25.9101	25.2071	25.6775	25.2383	100	25.216	34	34	53.8	53.8	101.53	209.42	6044500000	435	P11586
ADH5	Alcohol dehydrogenase class-3	25.3388	23.7499	23.5946	24.5584	24.6963	24.5213	24.7723	25.5676	88.8889	24.5999	24.0164	25.2458	23.8943	23.9176	24.8701	24.5392	24.721	24.6757	25.3326	100	24.5792	12	12	56.4	56.4	39.724	118.42	3519000000	147	P11766
F5	Coagulation factor V	23.3211	22.1572	20.8916	24.8537	25.5663	21.6702	22.9621	25.6653	88.8889	23.3859	25.114	21.8218	22.4923	21.5105	24.1578	24.6282	20.7723	21.2559	25.7904	100	23.0604	39	31	19.9	16	251.7	117.27	3411200000	294	P12259
ANXA3	Annexin A3	25.6015	25.3952	25.1414	24.9733	24.7442	26.164	24.2127	24.7894	88.8889	25.1277	22.2225	26.0009	25.6633	24.3629	26.4954	24.5753	25.5677	24.2367	25.745	100	24.9855	18	18	62.8	62.8	36.375	323.31	14345000000	490	P12429
RNASE3	Eosinophil cationic protein	25.8399	26.6664	26.9743	25.245	24.7273	28.3893	26.981	25.5748	88.8889	26.2997	25.2017	26.8866	27.162	25.4858	26.4625	26.8442	28.2699	26.7012	28.7876	100	26.8668	6	6	38.8	38.8	18.385	275.45	17060000000	194	P12724
ACTN1	Alpha-actinin-1	26.7121	26.1164	26.4733	27.375	26.8513	27.5304	27.1217	26.689	88.8889	26.8587	25.8468	27.1247	26.0909	26.3181	27.0665	27.7997	27.4579	27.5692	27.1263	100	26.9334	56	33	77.7	54.6	103.06	323.31	63444000000	1794	P12814
MYH1	Myosin-1	23.2918	26.5468	20.5755	25.7213	27.5039	28.8426	26.9193	21.9099	88.8889	25.1639	22.3806	26.1132	27.6113	19.6474	25.2102	28.6203	30.573	28.8614	27.8385	100	26.3173	132	26	61.6	15.1	223.14	323.31	92240000000	2239	P12882
MYH7	Myosin-7	26.3546	27.9474	22.2828	26.066	26.8977	28.705	28.0731	22.7937	88.8889	26.14	25.9609	27.2783	28.5243	18.539	24.6884	27.8216	30.9579	29.6176	29.4453	100	26.9815	142	43	64.8	22.5	223.09	323.31	357900000000	4845	P12883;Q494R4
RNH1	Ribonuclease inhibitor	27.1808	27.1358	26.5284	26.0113	26.6633	26.3009	25.3758	25.5198	88.8889	26.3395	25.9337	26.9156	27.0021	26.6795	26.6795	25.2994	25.4984	26.1506	22.3144	100	25.8303	25	25	83.7	83.7	49.973	323.31	18081000000	594	P13489
EEF2	Elongation factor 2	26.1027	25.3097	24.9533	25.8545	25.3584	26.3616	26.0206	25.1711	88.8889	25.6415	25.8385	26.7613	25.3716	24.5563	26.112	26.8961	26.5203	25.9655	26.5007	100	26.058	38	37	54.9	53.7	95.337	323.31	12334000000	540	P13639
C6	Complement component C6	25.8529	24.7866	23.5433	25.8726	25.3827	24.722	25.5865	25.6688	88.8889	25.1769	27.616	25.8634	24.5648	24.2823	24.9351	25.6517	25.1251	24.7377	24.8267	100	25.2892	31	31	46.6	46.6	104.79	323.31	8033200000	594	P13671
ALAD	Delta-aminolevulinic acid dehydratase	26.3704	27.9143	27.0223	26.9361	26.6514	28.5133	28.2098	28.8046	88.8889	27.5528	27.2425	26.0929	28.1564	27.8141	26.7308	26.606	27.1442	28.9513	26.6544	100	27.2658	20	20	85.5	85.5	36.294	323.31	20726000000	572	P13716
PRG2	Bone marrow proteoglycan	28.0792	28.2437	27.6827	26.7438	26.0151	29.2149	27.2454	25.9656	88.8889	27.3988	26.6105	28.8991	27.8501	25.4028	28.1051	28.5257	29.3251	26.8452	30.1197	100	27.9648	10	10	50	50	25.205	323.31	47563000000	448	P13727
LCP1	Plastin-2	27.134	26.5549	25.8526	26.1766	26.3204	27.5324	26.8454	26.6476	88.8889	26.633	25.2222	27.3694	26.6803	27.1353	27.0217	27.357	27.0525	27.2911	26.7451	100	26.875	36	29	71.8	61.6	70.288	323.31	38092000000	1012	P13796
APEH	Acylamino-acid-releasing enzyme	26.8448	24.5875	22.3803	27.3642	27.3558	24.7643	26.5806	27.2277	88.8889	25.8882	27.2636	26.7538	23.9815	25.4707	27.1533	27.1365	25.6558	26.2071	26.8162	100	26.2709	27	27	60.1	60.1	81.224	323.31	24523000000	787	P13798
ENO3	Beta-enolase	24.1228	26.5251	22.4162	22.629	26.3101	27.9079	25.4982	23.313	88.8889	24.8403	24.5112	22.2467	27.0058	23.714	24.1249	23.9923	28.6903	26.9778	21.8835	100	24.7941	17	13	51.8	37.3	46.986	323.31	4562000000	154	P13929
PKM	Pyruvate kinase PKM	27.1509	26.5649	25.4733	26.8248	26.9068	26.8184	26.6883	26.5246	88.8889	26.619	26.0713	27.1557	26.0834	25.6325	27.5133	27.2763	27.7902	26.68	27.9915	100	26.9105	34	33	72.1	70.1	57.936	323.31	27188000000	868	P14618
HSP90B1	Endoplasmin	26.4128	25.8416	22.5829	25.8176	25.1276	26.2367	26.4983	25.1866	88.8889	25.463	25.5531	27.2677	24.9492	24.4644	26.8467	27.3997	26.4537	25.6018	28.143	100	26.2977	39	38	50.7	49.2	92.468	323.31	27494000000	652	P14625;Q58FF3
MYL6B	Myosin light chain 6B	26.4154	26.8846	28.23	25.0119	26.085	27.6477	25.8382	25.3365	88.8889	26.4312	25.6323	25.6027	27.2968	26.8465	27.1198	25.1515	28.0709	26.3228	26.3428	100	26.4873	12	10	54.8	43.3	22.764	63.255	5696000000	126	P14649
MMP9	Matrix metalloproteinase-9	25.1715	23.2502	23.5684	24.8699	24.5966	24.5649	24.9302	24.5299	88.8889	24.4352	22.4044	24.8435	23.6225	23.7067	25.4979	25.5674	24.4857	24.5949	26.4725	100	24.5773	25	25	43.6	43.6	78.457	218.1	8691800000	456	P14780
RAC2	Ras-related C3 botulinum toxin substrate 2	26.5761	25.8654	25.1414	25.6918	26.4299	27.2939	25.86	25.628	88.8889	26.0608	25.1674	26.8552	26.516	25.9979	26.1369	26.687	26.0804	26.2135	26.7266	100	26.2646	8	4	57.8	33.9	21.429	217.94	7577600000	169	P15153
PGAM2	Phosphoglycerate mutase 2	26.9092	28.4484	28.1958	26.4347	27.1751	27.6195	26.6373	26.1684	88.8889	27.1986	25.98	27.2376	28.7366	28.1557	27.2364	25.9964	28.5071	27.2303	25.4243	100	27.1671	14	8	64.4	41.5	28.766	68.169	12018000000	238	P15259
UCHL3	Ubiquitin carboxyl-terminal hydrolase isozyme L3	24.6159	24.4425	24.0223	24.5062	25.2561	24.4336	24.2696	25.3228	88.8889	24.6086	23.3467	24.468	24.9292	25.0799	24.8114	24.7679	24.0847	25.1974	23.6121	100	24.4775	12	12	79.1	79.1	26.182	199.85	3356200000	263	P15374
NME1	Nucleoside diphosphate kinase A	26.2925	26.8772	27.6543	25.0516	26.171	26.4699	23.8304	25.8389	88.8889	26.0232	25.1723	26.1349	26.8413	27.4177	26.2334	24.9932	26.4634	25.9934	25.1075	100	26.0397	11	6	85.5	55.3	17.149	93.849	5868600000	202	P15531
CBR1	Carbonyl reductase [NADPH] 1	24.4098	25.1476	24.8331	24.0231	24.9001	25.0307	24.4284	25.1756	88.8889	24.7436	24.0515	24.1425	25.23	25.2414	23.3209	24.0995	24.1423	25.0282	23.4235	100	24.2977	15	13	71.1	60.6	30.375	323.31	3970600000	346	P16152
ANK1	Ankyrin-1	29.4473	28.082	28.6204	30.2565	30.1122	29.1756	30.3327	30.3394	88.8889	29.5458	30.026	29.0828	28.6013	29.3689	29.0957	30.1966	28.9089	30.0615	29.0062	100	29.372	94	90	71.6	69.5	206.26	323.31	359580000000	4527	P16157
HIST1H1C	Histone H1,2	27.7735	28.2045	28.3324	26.6143	25.794	29.104	28.0461	25.6016	88.8889	27.4338	25.4452	28.7269	27.526	27.1225	28.8029	28.3923	29.2446	27.5162	30.106	100	28.0981	7	3	31.5	12.2	21.364	31.38	44960000000	286	P16403
EPB42	Protein 4,2	28.5653	25.6016	25.9077	29.4665	28.9356	26.6182	27.3993	28.8956	88.8889	27.6737	28.7814	28.2039	26.3581	26.8651	28.6025	28.4191	27.1274	26.9904	28.7249	100	27.7859	41	40	72.8	71.8	77.008	323.31	73812000000	1222	P16452
GOT1	Aspartate aminotransferase, cytoplasmic	25.6382	26.6608	25.6744	25.1357	25.9935	26.3645	24.7001	25.6757	88.8889	25.7304	24.5923	25.8141	26.6717	26.5004	25.9193	24.8152	25.7973	25.4581	24.493	100	25.5624	19	19	64.6	64.6	46.247	323.31	13192000000	481	P17174
PFKL	ATP-dependent 6-phosphofructokinase, liver type	25.7391	24.3038	24.5468	25.393	25.5125	25.1942	25.8886	26.5072	88.8889	25.3856	25.5266	25.37	23.3839	24.7124	25.4423	25.4424	24.5884	25.2814	25.088	100	24.9817	27	23	50.4	44.6	85.018	323.31	8331400000	483	P17858
PSMC3	26S proteasome regulatory subunit 6A	24.3922	23.6582	23.4586	25.0329	24.8292	24.6636	25.3769	25.9668	88.8889	24.6723	22.527	24.2849	24.2491	24.6681	24.6068	25.1297	23.702	26.0382	22.8247	100	24.2256	16	16	49	49	49.203	323.31	4568700000	289	P17980
TCP1	T-complex protein 1 subunit alpha	26.8715	26.5221	26.0745	26.3412	26.8445	26.3216	26.2186	26.2111	88.8889	26.4256	25.3229	26.6199	26.358	26.7288	26.2141	26.7013	26.4141	26.4044	24.6973	100	26.1623	27	27	64.6	64.6	60.343	323.31	12949000000	651	P17987
VCL	Vinculin	25.5635	25.9665	25.7405	26.0119	26.3488	26.5882	25.1674	25.3057	88.8889	25.8366	24.1493	25.7101	25.8162	26.028	25.819	26.1858	25.4888	25.8175	24.7419	100	25.5285	58	58	60.9	60.9	123.8	323.31	26362000000	1034	P18206
PGAM1	Phosphoglycerate mutase 1	26.2552	26.9755	27.2208	24.9773	25.6598	26.2162	24.1234	24.9375	88.8889	25.7957	24.5409	26.2996	26.7709	26.8005	26.4144	24.4024	25.4103	24.7628	24.0914	100	25.4992	12	6	59.8	37	28.804	321.04	6342000000	234	P18669;Q8N0Y7
ORM2	Alpha-1-acid glycoprotein 2	29.3282	30.1409	30.8799	26.4203	27.2662	29.0515	27.2997	26.0552	88.8889	28.3052	29.7613	28.1415	30.0501	29.8906	28.9622	25.0419	29.3648	28.1539	26.1983	100	28.3961	7	5	39.8	31.3	23.602	323.31	17396000000	290	P19652
ITIH2	Inter-alpha-trypsin inhibitor heavy chain H2	28.3965	27.6707	26.7117	28.7397	28.3438	27.8291	29.1926	29.448	88.8889	28.2915	29.8791	28.2312	26.9276	28.0353	28.2859	28.4693	28.1272	28.6367	28.2018	100	28.3104	33	23	45.1	36.7	106.46	323.31	80951000000	1442	P19823
ITIH1	Inter-alpha-trypsin inhibitor heavy chain H1	27.7556	26.7533	26.573	27.7622	27.6198	27.3173	28.4423	29.2668	88.8889	27.6863	29.3344	27.25	25.9058	27.2077	27.2712	27.8127	27.4864	28.0559	28.3802	100	27.6338	34	30	49.8	45.8	101.39	323.31	43099000000	1082	P19827
ANXA7	Annexin A7	25.6745	25.9142	24.9982	25.921	25.7105	25.6896	24.8967	25.0943	88.8889	25.4874	24.4178	25.604	26.0813	26.0258	25.8664	24.8162	25.0489	25.2478	24.0178	100	25.2362	15	15	32	32	52.739	195.92	5106000000	277	P20073
AZU1	Azurocidin	28.274	28.4249	28.3566	26.6395	26.0305	29.304	28.1004	25.4144	88.8889	27.568	25.9703	29.0735	28.8169	27.0675	29.3948	27.6517	29.2914	27.2782	28.7928	100	28.1486	9	9	61.8	61.8	26.885	302.29	29451000000	313	P20160
PSMB1	Proteasome subunit beta type-1	25.9118	25.4663	25.9716	26.1773	26.0903	24.966	25.8731	25.8755	88.8889	25.7915	25.0375	25.6866	25.5721	25.9818	25.8621	26.1449	24.3912	25.8334	27.0385	100	25.7276	13	13	67.2	67.2	26.489	264.69	8213900000	260	P20618
CAST	Calpastatin	26.2911	26.6986	26.6828	27.2428	26.7366	26.0905	26.9319	26.8064	88.8889	26.6851	26.9158	26.1377	27.0343	27.0258	26.3065	27.2112	26.8157	27.7354	26.8989	100	26.8979	25	25	45.5	45.5	76.572	323.31	17465000000	773	P20810
FLNA	Filamin-A	26.9054	25.3538	25.8387	28.2233	28.1702	26.8147	26.5603	27.6538	88.8889	26.94	27.0577	27.3167	25.0947	24.0986	27.8277	28.1328	26.2866	25.9153	28.983	100	26.7459	124	112	68.4	63.8	280.74	323.31	123930000000	3412	P21333
TGM2	Protein-glutamine gamma-glutamyltransferase 2	26.244	24.7099	25.208	27.1502	26.5624	25.357	26.1732	26.8608	88.8889	26.0332	26.8563	26.0574	25.0436	25.2187	26.1728	26.4465	24.8987	25.6707	26.1267	100	25.8324	28	27	52.3	50.9	77.328	323.31	13855000000	606	P21980
PCMT1	Protein-L-isoaspartate(D-aspartate) O-methyltransferase	25.36	26.5757	26.4005	26.1159	25.497	26.6991	26.2414	26.7831	88.8889	26.2091	25.4563	24.9112	26.6736	26.373	25.5317	26.4846	26.0012	27.0198	24.6426	100	25.8993	11	11	62.6	62.6	24.636	323.31	7603500000	231	P22061
PAICS	Bifunctional phosphoribosylaminoimidazole carboxylase/phosphoribosylaminoimidazole succinocarboxamide synthetase	25.3825	24.3829	23.9886	24.8019	25.2261	25.5872	25.2572	25.5149	88.8889	25.0177	24.9189	25.0231	24.3492	24.8815	25.0554	25.298	25.1514	24.8927	24.8446	100	24.935	17	17	50.1	50.1	47.079	323.31	5707800000	336	P22234
UBA1	Ubiquitin-like modifier-activating enzyme 1	26.0331	24.4564	23.2136	26.1692	25.8915	25.7414	26.648	26.5494	88.8889	25.5878	25.8517	25.8246	24.0868	25.11	25.7893	26.5374	25.4935	26.7179	25.9263	100	25.7042	42	42	56.4	56.4	117.85	323.31	22867000000	1048	P22314
HNRNPA2B1	Heterogeneous nuclear ribonucleoproteins A2/B1	25.1887	25.212	23.0556	25.1558	23.9884	24.9456	25.5275	24.505	88.8889	24.6973	24.6499	26.305	24.5663	21.193	26.0001	26.347	26.7837	24.5871	27.9281	100	25.3734	18	17	55.8	53.3	37.429	323.31	10277000000	311	P22626
FBLN1	Fibulin-1	24.3964	25.0494	24.2012	24.0214	24.8748	23.8132	24.5081	25.3035	88.8889	24.521	25.6244	24.584	23.7491	23.9233	23.0368	24.7452	22.6693	24.3865	23.6522	100	24.0412	17	8	36.6	19.3	77.213	323.31	2866300000	280	P23142
AHCY	Adenosylhomocysteinase	26.4734	24.7988	23.8921	27.3736	27.1143	25.5988	27.1097	27.7297	88.8889	26.2613	26.4397	26.4629	24.621	26.1138	26.244	27.3288	25.7233	26.3821	26.8578	100	26.2415	16	16	44.9	44.9	47.716	309.52	16452000000	337	P23526
CFL1	Cofilin-1	27.9943	27.9115	27.6139	28.1995	28.4017	27.6019	27.7461	28.502	88.8889	27.9963	27.6283	27.8653	27.8689	27.5706	27.9056	28.4395	27.5948	27.8934	28.2723	100	27.8932	14	10	72.9	51.8	18.502	323.31	48357000000	640	P23528
PRTN3	Myeloblastin	29.0548	27.8439	27.341	28.0584	26.7647	29.3823	27.5643	26.0014	88.8889	27.7514	25.9882	29.6672	28.0899	27.6917	30.5595	28.2252	28.1581	27.9436	29.4695	100	28.4214	7	7	38.3	38.3	27.807	148.43	76849000000	356	P24158
ACP1	Low molecular weight phosphotyrosine protein phosphatase	26.5686	26.8439	27.4217	26.5275	26.3159	26.2134	26.3432	26.2886	88.8889	26.5653	25.4988	25.1533	27.1443	27.5506	26.4893	25.6448	25.6423	26.6606	24.0795	100	25.9848	7	7	65.8	65.8	18.042	323.31	7373700000	192	P24666
AZGP1	Zinc-alpha-2-glycoprotein	28.5641	29.3966	29.8309	24.7946	26.3917	28.0764	26.5134	26.7907	88.8889	27.5448	27.3309	27.867	29.3424	29.2658	27.0811	24.8781	27.3923	27.2576	25.6432	100	27.3398	14	14	50.7	50.7	34.258	301.28	17531000000	425	P25311
MPST	3-mercaptopyruvate sulfurtransferase	25.5281	26.5838	26.5764	24.8876	26.3325	26.079	26.235	26.4567	88.8889	26.0849	25.0088	25.6088	26.4968	27.1893	25.5869	25.7782	25.5196	26.8603	24.1966	100	25.805	9	9	50.8	50.8	33.178	172.73	5266000000	220	P25325
ATP5A1	ATP synthase subunit alpha, mitochondrial	25.3541	26.7378	25.6227	24.5765	25.3117	26.437	25.1787	25.058	88.8889	25.5346	22.5934	26.0719	26.1652	23.9844	25.1544	25.5676	27.047	26.4144	25.145	100	25.3493	22	22	46.8	46.8	59.75	323.31	8989000000	423	P25705
PSMA1	Proteasome subunit alpha type-1	26.3016	26.8803	26.9783	26.6451	26.4053	26.6082	26.1006	26.5315	88.8889	26.5564	25.5143	26.2094	27.1779	26.9793	26.1193	25.9512	25.8121	26.5712	24.3641	100	26.0777	14	14	63.5	63.5	29.555	208.84	9254500000	243	P25786
PSMA2	Proteasome subunit alpha type-2	26.0062	25.3092	25.9744	23.6093	25.1116	25.5925	24.9313	25.4268	88.8889	25.2452	24.5994	25.6616	25.3081	26.0841	25.7998	23.9798	24.9557	25.2123	24.1162	100	25.0797	8	8	52.6	52.6	25.898	180.05	4714900000	228	P25787
PSMA3	Proteasome subunit alpha type-3	26.2419	27.1433	27.5688	24.6873	25.6599	25.9646	24.4477	25.85	88.8889	25.9454	24.7007	25.8162	27.6315	26.577	25.7021	24.1049	25.3662	25.2487	23.7052	100	25.428	8	8	34.9	34.9	28.433	86.171	5100900000	168	P25788
PSMA4	Proteasome subunit alpha type-4	27.5635	27.0014	26.3663	26.5694	27.3738	26.5763	27.1494	27.7664	88.8889	27.0458	25.7526	26.9756	27.5888	27.4592	27.1233	26.8124	26.2753	27.7295	27.0623	100	26.9754	11	11	64.8	64.8	29.483	323.31	11488000000	250	P25789
MSN	Moesin	27.1504	23.2656	24.3901	27.7649	26.8515	25.6139	26.9428	27.2078	88.8889	26.1484	27.3306	27.6262	23.9304	23.4826	27.9775	27.7695	26.5066	25.715	29.3748	100	26.6348	37	25	63.4	46.8	67.819	323.31	35336000000	669	P26038
S100A4	Protein S100-A4	27.7976	27.9208	28.6811	27.0065	26.9853	27.5584	26.7021	26.6638	88.8889	27.4145	27.1334	27.2068	27.4217	28.5911	27.1642	26.1505	27.1434	26.8883	25.674	100	27.0415	5	5	36.6	36.6	11.728	32.468	11667000000	200	P26447
HMGB2	High mobility group protein B2	26.9098	26.7392	26.795	25.764	24.2326	27.02	25.5491	23.2795	88.8889	25.7862	25.855	27.2415	27.6731	26.6283	27.2196	26.5875	26.479	25.2602	26.8469	100	26.6435	6	5	24.4	18.7	24.033	174.31	11264000000	217	P26583
STOM	Stomatin	28.6403	26.4996	26.1018	29.6158	29.0668	27.0666	29.2581	30.1409	88.8889	28.2987	28.2658	28.1469	26.3872	27.6531	28.5372	29.5196	27.7838	28.8102	30.7699	100	28.4304	14	14	61.8	61.8	31.73	323.31	73953000000	873	P27105
PON1	Serum paraoxonase/arylesterase 1	27.0381	27.6127	26.3604	25.677	27.0095	26.9612	27.3365	28.279	88.8889	27.0343	26.7195	26.3874	27.0034	27.071	26.4438	26.2599	26.6777	27.606	26.9745	100	26.7937	12	12	57.2	57.2	39.731	323.31	17403000000	505	P27169
YWHAQ	14-3-3 protein theta	25.9693	26.3516	26.6264	24.7222	24.9445	25.9633	24.6901	25.0018	88.8889	25.5337	24.7985	25.6579	26.194	26.3736	25.6587	24.0244	25.548	25.5134	24.5966	100	25.3739	11	7	49.4	35.5	27.764	323.31	4979500000	292	P27348
CALR	Calreticulin	26.6411	25.5034	22.6247	26.1626	25.5778	26.0303	26.2415	25.3691	88.8889	25.5188	25.5325	27.4593	25.1553	24.041	27.6292	27.1502	25.8061	25.5782	28.7147	100	26.3407	23	23	76.3	76.3	48.141	323.31	31108000000	707	P27797
CANX	Calnexin	26.008	25.4323	23.6955	25.7964	24.9982	26.3217	26.1906	25.2557	88.8889	25.4623	23.9913	26.795	24.9611	24.1517	26.8422	26.6484	26.0196	25.9266	27.7634	100	25.8999	26	26	48.5	48.5	67.567	323.31	24077000000	681	P27824
PSMA5	Proteasome subunit alpha type-5	26.2005	26.1107	26.9413	24.7492	25.714	25.5551	24.7519	23.5482	88.8889	25.4464	25.1412	25.6122	26.6077	26.7883	25.3682	24.1374	25.5376	24.8813	22.9066	100	25.22	10	10	65.1	65.1	26.411	241.38	4092500000	217	P28066
PSMB6	Proteasome subunit beta type-6	25.4314	24.0012	25.2232	25.1522	25.6446	25.254	25.3039	26.603	88.8889	25.3267	24.8105	25.3452	24.4219	24.9001	26.0241	25.4244	24.9668	25.7642	25.3229	100	25.22	5	5	32.2	32.2	25.357	117.23	3842000000	125	P28072
TMOD1	Tropomodulin-1	24.2285	25.3696	25.2132	24.3735	25.2902	25.1252	25.4087	25.4623	88.8889	25.0589	24.0468	23.8465	25.4455	25.8479	23.3086	24.7918	24.5244	25.8502	22.3639	100	24.4473	19	17	61.3	56	40.569	323.31	5489600000	358	P28289
TKT	Transketolase	27.237	24.6441	21.9883	27.1617	26.386	25.5812	26.9691	26.6344	88.8889	25.8252	26.1189	27.7362	24.2281	25.2236	27.7128	27.4403	26.9086	25.9784	28.469	100	26.6462	25	25	62.1	62.1	67.877	323.31	48232000000	785	P29401
SERPINA4	Kallistatin	25.7208	26.6915	25.3997	25.2271	25.6963	25.9023	26.5069	26.4899	88.8889	25.9543	25.543	25.4104	26.6238	26.2873	25.8862	25.3837	24.8344	26.9201	25.5728	100	25.8291	16	16	47.3	47.3	48.541	323.31	9117100000	377	P29622
PRDX6	Peroxiredoxin-6	29.9844	29.8019	29.4922	30.5677	30.3696	29.7253	30.6612	30.8355	88.8889	30.1797	29.8138	29.5599	30.0038	30.666	30.0259	30.3405	29.2527	30.6676	30.3845	100	30.0794	17	17	78.6	78.6	25.035	323.31	223470000000	1044	P30041
BLVRB	Flavin reductase (NADPH)	31.0955	31.6279	31.3811	30.7505	31.0901	31.1124	30.7026	31.6756	88.8889	31.1795	30.5431	30.7489	31.8051	31.7353	30.8638	30.4237	30.3471	31.3501	30.0947	100	30.8791	14	14	82	82	22.119	323.31	271450000000	2351	P30043
PRDX5	Peroxiredoxin-5, mitochondrial	24.9867	24.7902	25.3303	22.3677	24.1158	24.7441	23.9674	22.9726	88.8889	24.1594	23.1842	24.9371	25.2256	24.8598	25.092	22.9395	24.3411	24.1752	23.4623	100	24.2463	8	8	55.1	55.1	22.086	323.31	2071500000	144	P30044
DDT;DDTL	D-dopachrome decarboxylase;D-dopachrome decarboxylase-like protein	26.4146	26.2934	27.3815	25.0705	26.8115	27.4462	25.7636	26.1366	88.8889	26.4147	26.1816	26.0133	26.1455	27.9757	26.8277	25.4005	26.1168	25.9495	24.8313	100	26.1602	6	6	53.4	53.4	12.712	76.899	9365600000	250	P30046;A6NHG4
PEBP1	Phosphatidylethanolamine-binding protein 1	27.1589	28.0268	27.5696	26.6978	27.2942	27.472	27.0794	27.1383	88.8889	27.3046	26.4362	26.9449	27.9036	27.7484	27.4573	26.1484	27.2132	27.5711	26.4352	100	27.0954	13	13	80.7	80.7	21.057	323.31	25505000000	667	P30086
PDIA3	Protein disulfide-isomerase A3	26.0263	25.9729	24.887	25.8763	25.5371	26.5209	26.2011	25.5052	88.8889	25.8158	24.72	26.5115	25.3993	24.318	26.2636	26.6895	26.1991	26.0483	27.0664	100	25.9129	28	27	64	61	56.782	323.31	19178000000	544	P30101
PPP2R1A	Serine/threonine-protein phosphatase 2A 65 kDa regulatory subunit A alpha isoform	25.6287	26.3344	25.5382	23.981	25.9539	26.0334	24.0753	25.1122	88.8889	25.3321	23.9933	25.4096	26.6742	26.5226	25.0994	24.4478	24.5028	25.0219	22.9597	100	24.9591	26	20	56.9	42.6	65.308	323.31	9637200000	452	P30153
ADSL	Adenylosuccinate lyase	25.4505	25.3693	24.6633	26.4254	26.0159	25.9238	26.5885	26.7699	88.8889	25.9008	25.5272	25.494	25.5302	26.1212	25.688	26.6873	25.0863	26.8656	25.4374	100	25.8263	21	21	59.7	59.7	54.889	323.31	11925000000	533	P30566
PKLR	Pyruvate kinase PKLR	26.0197	24.6973	25.2538	25.722	26.0311	25.3883	25.8388	26.626	88.8889	25.6971	24.6465	25.6386	25.3373	26.4019	25.4322	25.628	24.6275	26.4063	24.3629	100	25.3868	28	27	67.4	65.5	61.829	312.98	9222200000	426	P30613
SERPINB1	Leukocyte elastase inhibitor	27.437	26.083	25.6044	26.2711	26.1096	27.1847	26.6566	26.2898	88.8889	26.4545	25.5421	28.0968	26.4405	26.0919	28.0577	27.3131	27.125	26.4391	28.2548	100	27.0401	24	23	63.9	61.2	42.741	323.31	49728000000	866	P30740;O75830
CORO1A	Coronin-1A	25.8615	24.2124	25.4268	26.852	26.0156	24.9619	25.5307	24.8752	88.8889	25.467	26.4114	26.4749	23.8795	23.9276	26.7159	26.9213	26.1273	24.2242	28.4455	100	25.9031	20	20	51.8	51.8	51.026	323.31	15395000000	344	P31146
ATIC	Bifunctional purine biosynthesis protein ATIC	25.7429	25.428	25.161	25.3626	26.2712	25.6686	26.4901	27.0112	88.8889	25.892	25.0789	25.4561	25.6048	26.1072	25.3342	26.3266	25.2306	26.7114	25.006	100	25.6506	32	32	72.8	72.8	64.615	323.31	13519000000	750	P31939
YWHAB	14-3-3 protein beta/alpha	26.7414	27.7706	27.4496	26.0416	26.4608	26.8191	26.3092	26.2027	88.8889	26.7244	25.7086	26.7184	27.658	27.1854	26.6595	26.0193	26.5707	26.8797	26.0745	100	26.6082	12	7	64.2	46.7	28.082	323.31	13463000000	350	P31946
STIP1	Stress-induced-phosphoprotein 1	25.9179	24.104	22.4552	27.6505	26.6767	25.9847	27.8854	26.556	88.8889	25.9038	26.7927	25.8372	25.0388	25.5151	25.8666	27.3158	26.6521	27.4959	27.2367	100	26.4168	29	29	52.7	52.7	62.639	323.31	17666000000	476	P31948
PRDX2	Peroxiredoxin-2	33.1336	32.7177	32.6612	32.3327	33.03	32.4274	32.3123	32.2581	88.8889	32.6091	32.1254	32.6594	32.6281	33.0739	32.7868	32.2583	31.9911	32.4615	31.1308	100	32.3461	19	18	79.8	74.2	21.892	323.31	1214600000000	2495	P32119
HSPA4	Heat shock 70 kDa protein 4	23.9725	22.6439	21.592	25.4279	25.1122	24.2215	25.733	25.5396	88.8889	24.2803	25.7316	24.6793	21.957	22.5846	24.9382	25.8237	23.9839	24.9189	26.0423	100	24.5177	39	37	62.1	59.5	94.33	323.31	7818300000	472	P34932;O95757
KRT9	Keratin, type I cytoskeletal 9	24.909	27.6072	29.8073	24.2434	29.2629	27.7184	26.2633	25.3468	88.8889	26.8948	25.712	23.9424	29.5961	26.7385	29.8048	28.6992	31.54	25.7211	25.2252	100	27.4421	36	2	68.9	4	62.064	323.31	19635000000	610	P35527
SAA4	Serum amyloid A-4 protein	26.6072	27.9331	28.7179	23.857	26.7782	27.5174	26.421	26.2678	88.8889	26.7625	27.5	25.3055	28.0611	28.0478	25.2215	24.4296	27.6501	26.0056	25.4135	100	26.4039	4	4	33.1	33.1	14.746	12.38	3336500000	65	P35542
MYH9	Myosin-9	27.3946	28.2575	28.6092	28.3476	27.9527	28.4552	27.8622	27.5479	88.8889	28.0534	27.1834	27.6432	28.2482	27.8551	28.3619	28.3661	27.5249	27.8345	28.2723	100	27.9211	122	100	62.3	52.1	226.53	323.31	169820000000	4263	P35579;REV__Q9UKV3
ADD1	Alpha-adducin	26.0853	25.1441	25.3696	27.1732	26.6667	25.8319	27.1222	26.8327	88.8889	26.2782	26.4921	25.8742	25.4102	26.1171	26.1328	26.9444	25.8755	27.0628	26.3767	100	26.254	28	27	57.4	56.3	80.954	323.31	20749000000	729	P35611
ADD2	Beta-adducin	25.7937	24.6558	25.0481	26.8188	26.6632	25.4073	27.12	27.2752	88.8889	26.0978	26.7307	25.7178	25.4518	25.6334	25.7455	26.8591	25.6051	26.489	26.5509	100	26.087	33	32	68.7	67.6	80.853	323.31	17061000000	690	P35612
PSMC2	26S proteasome regulatory subunit 7	24.4482	24.0532	23.7103	25.3212	25.1312	24.0144	25.8611	25.0023	88.8889	24.6927	23.9021	24.4079	24.5308	25.0768	24.2822	25.6642	24.2824	25.8891	24.4549	100	24.7212	22	22	60.3	60.3	48.633	323.31	5932600000	374	P35998
SERPINF1	Pigment epithelium-derived factor	26.0752	27.4055	26.3924	24.9578	25.2772	26.7949	25.602	26.5292	88.8889	26.1293	25.3239	25.5794	26.6012	26.7866	24.4218	24.7408	25.9457	26.1912	24.701	100	25.588	15	11	48.3	37.6	46.312	323.31	8421500000	339	P36955
GMPR	GMP reductase 1	25.312	24.8998	24.6604	26.0849	26.1497	23.8597	25.3683	25.1341	88.8889	25.1836	24.5705	24.8716	24.9706	25.5729	24.8698	25.5957	24.2656	25.0788	23.6156	100	24.8234	14	12	60	55.1	37.418	323.31	3629900000	162	P36959
TAGLN2	Transgelin-2	23.5623	24.9679	25.0777	23.5471	24.3412	25.6821	23.7822	25.0988	88.8889	24.5074	23.4778	22.9665	24.8892	24.7547	23.376	24.2418	22.8162	24.0854	24.1054	100	23.857	11	11	66.8	66.8	22.391	323.31	2556100000	224	P37802
TALDO1	Transaldolase	27.4963	28.2033	28.2012	26.7847	27.4773	27.6142	25.6366	25.8648	88.8889	27.1598	26.1174	27.6645	28.5302	28.4373	27.9219	26.3357	26.9467	26.6036	25.2002	100	27.0842	14	14	37.7	37.7	37.54	94.532	28023000000	414	P37837
SNCA	Alpha-synuclein	28.4582	29.2803	31.0724	27.2548	27.9002	29.1358	26.7782	26.0445	88.8889	28.2406	28.8779	27.626	29.6293	29.7891	28.372	26.3602	28.4377	28.0654	25.7883	100	28.1051	6	4	54.3	41.4	14.46	323.31	32726000000	339	P37840
ATP6V1A	V-type proton ATPase catalytic subunit A	24.3963	24.0445	23.5893	23.5721	24.5871	24.3389	23.7207	24.8459	88.8889	24.1368	23.9743	24.3305	24.2735	24.3594	24.7747	24.2506	23.7117	23.9354	23.9406	100	24.1723	20	20	42.6	42.6	68.303	297.27	3389300000	257	P38606
CCT6A	T-complex protein 1 subunit zeta	26.6364	23.7359	23.8254	26.4705	26.879	26.2185	27.0167	26.7607	88.8889	25.9429	25.8483	26.4076	24.142	25.4887	26.901	27.1279	26.0477	26.6968	25.8982	100	26.062	24	24	63.1	63.1	58.024	323.31	15428000000	450	P40227;Q92526
MDH1	Malate dehydrogenase, cytoplasmic	28.0987	28.6211	27.1558	28.4264	28.2367	27.9191	28.1973	27.8446	88.8889	28.0625	27.3606	27.9493	28.6631	28.2222	28.163	27.8451	28.0612	28.4922	27.5811	100	28.0375	13	13	47.3	47.3	36.426	149.46	37500000000	341	P40925
EIF2S3;EIF2S3L	Eukaryotic translation initiation factor 2 subunit 3;Eukaryotic translation initiation factor 2 subunit 3B	24.7009	23.3106	23.2811	24.1505	23.9738	23.8934	24.0266	24.2427	88.8889	23.9474	22.7879	24.3667	22.7062	23.7217	24.294	24.0702	23.091	23.6191	24.1499	100	23.6452	11	11	33.1	33.1	51.109	232.02	2012700000	186	P41091;Q2VIR3
RANBP1	Ran-specific GTPase-activating protein	26.1079	26.8943	27.0353	26.3306	26.5492	25.9293	26.7945	26.4981	88.8889	26.5174	25.2198	26.2174	27.3467	27.2305	26.494	26.3744	25.9328	27.3485	25.6786	100	26.427	6	6	47.3	47.3	23.31	169.73	7559400000	201	P43487;Q9C010
AFM	Afamin	27.0693	28.821	27.6104	26.506	27.0644	27.2479	26.4962	26.7348	88.8889	27.1937	26.7456	26.8293	28.3273	28.2479	26.7665	26.0365	27.066	27.4162	24.0802	100	26.835	29	28	54.3	53.1	69.068	323.31	20708000000	672	P43652
PSMC4	26S proteasome regulatory subunit 6B	23.0444	24.5441	24.1755	25.2283	25.0501	24.8487	25.2656	25.2029	88.8889	24.6699	22.1849	24.3201	25.2028	25.4758	24.6539	25.1595	23.524	25.8624	24.3715	100	24.5283	22	22	67.2	67.2	47.366	323.31	4770500000	203	P43686
USP5	Ubiquitin carboxyl-terminal hydrolase 5	26.1275	22.3217	23.4194	26.8434	26.3163	24.4289	26.4076	26.9349	88.8889	25.35	26.1412	25.7615	23.1279	24.2753	26.357	26.7732	24.8272	25.9455	26.4979	100	25.523	33	33	51.2	51.2	95.785	323.31	16054000000	765	P45974;Q92995
CAPZA2	F-actin-capping protein subunit alpha-2	24.9454	24.8818	24.7596	22.1933	24.1493	24.9839	23.2185	24.5305	88.8889	24.2078	22.9511	24.5721	24.9032	24.097	24.2879	22.9971	24.5255	24.5677	24.0788	100	24.1089	10	8	55.6	46.2	32.949	298.59	2187400000	185	P47755
CAPZB	F-actin-capping protein subunit beta	25.6431	25.0894	23.5818	26.3164	25.8331	25.2409	25.6787	24.8372	88.8889	25.2776	25.2952	25.8233	25.6517	25.1838	25.8117	26.155	25.5255	25.5712	26.6513	100	25.741	17	17	66.9	66.9	30.628	197.62	9082700000	335	P47756
GCLC	Glutamate--cysteine ligase catalytic subunit	26.5833	24.9747	25.1135	26.9795	26.4373	25.7653	26.8388	27.1627	88.8889	26.2319	26.0173	25.982	26.0845	26.0515	26.12	27.0255	25.3987	26.8961	26.3581	100	26.2149	28	28	54	54	72.765	323.31	26835000000	872	P48506
GCLM	Glutamate--cysteine ligase regulatory subunit	26.5591	26.5207	27.66	24.8831	26.136	26.0086	25.4388	25.5842	88.8889	26.0988	25.2943	25.8767	26.5906	26.9842	26.1547	24.7884	25.6908	25.8661	24.0956	100	25.7046	9	9	43.8	43.8	30.727	323.31	7365400000	298	P48507
GSS	Glutathione synthetase	29.1927	29.3707	28.3617	28.5867	29.2584	27.5622	28.5428	28.6766	88.8889	28.694	28.1716	28.9651	29.6048	29.4579	28.7092	27.8978	28.9532	28.3028	27.7741	100	28.6485	22	22	55.5	55.5	52.384	172.26	10546000000	180	P48637
CCT5	T-complex protein 1 subunit epsilon	26.1234	25.3749	25.0991	26.3263	26.4452	26.3816	26.0765	26.1303	88.8889	25.9947	25.4779	25.9678	25.5099	26.0596	25.4275	26.6061	25.8714	26.3949	24.3435	100	25.7398	25	25	61.2	61.2	59.67	323.31	11042000000	383	P48643
IDH2	Isocitrate dehydrogenase [NADP], mitochondrial	24.4935	24.7422	23.3076	22.8509	24.3457	25.7698	24.777	24.2919	88.8889	24.3223	21.8909	25.6462	25.2634	22.1944	24.5695	25.2521	26.039	25.628	25.3787	100	24.6514	18	17	42.3	40.3	50.909	323.31	7644200000	372	P48735
ALDH9A1	4-trimethylaminobutyraldehyde dehydrogenase	25.2672	24.8557	24.1527	24.7191	25.0406	25.1119	25.0243	24.6217	88.8889	24.8491	23.8969	25.3859	24.819	25.2378	24.6836	24.8143	24.5973	25.3872	23.6697	100	24.7213	15	15	40.1	40.1	53.801	94.1	3339400000	207	P49189
RPIA	Ribose-5-phosphate isomerase	26.4735	26.6979	26.9421	26.1701	26.4004	25.8249	25.1057	25.7784	88.8889	26.1741	25.1115	26.156	27.2097	27.306	26.5786	25.2302	24.7052	25.5609	23.405	100	25.6959	12	12	52.1	52.1	33.269	269	7364800000	256	P49247
CCT3	T-complex protein 1 subunit gamma	26.2284	25.1	24.1727	26.6625	26.3053	26.1779	26.6725	25.887	88.8889	25.9008	25.9358	25.7932	24.5289	25.9154	25.4137	26.7365	25.5747	26.6502	24.4719	100	25.6689	31	31	67.9	67.9	60.533	323.31	13639000000	549	P49368
PSMB3	Proteasome subunit beta type-3	25.3304	24.8221	23.9479	25.0889	25.3408	25.5615	25.0983	25.6207	88.8889	25.1013	23.8283	25.1887	25.2598	25.3385	25.5823	25.421	24.5127	25.6701	24.7966	100	25.0665	8	8	42.9	42.9	22.949	145.46	4894100000	247	P49720
HINT1	Adenosine 5-monophosphoramidase HINT1	26.9615	27.3569	27.1227	26.6527	27.391	27.6984	27.0342	27.097	88.8889	27.1643	26.0659	26.6466	27.23	27.5529	27.4742	26.7724	26.8088	27.7965	26.3554	100	26.967	6	6	73.8	73.8	13.802	190.56	14332000000	368	P49773
CAMP	Cathelicidin antimicrobial peptide	26.6199	26.0934	27.5254	25.1099	25.1211	27.7166	24.571	23.6016	88.8889	25.7949	23.8099	26.8436	26.6273	26.1015	27.6418	25.4199	27.5442	25.086	25.4628	100	26.0597	9	9	38.8	38.8	19.301	71.998	6187700000	167	P49913
GDI2	Rab GDP dissociation inhibitor beta	27.6927	26.7596	26.486	27.8644	28.059	27.2936	28.1374	28.2858	88.8889	27.5723	27.0179	27.254	27.0691	27.5373	27.4326	28.2974	26.9272	28.4902	27.002	100	27.4475	32	22	76	54.4	50.663	323.31	61153000000	1148	P50395
ST13;ST13P4;ST13P5	Hsc70-interacting protein;Putative protein FAM10A4;Putative protein FAM10A5	27.253	26.4676	26.3059	27.9827	27.4276	27.4881	28.3	27.4843	88.8889	27.3386	27.7294	26.9879	26.8073	27.6453	27.1179	27.7602	27.241	28.2989	26.9068	100	27.3883	11	11	38.5	38.5	41.331	191.67	14036000000	222	P50502;Q8IZP2;Q8NFI4
VASP	Vasodilator-stimulated phosphoprotein	22.7632	23.4076	22.9267	25.0535	24.2489	22.6383	23.4109	22.5531	88.8889	23.3753	22.1596	23.3936	24.3441	22.476	23.6084	24.365	24.8244	22.4736	24.7951	100	23.6044	16	16	47.1	47.1	39.829	204.97	1946800000	173	P50552
DNM2	Dynamin-2	23.4998	22.3119	22.5346	24.1837	23.8715	22.8734	24.4509	24.3764	88.8889	23.5128	23.5614	23.5608	22.9622	23.4296	24.0725	24.3592	23.6146	24.5359	25.0239	100	23.9022	24	19	33.2	26.6	98.063	295.97	3099100000	245	P50570;Q05193
CCT8	T-complex protein 1 subunit theta	26.1868	25.7543	24.8631	26.6514	26.3153	26.0983	26.2571	26.0749	88.8889	26.0252	25.2474	26.0995	25.58	26.0225	25.993	26.5693	25.9877	26.2499	26.208	100	25.9953	32	32	72.8	72.8	59.62	323.31	22524000000	831	P50990
CCT4	T-complex protein 1 subunit delta	26.2301	24.6937	23.9285	26.0671	26.2821	26.4978	26.1625	26.3255	88.8889	25.7734	25.3424	26.0401	24.8995	25.7985	25.9231	26.7817	25.337	26.4939	25.4345	100	25.7834	25	25	58.4	58.4	57.924	323.31	17041000000	476	P50991
RAB7A	Ras-related protein Rab-7a	24.9878	24.7819	24.597	24.1945	24.5005	24.8531	24.4691	24.4185	88.8889	24.6003	23.8637	25.1583	24.0536	24.5157	24.5347	25.1156	24.657	24.4771	24.8081	100	24.576	12	12	69.1	69.1	23.489	323.31	3565700000	202	P51149
HDGF	Hepatoma-derived growth factor	20.7107	24.147	22.9731	25.0786	24.1933	24.3709	24.1301	22.1644	88.8889	23.471	21.0675	24.5619	24.8002	19.9656	25.3636	24.5179	25.1554	24.1423	25.5947	100	23.9077	14	14	63.8	63.8	26.788	323.31	3120600000	196	P51858
LUM	Lumican	26.0549	27.3701	28.3796	24.1959	24.8027	26.6432	23.7929	24.7861	88.8889	25.7532	25.1254	24.9987	26.9928	26.7553	24.7727	22.5096	25.7468	23.041	22.4575	100	24.7111	10	7	37	26	38.429	278.11	4978800000	291	P51884
PGD	6-phosphogluconate dehydrogenase, decarboxylating	27.5553	27.4137	26.7123	27.1894	27.3505	27.5553	27.2216	27.5698	88.8889	27.321	26.1873	27.3789	27.5236	27.6395	27.9698	27.026	26.77	27.8677	26.388	100	27.1945	23	23	57.6	57.6	53.139	323.31	40945000000	699	P52209
ARHGDIA	Rho GDP-dissociation inhibitor 1	25.9697	25.9892	25.3604	25.366	25.7515	25.6004	25.0727	25.6397	88.8889	25.5937	24.461	25.6416	25.4934	25.914	26.4261	25.5281	23.7495	25.8016	26.0147	100	25.4478	9	9	49.5	49.5	23.207	113.93	5301700000	288	P52565
ARHGDIB	Rho GDP-dissociation inhibitor 2	27.3377	26.7184	24.2501	27.1244	26.6745	26.9786	27.3501	26.9937	88.8889	26.6784	26.9148	27.6211	26.5516	26.2541	28.2171	27.742	27.267	26.4615	29.3737	100	27.3781	14	14	69.7	69.7	22.988	323.31	26805000000	450	P52566
CAPZA1	F-actin-capping protein subunit alpha-1	25.7639	25.8504	25.9074	24.2375	25.7316	26.0817	24.5564	25.8921	88.8889	25.5026	24.2888	25.9969	25.8725	25.838	25.5735	25.0461	25.4264	25.5935	26.1662	100	25.5335	13	11	68.9	59.4	32.922	323.31	6583000000	330	P52907
BLVRA	Biliverdin reductase A	26.4875	25.9366	25.9368	26.3676	26.6283	25.6933	25.8576	26.0579	88.8889	26.1207	25.2572	26.1214	26.0439	26.509	25.8361	26.0906	25.3994	26.4693	24.795	100	25.8358	15	15	57.8	57.8	33.428	259.39	10814000000	330	P53004
ACLY	ATP-citrate synthase	26.4092	23.6634	21.8402	26.8946	26.5641	25.2729	26.4726	27.2509	88.8889	25.546	26.7229	25.987	23.7864	24.9012	26.5227	26.4615	25.3984	25.7422	26.6126	100	25.7928	55	55	58.8	58.8	120.84	323.31	18512000000	824	P53396
USP14	Ubiquitin carboxyl-terminal hydrolase 14	26.518	24.6681	22.5029	27.8314	27.1062	25.6848	27.098	27.0546	88.8889	26.058	26.865	26.2922	25.3575	25.3623	26.6579	27.5263	26.3348	26.531	26.8191	100	26.4162	24	24	64.8	64.8	56.068	323.31	17946000000	621	P54578
RAD23A	UV excision repair protein RAD23 homolog A	26.6648	26.8778	27.6757	25.5247	26.6555	26.002	25.6758	25.17	88.8889	26.2808	26.1516	26.0046	26.9655	27.3848	27.1015	24.6641	26.075	25.8454	25.1223	100	26.1461	12	9	53.4	46.3	39.609	323.31	9201500000	368	P54725
NAPA	Alpha-soluble NSF attachment protein	25.1999	26.2466	25.8125	24.7698	25.4043	25.8694	24.3694	25.3553	88.8889	25.3784	23.9778	24.8719	26.2697	26.0385	25.2377	24.2628	24.4288	25.2476	23.7031	100	24.8931	16	16	74.6	74.6	33.232	323.31	5120100000	379	P54920;Q9H115
PSMD4	26S proteasome non-ATPase regulatory subunit 4	23.7487	24.1237	23.6918	24.2862	24.3028	23.4904	24.1106	23.9855	88.8889	23.9675	23.0119	23.3305	24.0652	24.8144	23.7212	24.2893	23.2842	24.0968	23.9017	100	23.835	9	9	36.1	36.1	40.736	200.54	1218100000	129	P55036;A2A3N6
VCP	Transitional endoplasmic reticulum ATPase	27.1294	25.43	25.2472	27.8812	27.5562	26.4122	27.922	27.7652	88.8889	26.9179	27.4413	26.906	25.6382	26.4754	26.984	28.1196	26.5219	27.6263	27.3129	100	27.0028	51	51	75.4	75.4	89.321	323.31	57344000000	1472	P55072
MTPN	Myotrophin	26.0607	24.9018	25.1596	23.625	25.3668	26.7774	24.3742	25.2752	88.8889	25.1926	24.2796	25.6069	24.4549	25.9853	25.5677	23.5824	24.2196	24.7558	22.9489	100	24.6001	6	6	61.9	61.9	12.895	161.9	3214900000	133	P58546
TPI1	Triosephosphate isomerase	28.5021	28.694	29.7321	26.3999	28.1109	27.9549	26.8583	26.097	88.8889	27.7936	27.5015	28.1492	28.94	29.0569	27.9985	26.5291	28.6107	27.1951	25.7988	100	27.7533	15	15	81.5	81.5	26.669	323.31	41390000000	849	P60174
MYL6	Myosin light polypeptide 6	25.9917	27.1751	27.395	24.1591	25.3463	26.8124	24.5937	24.8353	88.8889	25.7886	24.5853	26.4573	26.3001	26.4488	26.5493	24.3248	26.2441	26.0957	25.6808	100	25.854	8	6	58.9	43	16.93	208.11	7278800000	193	P60660
EIF4A1	Eukaryotic initiation factor 4A-I	26.0251	25.137	25.2635	27.0371	25.8651	25.0635	26.7273	27.3509	88.8889	26.0587	25.4765	26.1891	25.5807	25.8514	25.4989	27.0243	26.1511	26.0422	27.0982	100	26.1014	19	9	52.7	27.6	46.153	323.31	8683800000	256	P60842
PRPS1	Ribose-phosphate pyrophosphokinase 1	26.7833	26.7962	26.8769	26.443	26.9199	26.1816	26.0182	26.424	88.8889	26.5554	25.646	26.2523	26.9839	27.3045	26.0985	26.3611	26.033	26.188	24.607	100	26.1638	13	7	55	27	34.834	323.31	12999000000	495	P60891;P21108
PSMA6	Proteasome subunit alpha type-6	27.0172	26.3956	25.2412	26.7542	26.7749	26.0277	26.6999	27.0492	88.8889	26.495	26.0188	26.8169	26.6792	26.5823	26.7801	26.4693	26.1073	26.8055	27.017	100	26.5863	13	13	58.1	58.1	27.399	78.473	12679000000	314	P60900
CDC42	Cell division control protein 42 homolog	25.4301	25.2553	23.9826	25.8426	25.9587	23.9798	25.7945	26.5988	88.8889	25.3553	25.1129	25.4016	25.6877	24.9838	25.1901	26.3608	25.1598	25.255	25.5453	100	25.4108	10	9	62.8	57.1	21.258	101.62	5114100000	232	P60953;Q9H4E5
UBE2N;UBE2NL	Ubiquitin-conjugating enzyme E2 N;Putative ubiquitin-conjugating enzyme E2 N-like	26.7305	25.7004	26.3746	26.3294	26.6911	26.5436	24.9071	26.7759	88.8889	26.2566	25.1268	26.6333	26.1811	26.9189	27.182	26.1197	24.6335	25.8056	26.2962	100	26.0997	9	9	76.3	76.3	17.138	134.13	11096000000	171	P61088;Q5JXB2
ACTR2	Actin-related protein 2	24.9732	24.2938	23.7876	24.8354	24.1636	24.9496	25.1097	25.4241	88.8889	24.6921	23.4065	25.6462	23.3503	24.0095	25.367	25.4312	23.9929	24.82	26.3605	100	24.7093	12	12	41.9	41.9	44.76	304.75	4641100000	257	P61160
RAP1B	Ras-related protein Rap-1b;Ras-related protein Rap-1b-like protein	27.1308	27.1164	26.966	27.6449	27.5919	26.7676	26.619	27.6915	88.8889	27.191	26.3037	27.5071	27.1175	26.7161	27.9547	27.5334	26.5902	26.9029	28.1913	100	27.2019	13	4	79.3	29.3	20.825	323.31	20437000000	280	P61224;A6NIZ1
LYZ	Lysozyme C	27.736	28.1295	28.8192	27.6134	25.6579	28.0872	26.759	25.1246	88.8889	27.2408	26.1186	28.1806	28.2732	27.3942	28.6393	26.3746	29.2408	25.9566	27.2907	100	27.4965	8	8	61.5	61.5	16.537	260.53	25929000000	285	P61626
NUTF2	Nuclear transport factor 2	25.2422	25.4092	26.1869	24.2937	25.6595	27.0144	25.6618	27.1469	88.8889	25.8268	26.4292	25.7431	25.4444	26.4573	24.5003	24.3294	25.4591	25.83	26.0768	100	25.5855	7	7	92.1	92.1	14.478	57.064	4844700000	92	P61970
HNRNPK	Heterogeneous nuclear ribonucleoprotein K	25.2052	24.7875	24.2367	24.8877	24.5642	25.9155	25.4231	25.176	88.8889	25.0245	23.5024	25.7488	25.0011	24.6929	25.8957	25.7881	25.2785	25.5456	26.5034	100	25.3285	16	16	49.5	49.5	50.976	323.31	9841600000	420	P61978
YWHAG	14-3-3 protein gamma	25.6343	26.8092	27.3826	25.996	25.8299	25.7082	25.261	24.7104	88.8889	25.9165	25.4393	25.6177	27.3839	26.576	26.2484	24.4472	26.5365	24.9963	23.7419	100	25.6652	13	9	61.1	47.4	28.302	323.31	4243100000	284	P61981
RPS7	Small ribosomal subunit protein eS7	25.0222	24.6234	22.6327	23.4942	23.0031	25.2161	23.98	22.8547	88.8889	23.8533	23.3401	25.5275	23.6923	23.6352	25.767	25.2893	25.3793	24.5194	27.1553	100	24.9228	8	8	51.5	51.5	22.127	222.39	5665800000	161	P62081
PSMC1	26S proteasome regulatory subunit 4	25.2328	22.7351	23.5395	25.5936	25.2553	21.9782	26.1888	25.1535	88.8889	24.4596	24.6571	24.7775	24.3543	24.7289	24.9772	25.9489	24.6662	25.7568	25.665	100	25.0591	15	15	43	43	49.184	323.31	6444000000	285	P62191
PSMC5	26S proteasome regulatory subunit 8	23.29	22.4718	22.0897	25.318	24.6289	23.2126	25.8247	25.3931	88.8889	24.0286	23.9441	23.4038	23.2325	23.5272	23.9478	25.535	24.5458	25.4284	25.0992	100	24.296	18	18	56.2	56.2	45.626	306.37	3735900000	283	P62195;Q8NB90
YWHAE	14-3-3 protein epsilon	28.5446	29.642	29.5751	28.37	28.4698	28.511	28.2118	28.0165	88.8889	28.6676	27.4619	28.4041	29.6979	29.3001	28.3191	27.8163	28.3869	28.6366	26.4794	100	28.278	18	15	73.7	63.9	29.174	323.31	43860000000	623	P62258
HIST1H4A	Histone H4	30.3271	31.2847	31.1247	30.1353	28.2341	31.4076	29.8812	28.4763	88.8889	30.1089	27.8741	30.8935	30.8142	29.3719	30.3668	30.4061	32.0846	29.0707	31.5166	100	30.2665	8	8	55.3	55.3	11.367	98.633	198900000000	507	P62805
RAN	GTP-binding nuclear protein Ran	28.892	27.5066	27.3572	29.6708	29.071	27.0755	28.9748	29.6783	88.8889	28.5283	28.95	28.7808	27.3009	27.8896	28.4242	29.1623	28.065	27.9559	28.618	100	28.3496	10	10	47.7	47.7	24.423	323.31	53804000000	427	P62826
GNB1	Guanine nucleotide-binding protein G(I)/G(S)/G(T) subunit beta-1	24.9692	25.2734	25.7041	24.4557	25.1944	24.1424	24.3858	24.7589	88.8889	24.8605	23.841	25.5221	25.0637	24.5093	25.5383	25.029	25.033	23.9032	25.8082	100	24.9164	14	8	60	38.8	37.377	274.35	3609200000	134	P62873;P16520
PPIA	Peptidyl-prolyl cis-trans isomerase A	29.0454	29.1378	28.7718	28.3316	28.7697	29.7662	29.3507	30.3524	88.8889	29.1907	27.6984	28.9219	29.2194	29.5489	29.3123	28.6067	29.0004	29.6515	29.5583	100	29.0575	9	7	64.2	51.5	18.012	323.31	67574000000	420	P62937
RPS27A;UBC;UBB;UBA52	Ubiquitin-ribosomal protein eS31 fusion protein;Polyubiquitin-C;Polyubiquitin-B;Ubiquitin-ribosomal protein eL40 fusion protein	30.3455	29.1523	28.2227	30.3876	30.1159	29.7945	29.8016	29.7517	88.8889	29.6965	30.3282	30.1057	28.9966	29.5289	30.4109	29.8583	29.4747	29.2814	30.7295	100	29.8571	6	6	48.1	48.1	17.965	208.34	82252000000	322	P62979;P0CG48;P0CG47;P62987
AP2B1	AP-2 complex subunit beta	24.7497	22.4981	22.6303	24.3889	24.6485	24.8807	25.1772	25.3545	88.8889	24.291	23.648	24.9169	22.3287	23.0776	24.9972	25.2373	23.3296	25.1933	24.6861	100	24.1572	29	18	40.9	28.5	104.55	323.31	5978500000	410	P63010
YWHAZ	14-3-3 protein zeta/delta	27.4103	28.2557	28.1559	26.6619	27.5576	27.6354	25.7029	26.5699	88.8889	27.2437	25.9705	27.4133	28.2123	27.8868	28.1396	26.3931	27.018	26.9278	26.6088	100	27.1745	13	9	62	48.2	27.745	323.31	28671000000	497	P63104
SKP1	S-phase kinase-associated protein 1	25.3594	26.4416	27.5677	26.2384	26.3271	25.5609	24.7755	25.5743	88.8889	25.9806	25.5001	25.5156	27.1311	27.1436	26.9083	25.3588	25.5932	24.938	24.7871	100	25.8751	11	11	74.8	74.8	18.658	211.29	7358200000	261	P63208
EIF5A;EIF5AL1	Eukaryotic translation initiation factor 5A-1;Eukaryotic translation initiation factor 5A-1-like	27.1746	27.4077	27.3429	26.0194	26.7936	27.1318	26.8318	27.3564	88.8889	27.0073	27.105	26.7036	27.1344	27.2448	27.5785	25.8578	26.9954	26.8942	27.0864	100	26.9556	9	9	63.6	63.6	16.832	323.31	19220000000	317	P63241;Q6IS14;Q9GZV4
TPM4	Tropomyosin alpha-4 chain	24.8785	27.3167	28.8871	23.1504	25.4366	25.8505	22.0036	23.0767	88.8889	25.075	23.677	25.4495	27.0712	26.317	26.1917	23.553	25.1487	23.3502	24.2422	100	25.0001	18	8	58.1	31.5	28.521	304.31	5595200000	232	P67936;Q2TAC2
UBE2L3	Ubiquitin-conjugating enzyme E2 L3;Ubiquitin-conjugating enzyme E2 L5	26.1645	27.0185	26.9463	26.0008	26.1661	26.0609	25.9495	26.3479	88.8889	26.3318	26.4303	25.8825	26.6248	26.6017	26.0479	26.0178	25.7679	26.7369	25.7735	100	26.2092	7	7	65.6	65.6	17.861	155.43	6611800000	279	P68036;A0A1B0GUS4
EEF1A1;EEF1A1P5	Elongation factor 1-alpha 1;Putative elongation factor 1-alpha-like 3	27.8577	25.9579	25.9309	27.3162	26.5863	27.1333	27.6596	26.3672	88.8889	26.8511	27.9211	28.5607	25.4492	25.083	28.2628	28.2506	27.9309	26.758	29.6801	100	27.544	18	10	50.9	28.8	50.14	323.31	42200000000	624	P68104;Q5VTE0
PAFAH1B2	Platelet-activating factor acetylhydrolase IB subunit alpha2	25.5309	25.4526	25.1836	25.4722	25.3861	25.5198	24.6688	25.3494	88.8889	25.3204	24.0814	25.2825	25.6638	26.0702	26.0643	24.7666	24.4048	25.194	24.9895	100	25.1686	5	5	39.7	39.7	25.569	92.656	3895100000	146	P68402
HBB	Hemoglobin subunit beta	36.7334	36.6549	37.4459	35.2248	35.9907	36.627	34.5222	34.5813	88.8889	35.9725	36.2881	35.908	36.7099	37.0963	36.1856	34.6459	36.0921	34.8059	34.4194	100	35.7946	30	22	97.3	95.9	15.998	323.31	16225000000000	22856	P68871
HBG1	Hemoglobin subunit gamma-1	29.6951	32.4946	31.5441	28.7176	28.8247	31.7941	29.4757	29.0208	88.8889	30.1958	28.2435	28.9138	33.4655	31.1147	30.5881	27.0261	30.8649	30.0828	28.5364	100	29.8707	12	2	90.5	9.5	16.14	323.31	131370000000	825	P69891
HBA1	Hemoglobin subunit alpha	35.6904	35.7874	36.7189	34.6354	35.1792	36.5275	34.2105	33.7229	88.8889	35.309	35.5432	35.0328	36.1361	36.7106	35.4844	33.8968	35.3055	34.5303	33.9655	100	35.1783	22	17	97.2	85.9	15.257	323.31	5445100000000	9064	P69905
CCT2	T-complex protein 1 subunit beta	26.0882	25.7869	25.2986	25.8468	26.2777	26.6246	25.6417	25.7599	88.8889	25.9156	25.0816	25.9595	25.5475	26.7083	25.7853	26.0865	25.7105	26.2852	24.0378	100	25.6891	27	27	70.5	70.5	57.488	323.31	13279000000	639	P78371
GSTO1	Glutathione S-transferase omega-1	27.7295	28.7557	28.2712	27.9117	28.265	27.775	26.4137	28.1945	88.8889	27.9145	26.1816	27.7835	28.319	28.6692	27.3204	27.4625	27.2605	26.96	25.8234	100	27.3089	14	14	51.9	51.9	27.566	253.86	24366000000	337	P78417
LCN2	Neutrophil gelatinase-associated lipocalin	26.5367	25.5376	27.3668	23.5009	24.8742	26.4511	24.1551	23.301	88.8889	25.2154	24.4009	26.2842	26.0995	26.3285	27.0721	24.3671	26.3938	24.6715	24.8658	100	25.6093	8	8	54.5	54.5	22.588	169.97	8290500000	287	P80188
	Immunoglobulin lambda variable 3-21	25.5603	28.0536	27.7903	25.5401	26.6291	25.9023	26.5535	27.3237	88.8889	26.6691	26.3447	25.3746	27.6308	27.6867	26.5876	25.4261	27.1945	26.7643	26.6906	100	26.6333	5	2	48.7	25.6	12.446	295.38	4574000000	148	P80748;A0A075B6K2
MPP1	55 kDa erythrocyte membrane protein	26.0753	22.4605	24.6966	27.1382	26.4952	25.3845	26.7974	27.1368	88.8889	25.7731	26.6709	25.5739	23.8398	25.3334	25.8534	26.9006	25.5529	26.2273	26.5584	100	25.8345	20	20	64.6	64.6	52.296	323.31	13888000000	438	Q00013
CLTC	Clathrin heavy chain 1	25.5234	25.0891	23.6079	26.0158	25.7004	25.8011	26.0377	26.4265	88.8889	25.5253	25.965	25.9652	24.3019	24.0995	25.7926	26.4475	25.2252	25.6339	26.5521	100	25.5537	77	60	61.6	50.6	191.61	323.31	30665000000	1585	Q00610
FABP5	Fatty acid-binding protein 5	25.4505	25.9206	25.7112	23.6006	24.2135	23.9352	23.0367	23.2758	88.8889	24.393	23.8076	26.0451	25.7252	24.252	26.1934	23.9894	26.0368	23.2439	23.7636	100	24.7841	9	9	67.4	67.4	15.164	156.7	3196600000	151	Q01469;A8MUU1
CAP1	Adenylyl cyclase-associated protein 1	25.7299	25.0896	23.8134	26.2723	25.8627	25.5763	25.4049	26.3107	88.8889	25.5075	24.2501	26.2377	25.0928	24.8899	26.0294	26.0685	26.0733	25.2462	26.2081	100	25.5662	21	21	55.6	55.6	51.901	323.31	10792000000	450	Q01518
RHAG	Ammonium transporter Rh type A	28.9987	28.4938	28.4855	28.0357	29.5798	28.4003	28.884	28.5562	88.8889	28.6792	28.3028	28.4996	28.7959	29.706	28.4978	29.1776	26.8633	29.2447	28.0034	100	28.5657	7	7	35.7	35.7	44.197	276.42	22526000000	218	Q02094
GLO1	Lactoylglutathione lyase	26.318	26.1205	25.999	25.8984	26.3744	26.7161	26.4303	27.1828	88.8889	26.3799	24.9336	26.2567	26.4199	26.5945	26.6175	26.3571	25.0701	27.1433	25.949	100	26.1491	10	10	66.8	66.8	20.777	104.57	10653000000	218	Q04760
PSME1	Proteasome activator complex subunit 1	26.6321	27.4528	27.9809	25.3973	25.9972	26.8282	25.0572	26.0175	88.8889	26.4204	25.627	26.4408	27.7067	27.3223	26.5195	24.5192	26.2464	25.7613	25.1538	100	26.1441	15	15	63.5	63.5	28.723	207.38	14464000000	431	Q06323
PRDX1	Peroxiredoxin-1	28.3537	28.3868	27.7689	27.991	28.2525	27.5111	27.7615	28.1282	88.8889	28.0192	27.4967	28.1036	28.1319	28.1423	28.1211	27.4911	28.0707	27.7558	27.57	100	27.8759	16	12	72.9	59.8	22.11	200.43	44747000000	559	Q06830
ARHGAP1	Rho GTPase-activating protein 1	23.7655	23.3442	23.6114	24.0185	24.2817	24.867	24.9431	25.0001	88.8889	24.2289	22.6345	23.8387	23.1998	24.3467	23.5366	24.8341	23.6298	24.9549	24.5853	100	23.9512	16	16	52.6	52.6	50.435	178.73	3024000000	221	Q07960
DMTN	Dematin	26.4706	25.7075	26.0161	27.6393	27.2246	26.3554	27.7556	27.2339	88.8889	26.8004	26.9583	25.921	26.0569	26.8506	26.4213	27.5186	26.2725	27.7324	27.1282	100	26.7622	17	17	58.3	58.3	45.514	198.62	19840000000	569	Q08495
AHNAK	Neuroblast differentiation-associated protein AHNAK	26.6619	26.9447	25.544	28.1811	27.2435	27.2539	27.3183	27.0459	88.8889	27.0242	26.5646	28.2737	24.3797	24.4583	26.5574	27.8673	27.6905	25.9594	30.0237	100	26.8639	131	131	46.3	46.3	629.09	323.31	32007000000	782	Q09666
GPS1	COP9 signalosome complex subunit 1	24.1631	23.8861	23.4874	24.7882	24.7676	24.2656	25.2677	24.9369	88.8889	24.4453	23.8752	24.5774	24.6555	24.5891	24.6614	25.3026	23.5486	25.1632	22.9697	100	24.3714	14	14	37.3	37.3	55.536	117.59	2664000000	230	Q13098
MTAP	S-methyl-5-thioadenosine phosphorylase	27.719	27.1534	26.9483	27.0503	27.773	26.7054	26.6321	28.0345	88.8889	27.252	26.0125	27.3768	27.1144	27.5453	27.6655	27.065	26.5862	26.3809	26.693	100	26.9377	11	11	53.4	53.4	31.236	323.31	5225200000	135	Q13126
PSMD2	26S proteasome non-ATPase regulatory subunit 2	24.6155	22.7881	22.4625	25.5202	25.182	24.1643	26.1237	25.2818	88.8889	24.5173	24.2427	24.7338	23.892	24.1052	25.1631	25.7057	24.1071	25.9483	25.3013	100	24.7999	40	40	53.7	53.7	100.2	323.31	10528000000	564	Q13200
SELENBP1	Methanethiol oxidase	29.0457	25.6305	25.2492	29.3958	29.0991	26.8158	28.9631	29.6988	88.8889	27.9872	29.1216	28.6282	25.5801	26.9349	28.9141	29.5023	27.4401	28.2535	30.0637	100	28.2709	33	33	86.4	86.4	52.39	323.31	139520000000	1621	Q13228
UBE2V1	Ubiquitin-conjugating enzyme E2 variant 1	30.1262	29.5966	30.7335	29.3118	29.5816	30.1173	29.4357	29.6782	88.8889	29.8226	29.2435	29.8027	30.6672	30.7325	30.1208	28.6862	29.0971	29.9278	29.5799	100	29.762	9	4	69.4	31.3	16.495	35.947	25482000000	171	Q13404
CUL4A	Cullin-4A	22.597	21.8268	22.64	23.6891	22.4359	22.0276	23.2235	22.5376	88.8889	22.6222	22.1024	22.6034	22.5406	22.0735	23.304	23.1812	22.3201	22.9346	23.2356	100	22.6995	22	15	32.5	23.6	87.679	72.964	981830000	103	Q13619
TSTA3	GDP-L-fucose synthase	25.6177	26.573	26.3199	24.9787	25.6119	25.8598	25.4902	26.2363	88.8889	25.8359	24.8221	24.7993	26.5004	26.3962	25.6057	24.2715	24.911	25.9781	23.8485	100	25.237	15	15	77.6	77.6	35.892	207.19	6362600000	218	Q13630
FHL1	Four and a half LIM domains protein 1	26.6742	25.9845	24.4374	27.1998	27.6692	26.5838	26.8275	25.8102	88.8889	26.3983	29.0175	26.7828	26.0213	21.3047	26.6186	26.7136	27.3244	26.1674	25.8014	100	26.1946	10	10	38.4	38.4	36.263	323.31	12870000000	309	Q13642
HNRNPD	Heterogeneous nuclear ribonucleoprotein D0	25.3242	25.3707	23.969	24.9784	24.2069	25.5504	25.3311	24.5317	88.8889	24.9078	24.2037	26.3627	25.4427	24.4218	26.2605	25.7122	25.7865	25.3547	27.5305	100	25.675	9	8	27.6	25.4	38.434	134.51	5899800000	135	Q14103
FLOT2	Flotillin-2	25.3074	24.9298	25.2354	25.1383	25.4584	25.4347	25.0883	25.5517	88.8889	25.268	24.5329	25.052	25.0832	25.5529	24.2116	25.1445	24.4186	25.3797	24.0047	100	24.82	22	22	59.3	59.3	47.064	223.9	6790100000	460	Q14254
HABP2	Hyaluronan-binding protein 2	25.1794	24.879	25.2669	24.842	24.7282	23.9541	25.5522	24.6583	88.8889	24.8825	25.95	24.9785	24.9179	24.9145	23.9913	24.8482	24.6325	24.7407	24.5218	100	24.8328	13	13	30	30	62.671	203.64	1743600000	153	Q14520
ITIH4	Inter-alpha-trypsin inhibitor heavy chain H4	28.6039	27.8879	26.9303	28.0554	27.9929	27.8669	28.9986	29.1814	88.8889	28.1896	29.6494	28.4039	27.4738	28.2194	27.5968	28.3333	27.9294	28.7124	28.2861	100	28.2894	38	37	51.1	50	103.36	323.31	71685000000	1352	Q14624
KPNB1	Importin subunit beta-1	25.1375	25.1102	23.866	23.3605	24.9213	25.4875	23.2926	25.1711	88.8889	24.5433	23.1835	24.8731	24.8381	25.2618	24.7468	23.7784	23.7229	24.4892	22.963	100	24.2063	23	23	33.1	33.1	97.169	323.31	6540200000	445	Q14974
PDIA6	Protein disulfide-isomerase A6	25.2844	25.2647	23.1248	23.8714	22.9271	25.1161	24.4827	24.3338	88.8889	24.3006	21.9801	26.1631	24.5939	22.7925	25.7299	25.3332	25.0618	24.9277	25.7514	100	24.7037	16	16	50	50	48.121	297.69	7391800000	347	Q15084
PAFAH1B3	Platelet-activating factor acetylhydrolase IB subunit alpha1	26.5418	26.4777	25.9653	26.3861	26.4858	26.8034	25.7164	26.5652	88.8889	26.3677	25.4764	26.2103	26.535	27.2525	26.4653	25.7071	24.8811	26.3855	25.8551	100	26.0854	14	14	86.6	86.6	25.734	323.31	11524000000	376	Q15102
PPA1	Inorganic pyrophosphatase	24.0172	24.5527	23.1227	22.9272	24.3464	25.4016	24.4134	25.3293	88.8889	24.2638	22.8573	23.9448	24.4647	24.4936	23.6925	24.4906	23.9559	24.4235	23.1812	100	23.9449	14	14	60.2	60.2	32.66	121.63	2557100000	195	Q15181
PPP2R4	Serine/threonine-protein phosphatase 2A activator	26.5839	26.6313	25.4773	26.8495	26.6621	25.9484	26.5643	27.2125	88.8889	26.4912	25.6593	26.389	26.9281	26.9893	27.0501	26.2532	25.2891	27.2117	26.0327	100	26.4225	13	13	52.8	52.8	40.667	323.31	15711000000	403	Q15257
PCBP1	Poly(rC)-binding protein 1	25.6568	25.2604	24.5125	24.6167	24.8435	25.4869	24.1493	23.5161	88.8889	24.7553	24.1737	25.7685	24.9729	24.7514	25.2635	24.944	24.7362	24.7736	24.1249	100	24.8343	10	7	48.9	37.9	37.497	187.03	3736800000	158	Q15365
RAB11B;RAB11A	Ras-related protein Rab-11B;Ras-related protein Rab-11A	25.4854	25.5172	24.6621	23.8611	24.1071	24.6183	23.7725	25.5668	88.8889	24.6988	23.9917	25.9164	24.9393	23.8259	25.98	24.0874	24.357	24.2725	25.076	100	24.7162	11	11	53.2	53.2	24.488	286.51	3845700000	137	Q15907;P62491;P57735
PSMD5	26S proteasome non-ATPase regulatory subunit 5	24.9364	24.5196	23.6706	24.0593	24.7556	25.087	24.1307	25.1944	88.8889	24.5442	23.3554	24.449	24.7056	25.2583	24.6785	24.3363	23.4912	24.9914	22.8078	100	24.2304	19	19	48	48	56.195	323.31	3460700000	267	Q16401
ECM1	Extracellular matrix protein 1	23.1511	24.6157	21.9373	24.5338	24.3539	24.1851	24.1538	25.3275	88.8889	24.0323	24.1942	23.7175	24.4318	22.9997	23.7865	24.1458	23.3229	24.2964	24.4467	100	23.9268	16	16	41.3	41.3	60.673	112.74	2428200000	223	Q16610
HAGH	Hydroxyacylglutathione hydrolase, mitochondrial	26.7535	26.8168	26.6584	27.2676	27.4051	26.1405	27.2803	26.8018	88.8889	26.8905	26.1729	26.324	26.4008	27.0612	27.0101	27.0929	25.9367	26.844	25.5934	100	26.4929	12	12	61	61	33.805	312.43	13954000000	440	Q16775
UGP2	UTP--glucose-1-phosphate uridylyltransferase	25.0125	25.4113	25.2361	23.5981	24.7123	25.5876	24.6952	24.7495	88.8889	24.8753	24.3259	25.1167	25.6544	25.2765	24.8834	24.2842	25.1439	24.6052	23.5346	100	24.7583	20	20	50.4	50.4	56.94	221.76	4337500000	301	Q16851
DDI2	Protein DDI1 homolog 2	26.7197	24.8832	24.3619	27.2728	26.8458	25.2176	26.6491	27.3836	88.8889	26.1667	26.2211	26.2068	25.073	25.7001	26.6095	26.9922	25.1176	26.2655	27.3894	100	26.175	16	16	54.9	54.9	44.522	323.31	15721000000	571	Q5TDH0;Q8WTU0
YOD1	Ubiquitin thioesterase OTU1	25.6124	23.4832	23.4885	25.9476	26.0197	23.8667	25.6765	25.8611	88.8889	24.9945	24.7545	24.9689	23.1491	24.172	26.1094	26	24.3196	24.9566	25.8666	100	24.9219	12	12	54.3	54.3	38.322	323.31	5009400000	253	Q5VVQ6
BROX	BRO1 domain-containing protein BROX	24.2041	24.2721	24.4851	24.2775	25.0291	25.0555	24.1131	25.5022	88.8889	24.6173	23.6137	23.798	23.9093	25.404	24.1391	24.2507	23.3306	25.3786	23.1047	100	24.1032	6	6	19.7	19.7	46.476	233.28	1673900000	89	Q5VW32
RNF123	E3 ubiquitin-protein ligase RNF123	24.8799	21.5572	21.5549	25.6636	25.225	24.0057	25.5984	25.7697	88.8889	24.2818	24.8087	24.4475	22.3927	23.5998	24.945	25.7086	23.7196	25.6199	25.0467	100	24.4765	40	40	41.7	41.7	148.51	323.31	8108200000	486	Q5XPI4
TANGO2	Transport and Golgi organization protein 2 homolog	24.239	23.7671	24.2058	24.4411	24.903	24.893	25.2576	25.9285	88.8889	24.7044	24.6182	24.0143	24.3709	24.7402	25.2684	24.9528	23.8203	25.3218	25.1384	100	24.6939	13	13	63.8	63.8	30.937	291.43	3932700000	220	Q6ICL3
NAPRT	Nicotinate phosphoribosyltransferase	27.1822	27.1079	27.0388	26.4809	27.0626	27.2418	27.3496	27.1699	88.8889	27.0792	26.489	26.5851	27.1091	27.969	26.2134	26.0007	26.0437	27.9715	25.8603	100	26.6935	19	19	59.3	59.3	57.578	323.31	10908000000	332	Q6XQN6
FERMT3	Fermitin family homolog 3	25.8289	23.5339	25.4369	26.7988	26.5966	24.9739	25.3903	26.3311	88.8889	25.6113	25.4702	26.0552	24.2441	24.1261	26.5635	26.331	24.8094	25.047	27.9556	100	25.6224	35	34	65.4	63.1	75.952	323.31	24547000000	801	Q86UX7
CAND1	Cullin-associated NEDD8-dissociated protein 1	26.0094	25.7293	25.6436	25.4883	26.0256	26.0448	26.0417	26.6547	88.8889	25.9547	24.843	25.7012	25.5547	26.3971	25.4283	26.1827	24.4174	26.8816	23.9321	100	25.482	50	50	52.8	52.8	136.37	323.31	25011000000	1038	Q86VP6;O75155
ALDH16A1	Aldehyde dehydrogenase family 16 member A1	24.2495	24.5216	24.6826	24.0521	25.0573	25.0298	23.973	25.172	88.8889	24.5922	23.1005	23.7679	24.5602	25.3111	24.1405	24.1877	23.9166	24.7964	22.1462	100	23.9919	19	19	38.2	38.2	85.126	264.06	2484600000	256	Q8IZ83
PDCD6IP	Programmed cell death 6-interacting protein	24.9152	25.0208	24.6531	24.1262	25.2059	24.9279	24.864	24.9295	88.8889	24.8303	23.9682	24.6067	24.9312	25.4568	24.8732	24.9872	24.3709	25.3115	22.6163	100	24.5691	31	31	43.3	43.3	96.022	323.31	5226000000	335	Q8WUM4
TTN	Titin	23.7931	21.1281	21.634	22.2151	24.7696	21.4021	20.9332	20.6034	88.8889	22.0598	21.2421	23.7145	25.0443	24.8971	24.5613	24.6793	27.6891	21.6108	32.3262	100	25.085	784	784	32.2	32.2	3816	323.31	39625000000	1924	Q8WZ42
PSMF1	Proteasome inhibitor PI31 subunit	27.7038	27.6595	27.7696	27.8972	27.8159	27.8181	27.7285	28.2561	88.8889	27.8311	27.3925	27.4495	27.7922	28.3582	28.4328	27.7853	26.9199	28.1419	27.563	100	27.7595	8	8	45.4	45.4	29.816	316.34	16413000000	254	Q92530
PRG4	Proteoglycan 4	24.2739	26.094	24.704	23.9556	23.1419	25.2214	23.7605	24.6798	88.8889	24.4789	22.9759	22.5194	22.7636	23.362	23.0547	21.1095	23.2068	23.3617	23.8155	100	22.9077	16	16	12.6	12.6	151.06	114.62	2252200000	170	Q92954
USP9X	Probable ubiquitin carboxyl-terminal hydrolase FAF-X	23.6271	23.5677	23.7554	24.735	23.9257	23.7196	24.753	24.5402	88.8889	24.078	23.2874	23.4931	23.0134	22.7461	24.2566	24.9383	22.3959	24.3371	24.5793	100	23.6719	51	30	26.5	17	290.46	246.31	3445900000	339	Q93008
OTUB1	Ubiquitin thioesterase OTUB1	25.0634	25.1217	25.4414	24.3147	24.657	24.7241	24.2784	24.9198	88.8889	24.8151	23.6706	24.9199	24.8856	25.009	24.9345	23.709	24.3393	24.7483	23.5717	100	24.4209	9	9	39.9	39.9	31.284	113.72	2845900000	208	Q96FW1
PGM2	Phosphopentomutase	24.8587	22.8756	22.8615	25.7247	25.4022	24.1843	25.6771	25.9493	88.8889	24.6917	24.5327	24.6348	23.2048	24.4273	25.17	25.6342	24.3237	25.7792	25.8202	100	24.8363	27	27	49.3	49.3	68.283	256.15	7851800000	440	Q96G03
DCUN1D1	DCN1-like protein 1	23.3653	24.7319	23.5485	24.3293	24.5307	24.9535	24.4612	24.7263	88.8889	24.3309	23.5358	24.2689	24.8979	24.0725	24.2545	24.754	23.35	25.2466	23.5399	100	24.2133	10	10	35.1	35.1	30.124	184.7	2253500000	144	Q96GG9;Q6PH85
ABHD14B	Putative protein-lysine deacylase ABHD14B	25.2896	25.2883	25.2991	23.755	24.7239	24.3418	24.2102	25.4251	88.8889	24.7916	24.4421	25.1406	24.7749	25.26	25.1724	23.7928	24.4821	24.5939	23.9838	100	24.627	9	9	60	60	22.345	77.932	3614900000	234	Q96IU4
PGLYRP2	N-acetylmuramoyl-L-alanine amidase	26.2143	27.7246	26.2182	25.1001	26.2733	26.335	25.8225	26.1782	88.8889	26.2333	25.5978	25.7231	27.1073	27.3275	25.0025	25.6963	25.4291	26.9752	23.9226	100	25.8646	16	13	43.4	35.8	62.216	323.31	8652900000	370	Q96PD5
PARK7	Parkinson disease protein 7	27.1622	27.3549	27.067	26.64	27.567	27.281	27.1592	27.6364	88.8889	27.2335	26.1427	26.8061	27.6278	27.4319	27.1743	26.8696	26.6776	27.5916	25.6647	100	26.8874	11	11	75.7	75.7	19.891	284.96	17570000000	363	Q99497
NAP1L4	Nucleosome assembly protein 1-like 4	25.3041	25.973	25.7806	25.1339	25.6573	25.6668	25.7649	26.106	88.8889	25.6733	24.3095	25.0182	26.2817	26.2179	25.5422	25.6253	24.8559	26.1853	25.3767	100	25.4903	11	10	44.5	41.9	42.823	323.31	7265100000	354	Q99733
CCT7	T-complex protein 1 subunit eta	26.3604	25.6808	25.0459	26.4919	26.5853	26.7192	26.576	26.5342	88.8889	26.2492	25.1321	26.1344	26.0221	26.4772	26.0851	26.7834	25.9829	26.8791	25.4728	100	26.1077	24	24	59.3	59.3	59.366	323.31	12717000000	494	Q99832
TXNDC17	Thioredoxin domain-containing protein 17	24.8297	24.9057	25.3916	22.8025	23.77	23.9077	23.2381	23.9704	88.8889	24.102	23.2251	24.096	24.5296	24.8972	23.036	22.4814	23.9003	23.8053	22.7454	100	23.6351	4	4	43.1	43.1	13.941	13.834	1176400000	83	Q9BRA2
LXN	Latexin	27.115	27.092	25.599	26.2988	26.9464	25.999	27.0707	27.136	88.8889	26.6571	26.2503	26.707	27.264	27.0496	25.4581	27.0426	25.5698	27.312	26.065	100	26.5243	5	5	35.6	35.6	25.75	255.39	7811000000	189	Q9BS40
ACAT2	Acetyl-CoA acetyltransferase, cytosolic	24.9962	25.0763	24.42	24.5924	26.2378	25.3575	24.5983	25.2478	88.8889	25.0658	24.0061	25.1989	25.8453	26.0947	24.996	25.561	24.2374	25.9381	23.6471	100	25.0583	12	12	45.1	45.1	41.35	323.31	5338300000	205	Q9BWD1
UBE2O	(E3-independent) E2 ubiquitin-conjugating enzyme	24.4778	23.9519	24.8181	24.6671	24.9373	24.6926	24.4681	25.1614	88.8889	24.6468	24.9855	24.428	23.557	24.4004	24.7783	25.2023	23.3314	23.8806	24.9379	100	24.3891	35	35	37.8	37.8	141.29	323.31	5432400000	426	Q9C0C9
EHD1	EH domain-containing protein 1	24.1521	22.0482	20.8841	24.418	24.271	23.9926	25.0494	24.6265	88.8889	23.6802	21.7691	24.5466	22.2503	23.6946	24.5852	25.2829	23.5798	24.7731	25.9256	100	24.0452	26	15	68.2	44.4	60.626	308.47	5866000000	373	Q9H4M9
PARVB	Beta-parvin	23.3807	23.7733	23.3617	24.8225	25.0245	24.1328	24.3235	25.2686	88.8889	24.261	21.2628	23.4945	23.5657	23.5036	24.6158	24.9949	22.4958	24.5929	26.5234	100	23.8944	13	11	46.2	40.4	41.714	173	5562300000	243	Q9HBI1
APMAP	Adipocyte plasma membrane-associated protein	25.1692	24.2908	23.0573	23.9668	23.7214	25.0572	25.4723	24.4423	88.8889	24.3972	23.2718	25.8998	23.5699	23.9989	25.2805	25.2461	24.9506	25.0323	25.9038	100	24.7948	14	14	47.8	47.8	46.48	139.05	5498000000	205	Q9HDC9
RTN4	Reticulon-4	24.9297	25.1456	26.0005	24.9413	25.4264	25.8185	24.6118	24.1966	88.8889	25.1338	22.4728	25.0852	25.3083	24.6448	25.4862	25.4231	23.8307	24.3321	25.2617	100	24.6494	11	11	20.2	20.2	129.93	258.28	4634800000	291	Q9NQC3
HEBP1	Heme-binding protein 1	25.4244	24.9441	24.7138	25.4829	25.7593	24.4975	25.2464	25.9144	88.8889	25.2479	25.1683	25.1672	25.2674	25.1993	24.8539	25.6812	24.6834	24.8753	25.6149	100	25.1679	11	11	66.1	66.1	21.097	288	3459100000	168	Q9NRV9
FAM114A2	Protein FAM114A2	23.1933	24.1604	23.7272	22.4571	23.5275	23.0584	23.7697	23.8884	88.8889	23.4728	22.4437	22.6443	23.9433	24.2594	23.4973	22.3986	22.9314	23.4566	21.6667	100	23.0268	15	15	42.2	42.2	55.468	85.778	1200200000	145	Q9NRY5
OLA1	Obg-like ATPase 1	26.0508	25.1079	25.045	26.5186	26.6179	25.6509	26.8985	26.9024	88.8889	26.099	25.7205	25.8802	25.7736	26.2698	26.1719	27.0476	25.2429	27.0952	26.2433	100	26.1605	22	22	64.1	64.1	44.743	240.33	15470000000	519	Q9NTK5
FAM49B	CYFIP-related Rac1 interactor B	23.5041	24.126	22.1046	23.1941	23.1746	24.4366	23.1204	22.9531	88.8889	23.3267	21.5996	24.3348	23.7772	22.5715	24.1363	24.1633	23.2574	23.7306	22.9571	100	23.392	13	13	54.6	54.6	36.748	202.48	2121500000	174	Q9NUQ9;Q9H0Q0
DPP3	Dipeptidyl peptidase 3	25.2403	23.884	21.3396	24.9089	25.4363	24.8499	25.5877	25.9044	88.8889	24.6439	23.8559	24.7421	21.5957	25.2175	25.02	25.2774	23.9807	25.9791	23.9656	100	24.4038	28	28	56.4	56.4	82.588	323.31	6388800000	551	Q9NY33
EHD2	EH domain-containing protein 2	25.1377	24.4612	21.9897	25.2154	25.4322	25.7431	27.0073	24.5618	88.8889	24.9436	23.7584	25.379	24.0492	22.4739	23.9505	25.8397	23.9373	25.8211	25.3187	100	24.5031	29	27	67.6	64.1	61.161	323.31	11553000000	536	Q9NZN4
XPO7	Exportin-7	24.5844	21.6264	23.2283	25.1575	24.9358	24.5585	25.2276	25.7077	88.8889	24.3783	24.1251	24.2891	23.6003	24.3242	24.7979	25.4516	23.4651	25.646	24.1582	100	24.4286	33	33	38.4	38.4	123.91	323.31	6978900000	433	Q9UIA9;Q9H2T7
SERPINA10	Protein Z-dependent protease inhibitor	24.2718	25.2294	24.1999	23.2037	23.6417	24.5352	24.8186	24.0519	88.8889	24.244	24.2831	23.6722	24.4752	25.1233	23.6794	23.4835	22.6454	24.6717	23.585	100	23.9576	11	9	31.3	27.5	50.706	87.758	1731400000	138	Q9UK55
PSME2	Proteasome activator complex subunit 2	25.2642	25.4312	26.2619	23.0145	24.423	25.4574	22.94	24.2852	88.8889	24.6347	23.6981	24.636	25.47	26.0658	25.7122	22.2278	24.6955	23.9179	22.845	100	24.3631	10	10	56.5	56.5	27.401	323.31	4323300000	225	Q9UL46
NSFL1C	NSFL1 cofactor p47	25.6934	25.4697	25.1884	25.701	25.8576	25.6011	25.8498	26.0641	88.8889	25.6781	24.2575	25.456	25.8024	26.0898	25.8356	25.2276	24.7345	25.9258	25.225	100	25.3949	18	18	56.5	56.5	40.572	323.31	9152500000	410	Q9UNZ2
PA2G4	Proliferation-associated protein 2G4	27.1932	26.4035	23.8988	28.8273	27.843	26.4575	28.4275	27.3435	88.8889	27.0493	26.8219	27.1326	26.2354	26.7699	27.7644	28.414	26.7379	28.2484	27.5437	100	27.2965	20	20	72.1	72.1	43.786	323.31	15045000000	321	Q9UQ80
RUVBL1	RuvB-like 1	25.4121	25.2838	24.1979	25.5172	24.7455	24.8817	24.5982	25.4196	88.8889	25.007	24.1216	25.3246	25.2218	25.2382	25.662	24.5915	24.4194	25.2113	23.3088	100	24.7888	13	13	41.7	41.7	50.227	97.207	2786200000	202	Q9Y265
CARHSP1	Calcium-regulated heat-stable protein 1	25.3222	26.6648	26.6524	24.9792	25.2782	25.4182	25.2016	25.1959	88.8889	25.5891	24.5605	25.0604	26.57	26.275	24.9337	25.1216	24.5659	24.6283	23.9542	100	25.0744	6	6	72.1	72.1	15.892	104.7	3283700000	129	Q9Y2V2
DERA	Deoxyribose-phosphate aldolase	24.117	24.3605	24.2772	23.5507	24.5092	23.9249	23.8129	24.8488	88.8889	24.1752	22.8098	23.8767	24.6211	24.3481	23.4255	23.7837	22.2623	24.5496	22.4765	100	23.5726	14	14	61	61	35.23	323.31	1474500000	165	Q9Y315
FBXO7	F-box only protein 7	26.2728	23.1606	24.4142	27.3868	26.673	25.1312	26.773	26.8785	88.8889	25.8363	26.7358	26.0501	24.4722	25.4165	27.2278	27.7096	25.2934	26.6404	27.7266	100	26.3636	12	12	30.7	30.7	58.502	318.24	12097000000	196	Q9Y3I1
TLN1	Talin-1	26.6854	27.3614	27.8027	26.2633	27.7297	27.5151	26.4358	26.6468	88.8889	27.055	25.4824	26.7833	26.9113	27.4887	26.8724	27.0535	26.712	26.6883	26.2479	100	26.6933	112	102	64	60.3	269.76	323.31	57626000000	2854	Q9Y490
USP15	Ubiquitin carboxyl-terminal hydrolase 15	25.1851	24.4744	23.1528	25.3766	25.2513	24.64	25.3226	26.0858	88.8889	24.9361	24.9956	24.7787	24.2001	25.2991	24.8714	25.2362	23.6762	25.4119	25.4904	100	24.8844	29	28	37.5	36.5	112.42	323.31	7644400000	515	Q9Y4E8
HMGB1;HMGB1P1	High mobility group protein B1;Putative high mobility group protein B1-like 1	25.3086	26.0818	25.7442	25.0423	23.5725	26.4595	24.9912	23.212	88.8889	25.0515	24.1593	25.7617	26.0982	25.2095	26.4663	26.0793	26.5806	25.7236	26.3345	100	25.8237	8	7	27.9	22.3	24.893	224.75	8127500000	226	P09429;B2RPK0
EPX	Eosinophil peroxidase	26.0032	24.7615	25.0549	26.2445	24.217	27.3351	27.1322	24.3189	88.8889	25.6334	24.4074	26.9318	24.6374	23.9311	28.2037	27.3113	27.5177	25.993	29.2685	100	26.4669	40	34	57.1	49.2	81.04	323.31	49859000000	704	P11678
PLIN1	Perilipin-1	25.4745	27.1212	26.0767	24.7456	25.5851	26.5264	25.8067	23.7161	88.8889	25.6315	NaN	25.5958	27.4913	23.3814	25.0237	26.2995	24.7632	24.9747	23.0791	88.8889	25.0761	28	28	68	68	55.99	323.31	13745000000	704	O60240
COL1A1	Collagen alpha-1(I) chain	25.6801	26.2436	24.9298	27.4875	25.5825	25.4043	25.11	25.8422	88.8889	25.785	26.0396	26.2138	24.9598	NaN	25.2756	24.1394	25.3812	22.9342	28.0709	88.8889	25.3768	12	12	10.5	10.5	138.91	323.31	8228200000	257	P02452
LMNA	Prelamin-A/C	27.5506	30.6098	28.6621	28.0539	26.3114	28.8676	27.904	26.0599	88.8889	28.0024	26.25	28.33	28.7437	NaN	27.0587	27.2728	27.974	27.1331	27.6988	88.8889	27.5577	38	37	61.9	60.7	74.139	323.31	15875000000	614	P02545
RPN1	Dolichyl-diphosphooligosaccharide--protein glycosyltransferase subunit 1	23.1029	22.5926	20.7212	22.6496	21.8602	23.3373	22.3939	20.3158	88.8889	22.1217	21.0149	23.9421	20.309	NaN	23.5851	23.9208	22.8208	20.3253	25.7942	88.8889	22.714	25	25	54	54	68.569	323.31	3765000000	303	P04843
ITGB2	Integrin beta-2	24.2235	24.5104	25.1479	23.6826	23.5465	24.479	23.6042	22.6477	88.8889	23.9802	NaN	24.7448	23.772	23.2995	24.5522	24.1263	24.6304	23.3547	24.4297	88.8889	24.1137	21	21	31.7	31.7	84.781	248.39	3634800000	312	P05107
COL1A2	Collagen alpha-2(I) chain	24.8458	25.5024	24.6949	27.5016	24.7632	25.197	26.1413	25.3307	88.8889	25.4971	25.4386	25.5442	25.0459	NaN	24.2626	23.0782	25.1792	21.4319	27.4011	88.8889	24.6727	10	10	9	9	129.31	170.31	5007600000	168	P08123
HSP90AB1	Heat shock protein HSP 90-beta	26.4654	25.9589	25.2314	26.0846	24.9817	26.4641	25.9307	25.0242	88.8889	25.7676	26.4995	26.6962	24.9165	NaN	26.5113	26.211	26.374	25.2905	27.7191	88.8889	26.2773	34	20	56.1	34.7	83.263	323.31	11652000000	344	P08238;Q58FF7
ITGAM	Integrin alpha-M	23.8697	21.6355	22.6178	22.4991	22.9233	23.8293	22.6331	20.9981	88.8889	22.6257	NaN	24.7232	21.1535	22.1837	24.4532	22.8915	23.6737	22.0197	25.2409	88.8889	23.2924	34	32	37.4	35.2	127.18	323.31	4592100000	318	P11215;Q13349
COL6A3	Collagen alpha-3(VI) chain	25.1608	26.3218	25.0037	26.7038	24.9898	26.2752	25.9637	24.8397	88.8889	25.6573	21.5024	25.5762	23.9229	NaN	24.8216	23.7778	25.2521	25.0053	26.2116	88.8889	24.5087	90	90	37.7	37.7	343.67	323.31	29991000000	1304	P12111
PDIA4	Protein disulfide-isomerase A4	22.4338	21.8425	20.5582	22.9706	21.5384	23.6857	24.2156	22.3817	88.8889	22.4533	NaN	24.0045	20.5385	21.6154	24.0265	25.1655	22.7867	23.0013	25.7135	88.8889	23.3565	30	29	52.7	50.4	72.932	323.31	3863900000	278	P13667
BPI	Bactericidal permeability-increasing protein	26.0291	22.0251	22.1348	26.3715	24.7395	23.7355	23.9331	26.0573	88.8889	24.3782	25.1904	26.5866	21.8355	NaN	27.06	26.069	24.3174	23.0373	29.6942	88.8889	25.4738	21	21	65.9	65.9	53.899	323.31	17052000000	314	P17213
GPD1	Glycerol-3-phosphate dehydrogenase [NAD(+)], cytoplasmic	25.5953	27.7257	24.4854	24.3227	25.5142	25.8624	25.9282	23.5922	88.8889	25.3783	23.4252	26.7167	27.7028	24.0667	24.9745	25.0641	25.9639	26.5865	NaN	88.8889	25.5626	21	21	78.5	78.5	37.567	204.17	5993800000	269	P21695;Q8N335
WARS	Tryptophan--tRNA ligase, cytoplasmic	24.229	23.3327	22.9122	24.3697	24.1084	24.1763	24.6323	25.1437	88.8889	24.113	NaN	24.192	23.4229	24.0138	24.4464	24.7003	23.1017	24.9391	24.5758	88.8889	24.174	17	17	58.4	58.4	53.165	323.31	3160300000	255	P23381
GDI1	Rab GDP dissociation inhibitor alpha	24.0078	22.8673	23.0149	23.4443	23.947	23.0459	23.3369	24.2682	88.8889	23.4915	NaN	23.5784	22.7128	23.3102	23.451	23.9117	22.6254	24.0726	23.5805	88.8889	23.4053	20	10	57	32.7	50.582	323.31	1640000000	198	P31150
FBN1	Fibrillin-1	24.8141	25.7495	22.7655	26.7305	24.7914	25.8771	25.0705	20.3034	88.8889	24.5128	22.9819	26.8353	23.9389	NaN	25.819	25.447	24.7762	23.8927	25.1157	88.8889	24.8508	63	60	29.4	28.4	312.3	323.31	12037000000	680	P35555
PGM1	Phosphoglucomutase-1	23.8223	24.6887	21.8597	23.8227	24.5692	24.955	23.4016	23.964	88.8889	23.8854	22.5124	24.3712	24.2942	NaN	24.5395	23.7085	25.9879	24.4616	23.1424	88.8889	24.1272	20	20	44.3	44.3	61.448	84.748	3389600000	232	P36871
IQGAP1	Ras GTPase-activating-like protein IQGAP1	22.6905	22.4967	19.6336	23.5986	22.2072	24.0794	24.4868	22.9647	88.8889	22.7697	21.8826	24.8232	19.71	NaN	24.1193	24.7136	24.1911	23.523	25.9757	88.8889	23.6173	63	62	53.8	53.2	189.25	323.31	9452600000	752	P46940;Q86VI3
LIMS1	LIM and senescent cell antigen-like-containing domain protein 1	24.5382	24.1062	23.5649	25.2904	24.9763	25.0141	25.419	24.7892	88.8889	24.7123	24.4211	24.3024	24.324	NaN	24.2805	25.8714	24.7441	25.1867	23.8909	88.8889	24.6276	10	10	42.8	42.8	37.251	55.594	1883200000	82	P48059;Q7Z4I7
FASN	Fatty acid synthase	22.8987	20.3938	20.2964	23.2461	24.3633	20.1663	25.6048	24.2099	88.8889	22.6474	23.1176	24.0809	19.1685	NaN	22.982	24.8383	22.1905	24.0867	23.5432	88.8889	23.001	72	72	42.8	42.8	273.42	323.31	5459300000	539	P49327
PLTP	Phospholipid transfer protein	24.2957	25.4493	24.7466	22.4857	22.5998	23.2879	23.4578	23.2473	88.8889	23.6962	22.6517	23.3295	24.5755	24.0823	23.1732	NaN	22.0383	23.5001	22.0097	88.8889	23.17	11	11	36.5	36.5	54.739	78.926	700150000	92	P55058
TUBA4A	Tubulin alpha-4A chain	24.0919	24.3673	24.7406	24.3035	25.2197	25.5591	25.0633	26.2826	88.8889	24.9535	23.7495	24.0293	24.4649	NaN	24.2611	25.8702	24.8647	25.1688	25.1887	88.8889	24.6997	21	5	65.6	19.2	49.924	55.552	3070800000	103	P68366
HSPG2	Basement membrane-specific heparan sulfate proteoglycan core protein	21.795	20.8266	21.8041	23.599	22.4211	20.6947	22.8799	18.8352	88.8889	21.607	18.1316	23.5754	19.7791	NaN	19.9485	22.8874	21.0121	18.9987	23.9116	88.8889	21.0306	102	102	39	39	468.83	323.31	4820600000	477	P98160
YWHAH	14-3-3 protein eta	23.9746	25.6434	25.2929	24.1161	23.2371	24.6786	22.9874	23.5341	88.8889	24.183	NaN	24.4631	24.793	24.742	24.1633	23.1872	24.343	23.334	22.9614	88.8889	23.9984	12	9	53.3	43.1	28.218	323.31	1443400000	111	Q04917
LGALS3BP	Galectin-3-binding protein	23.2523	24.7243	25.021	22.4905	23.7982	24.4321	24.0038	21.1574	88.8889	23.6099	24.0885	22.8367	24.0504	24.5277	24.0506	22.5726	23.8683	23.9612	NaN	88.8889	23.7445	11	11	26.3	26.3	65.33	186.67	1140700000	155	Q08380
ILK	Integrin-linked protein kinase	21.9301	23.2313	24.0511	24.7057	24.5806	24.5606	24.4234	25.2562	88.8889	24.0924	NaN	23.1467	23.2581	22.5925	23.6012	24.9825	23.7712	24.4612	24.9367	88.8889	23.8437	15	15	40.7	40.7	51.419	31.263	2413700000	146	Q13418
GANAB	Neutral alpha-glucosidase AB	26.8968	26.3032	28.3775	27.077	26.6141	26.4386	26.7044	26.4216	88.8889	26.8542	26.3818	27.9041	28.1518	NaN	27.6663	27.753	26.3833	24.1013	28.8631	88.8889	27.1506	38	38	55.7	55.7	106.87	323.31	14044000000	481	Q14697
PLEC	Plectin	20.3351	25.2254	18.6375	22.4957	17.4705	23.5451	22.8052	20.5772	88.8889	21.3865	19.1519	22.7696	19.9223	NaN	21.1314	22.7715	24.0503	22.6143	25.1075	88.8889	22.1899	145	145	39	39	531.78	323.31	6929000000	721	Q15149;P58107
RSU1	Ras suppressor protein 1	24.5204	24.9138	25.2707	24.1619	25.2191	25.4036	24.6287	25.8037	88.8889	24.9902	NaN	24.2762	25.2387	24.865	24.5902	24.9946	23.598	25.429	24.2527	88.8889	24.6555	11	11	59.6	59.6	31.54	184.25	3511700000	153	Q15404
HBM	Hemoglobin subunit mu	25.2301	25.1755	25.783	22.8076	24.9276	24.3419	23.1087	22.6609	88.8889	24.2544	24.2869	25.1604	25.7572	25.4069	25.3302	24.2236	23.018	NaN	22.0758	88.8889	24.4074	5	5	60.3	60.3	15.618	35.374	1212300000	88	Q6B0K9
MYH2	Myosin-2	23.7533	25.346	21.1311	24.3748	24.7335	26.9984	25.1427	22.7094	88.8889	24.2736	22.0921	24.3063	27.2482	NaN	24.0492	25.2825	29.2101	26.9178	27.8581	88.8889	25.8705	125	27	60.1	18.9	223.04	323.31	25267000000	884	Q9UKX2
DARS	Aspartate--tRNA ligase, cytoplasmic	25.6652	25.2747	24.2621	26.5165	26.4099	24.4955	25.1196	26.7895	88.8889	25.5666	26.1752	26.4951	25.6952	26.8032	26.5492	26.3069	25.1202	NaN	27.6278	88.8889	26.3466	26	26	59.7	59.7	57.136	307.59	3357600000	189	P14868
HNRNPM	Heterogeneous nuclear ribonucleoprotein M	22.0987	20.0645	19.7386	21.482	20.4888	21.6697	22.2365	18.3043	88.8889	20.7604	19.9516	23.5037	19.9742	NaN	22.4695	23.0598	23.3397	21.1889	23.1375	88.8889	22.0781	24	24	42.7	42.7	77.515	323.31	2340900000	139	P52272
GMFG	Glia maturation factor gamma	24.7341	25.7304	26.1374	24.591	24.6612	24.9929	23.9197	24.1689	88.8889	24.8669	NaN	25.2082	25.5623	25.4599	25.8109	25.1339	24.3346	NaN	25.8873	77.7778	25.3424	6	5	51.4	45.1	16.801	312.31	2045400000	77	O60234
ALDH2	Aldehyde dehydrogenase, mitochondrial	24.5803	25.5468	22.9718	22.6826	24.2995	25.1697	24.1096	22.225	88.8889	23.9482	NaN	25.5399	25.1108	NaN	24.1924	23.4223	23.0709	22.86	22.6979	77.7778	23.842	23	20	55.7	52.6	56.381	219.03	5863400000	331	P05091
EIF4E	Eukaryotic translation initiation factor 4E	23.6658	25.0242	24.5909	24.1507	23.9801	24.375	24.1209	23.5318	88.8889	24.1799	23.881	24.0803	25.189	24.6146	24.0153	23.2099	23.531	NaN	NaN	77.7778	24.0744	8	8	42.9	42.9	25.097	26.928	1392700000	95	P06730;A6NMX2
ANXA4	Annexin A4	23.9895	25.0339	23.5652	23.0478	22.3467	24.8051	22.0316	23.2446	88.8889	23.508	NaN	24.4212	24.2257	NaN	23.9553	23.0343	23.5691	22.5278	22.9307	77.7778	23.5234	16	16	51.4	51.4	35.882	309.1	2542400000	178	P09525
COL6A1	Collagen alpha-1(VI) chain	25.0588	26.216	23.7822	26.2754	25.0134	26.3585	25.6747	24.2369	88.8889	25.327	NaN	25.4379	24.3326	NaN	25.1162	23.9536	25.12	25.0921	26.2005	77.7778	25.0361	27	27	42.4	42.4	108.53	323.31	12038000000	498	P12109
CAV1	Caveolin-1	25.3534	25.4116	25.7318	26.4876	26.1608	25.8766	25.6564	24.4428	88.8889	25.6401	NaN	25.8013	24.4698	NaN	24.2458	24.7444	24.1131	24.7447	26.1643	77.7778	24.8976	7	7	51.1	51.1	20.471	126.47	5002600000	101	Q03135;P56539
DCTN2	Dynactin subunit 2	23.7127	24.7204	24.2312	21.844	23.3671	23.4803	22.3001	22.6126	88.8889	23.2835	NaN	23.8475	24.1097	24.2325	23.3927	21.7513	22.727	NaN	21.9996	77.7778	23.1515	11	11	35.7	35.7	44.23	65.644	841600000	115	Q13561
DCXR	L-xylulose reductase	23.3155	25.4619	25.5536	23.0037	23.5909	23.7797	23.9594	23.2456	88.8889	23.9888	23.0554	NaN	25.5928	24.8105	23.4603	23.078	23.3766	23.0247	NaN	77.7778	23.7712	6	6	40.6	40.6	25.913	111.02	747550000	46	Q7Z4W1
EFHD2	EF-hand domain-containing protein D2	24.3865	24.1753	23.7239	21.9965	22.7426	23.6582	22.7035	21.8134	88.8889	23.15	NaN	24.7894	24.8198	24.2816	24.5486	23.4477	24.1584	NaN	23.204	77.7778	24.1785	9	9	37.9	37.9	26.697	137.84	1357500000	104	Q96C19;Q9BUP0
PHPT1	14 kDa phosphohistidine phosphatase	24.231	25.4408	25.6972	23.5785	25.0198	25.328	23.7717	25.127	88.8889	24.7743	NaN	24.2902	25.3868	25.3305	25.8065	23.3713	24.856	24.7728	NaN	77.7778	24.8306	4	4	44.8	44.8	13.832	20.486	2132900000	85	Q9NRX4
PSMD13	26S proteasome non-ATPase regulatory subunit 13	23.8977	25.1985	24.25	23.2952	24.708	24.9474	24.1389	25.0559	88.8889	24.4364	NaN	24.1462	25.4673	25.2837	24.0605	23.8268	NaN	25.2324	23.3329	77.7778	24.4785	19	19	66.8	66.8	42.945	323.31	3197000000	198	Q9UNM6
LMNB1	Lamin-B1	25.1444	22.7576	24.2392	24.3185	24.412	23.8032	22.4732	19.3335	88.8889	23.3102	NaN	25.0126	23.2745	NaN	25.474	25.0232	23.9947	19.1717	27.8597	77.7778	24.2586	30	28	59.4	56.7	66.408	323.31	4496100000	238	P20700
PTRF	Caveolae-associated protein 1	24.5922	25.6804	24.8646	24.6806	24.5427	23.7361	24.5427	23.2686	88.8889	24.4885	NaN	24.5732	24.0235	NaN	NaN	23.3211	23.6489	23.1501	23.9066	66.6667	23.7706	11	11	34.1	34.1	43.476	323.31	2590600000	177	Q6NZI2
COMP	Cartilage oligomeric matrix protein	20.7274	21.3141	20.6923	28.0663	23.9951	23.5141	22.0109	22.655	88.8889	22.8719	22.0237	20.1273	NaN	NaN	25.1576	21.0817	NaN	NaN	26.7141	55.5556	23.0209	31	22	62.4	48.3	82.86	323.31	4366400000	256	P49747
PCOLCE	Procollagen C-endopeptidase enhancer 1	22.9935	24.2261	22.2282	22.8851	21.8046	22.6019	21.7585	22.656	88.8889	22.6442	21.9152	22.2568	21.6736	21.6364	NaN	NaN	NaN	NaN	NaN	44.4444	21.8705	7	7	22.5	22.5	47.972	16.723	363630000	42	Q15113
ASNA1	ATPase GET3	25.019	24.0359	NaN	25.5611	25.427	24.9032	25.1062	25.4426	77.7778	25.0707	24.0825	24.5796	24.3301	24.9729	25.1073	25.8094	24.079	24.8703	25.1336	100	24.7738	10	10	39.7	39.7	38.792	139.52	4034900000	247	O43681
PRPSAP2	Phosphoribosyl pyrophosphate synthase-associated protein 2	24.0234	23.7895	NaN	23.9848	24.5243	23.9747	24.3869	25.2311	77.7778	24.2735	22.9263	23.5345	23.4364	24.4306	23.5837	24.1648	22.7774	25.3509	22.8181	100	23.6692	12	11	42.5	38.8	40.925	114.06	1811800000	154	O60256
IPO7	Importin-7	24.5028	21.5484	NaN	24.9413	24.7389	24.4545	25.1488	24.9523	77.7778	24.3267	23.3644	24.2799	22.4359	23.4165	24.8314	24.8863	23.2723	25.3074	24.9372	100	24.0813	22	21	31.2	30.3	119.52	323.31	5325000000	378	O95373
	Immunoglobulin lambda variable 3-25;Immunoglobulin lambda variable 3-27	27.8923	27.3292	26.3162	NaN	25.2672	25.7701	26.3929	27.3609	77.7778	26.6184	25.8823	27.5956	27.0692	26.4132	26.8039	24.6104	27.2899	26.9542	26.9822	100	26.6223	5	2	36.6	17.9	12.011	9.8915	4326300000	67	P01717;P01718
APOA2	Apolipoprotein A-II	24.7773	27.9229	27.7592	24.0894	24.8854	25.2242	25.1648	NaN	77.7778	25.689	27.4774	24.3645	28.0074	25.9183	24.7663	24.3645	27.4338	24.7442	22.3615	100	25.4931	3	3	37	37	11.175	226.76	1604400000	118	P02652
S100A6	Protein S100-A6	28.2428	NaN	29.3863	27.2414	27.8026	29.6198	24.5561	27.0272	77.7778	27.6966	26.846	27.8287	28.0851	28.9758	28.3369	26.3144	27.007	27.8691	26.1095	100	27.4858	4	4	63.3	63.3	10.18	15.32	8399000000	80	P06703
APRT	Adenine phosphoribosyltransferase	25.4772	24.3614	25.091	22.8888	24.0817	24.4	NaN	24.1267	77.7778	24.3467	23.8607	24.6467	24.5685	25.3957	24.4985	23.1779	24.0624	23.0257	22.496	100	23.9702	9	9	63.3	63.3	19.608	75.771	1674900000	112	P07741
PFKM	ATP-dependent 6-phosphofructokinase, muscle type	24.2914	23.2946	NaN	24.4113	24.8431	24.0958	24.8119	24.5765	77.7778	24.3321	24.528	23.8396	23.4125	23.5616	24.3947	24.9002	25.2495	24.4839	23.9154	100	24.2539	17	15	31.4	29.1	85.182	159.04	2766300000	215	P08237
C7	Complement component C7	25.2112	23.1746	NaN	25.6759	25.4849	21.787	25.3937	26.0759	77.7778	24.6862	27.1155	25.3529	21.0074	21.2948	25.2792	25.2439	24.0863	24.7295	25.6115	100	24.4134	29	27	49.8	47.7	93.517	323.31	4315400000	351	P10643
SLC2A3;SLC2A14	Solute carrier family 2, facilitated glucose transporter member 3;Solute carrier family 2, facilitated glucose transporter member 14	22.5455	NaN	24.1468	25.2566	24.5321	23.3685	24.066	23.6607	77.7778	23.9395	22.669	23.1319	23.8525	23.3148	24.2565	24.2283	23.8935	22.8822	25.3458	100	23.7305	6	6	12.9	12.9	53.924	59.311	1339000000	71	P11169;Q8TDB8
PYGM	Glycogen phosphorylase, muscle form	23.969	23.495	NaN	24.3021	25.2223	25.3905	25.5369	23.7711	77.7778	24.5267	24.7788	24.7368	23.666	19.9188	23.7878	25.9831	28.2198	26.3875	26.0662	100	24.8383	42	32	58	43.7	97.091	323.31	11176000000	608	P11217
FABP4	Fatty acid-binding protein, adipocyte	28.7652	25.8841	NaN	28.1138	27.3648	27.0683	28.3114	28.1164	77.7778	27.6606	27.9671	29.5205	25.4978	24.3679	29.4831	28.4312	27.9879	28.0027	28.6491	100	27.7675	8	8	67.4	67.4	14.719	323.31	32633000000	419	P15090;P02689
AKR1B1	Aldo-keto reductase family 1 member B1	23.9994	23.7586	NaN	23.6527	23.8811	24.527	24.762	24.6424	77.7778	24.1747	23.8868	24.8812	23.3825	23.2353	23.9903	24.3272	24.9503	24.1563	24.5051	100	24.1461	12	12	44	44	35.853	31.951	1849300000	95	P15121;C9JRZ8
CPN1	Carboxypeptidase N catalytic chain	24.6555	23.9419	NaN	25.4291	24.5816	23.8238	25.944	25.8829	77.7778	24.8941	25.3134	24.7161	23.8588	24.088	24.2233	25.5449	24.0325	25.8027	25.1653	100	24.7495	13	11	45.9	39.5	52.286	118.59	1952200000	123	P15169
HIST1H1B	Histone H1,5	27.013	26.6982	27.6216	26.3777	NaN	28.162	25.9941	24.6001	77.7778	26.6381	24.5811	27.7219	26.6274	26.4926	28.1321	27.73	28.0002	25.6559	28.9035	100	27.0939	5	4	25.2	21.2	22.58	150.49	14367000000	153	P16401
ATP2A2	Sarcoplasmic/endoplasmic reticulum calcium ATPase 2	22.8883	21.6265	NaN	23.8642	24.6252	24.6083	24.4738	23.4074	77.7778	23.642	22.8601	24.1968	22.0554	23.3284	23.0763	25.3513	27.1473	25.5763	27.6218	100	24.5793	38	21	47.6	29.1	114.76	323.31	7406300000	355	P16615
FAH	Fumarylacetoacetase	25.0771	24.9529	NaN	24.5331	25.1115	25.6884	25.9554	25.9935	77.7778	25.3303	24.2477	25.149	25.3455	25.1451	23.9627	25.6323	25.0016	26.269	24.9373	100	25.0767	15	15	52	52	46.374	111.2	6011800000	225	P16930
EIF2S2	Eukaryotic translation initiation factor 2 subunit 2	23.4029	NaN	22.8608	23.9941	23.1399	22.6185	23.5504	22.7776	77.7778	23.192	22.895	23.6555	23.4038	23.2097	24.2821	23.6156	23.4482	22.5975	24.5579	100	23.5184	13	13	45.9	45.9	38.388	233.61	1338800000	160	P20042
GSTM3	Glutathione S-transferase Mu 3	NaN	24.2604	24.4399	24.9932	24.2953	25.2433	23.3425	24.5646	77.7778	24.4484	22.6848	23.4336	24.3511	24.2612	24.7426	24.5585	24.691	23.5878	23.7894	100	24.0111	11	10	56.9	52.9	26.559	145.54	2147800000	123	P21266
GPX3	Glutathione peroxidase 3	25.8788	25.6589	NaN	24.8347	24.7988	25.5662	25.8747	25.4106	77.7778	25.4318	24.2821	25.8598	25.2073	24.3307	25.3601	24.9418	24.1175	25.9645	25.6272	100	25.0768	6	6	25.7	25.7	25.552	18.939	4429800000	171	P22352
KEL	Kell blood group glycoprotein	21.9716	22.9436	23.0281	NaN	22.8612	22.8016	22.3408	23.1927	77.7778	22.7342	22.6754	23.0385	24.2015	24.0318	21.9028	22.0065	21.5903	23.4679	21.6583	100	22.7303	13	13	31.7	31.7	82.823	164.42	849970000	96	P23276
EIF4B	Eukaryotic translation initiation factor 4B	22.8949	NaN	23.5117	24.9904	23.6466	23.1595	24.0155	22.8276	77.7778	23.578	23.8798	23.4593	22.8105	22.2943	24.3547	23.7018	23.4424	24.1809	25.3959	100	23.7244	14	14	27.8	27.8	69.15	278.33	1788400000	124	P23588
DNAJB2	DnaJ homolog subfamily B member 2	NaN	23.1828	23.5127	24.0112	23.4191	23.2966	24.2468	23.8628	77.7778	23.6474	23.1039	23.5053	23.8879	23.4581	23.587	23.8004	22.5949	23.8215	23.8507	100	23.5122	10	9	39.8	36.7	35.58	23.168	1173200000	140	P25686;O75190
CMPK1	UMP-CMP kinase	23.6055	24.0614	NaN	25.2645	25.0179	24.0247	25.1059	25.8739	77.7778	24.7077	23.5518	24.7153	23.6614	23.7979	24.485	25.6876	23.1452	25.56	26.2043	100	24.5343	11	11	59.7	59.7	22.222	182.91	3970100000	167	P30085
IGFALS	Insulin-like growth factor-binding protein complex acid labile subunit	25.2243	25.8037	25.8686	NaN	22.9147	25.2364	22.9986	22.319	77.7778	24.3379	24.3766	24.1704	25.6228	25.0981	23.0949	19.9135	24.4149	23.2273	21.9938	100	23.5458	14	14	32.7	32.7	66.034	183.15	1894000000	182	P35858
MDH2	Malate dehydrogenase, mitochondrial	24.1057	25.4168	24.3454	NaN	23.8464	25.2877	23.602	23.7174	77.7778	24.3316	21.2769	25.6873	25.3968	23.3508	24.9727	23.223	25.4328	24.423	23.6463	100	24.1566	16	16	61.5	61.5	35.503	318.48	2957200000	272	P40926
CRKL	Crk-like protein	23.5614	23.4906	NaN	22.997	24.0576	24.1901	24.1352	24.4259	77.7778	23.8368	22.547	23.5791	23.9776	23.9223	23.5077	23.8562	23.1371	24.3233	23.4139	100	23.5849	8	8	39.3	39.3	33.777	36.117	1337900000	126	P46109
PIP4K2A	Phosphatidylinositol 5-phosphate 4-kinase type-2 alpha	24.858	23.3013	NaN	26.2548	25.3436	24.4572	26.6356	26.3728	77.7778	25.3176	25.2309	24.5698	22.2749	24.8993	25.4695	26.4676	24.512	26.1767	26.5965	100	25.133	12	10	35.2	28.8	46.224	188.54	8800500000	338	P48426
PSMB2	Proteasome subunit beta type-2	26.1871	25.4503	NaN	25.8002	25.7123	26.0683	25.3036	26.7848	77.7778	25.9009	25.563	25.9874	25.1512	26.0865	25.5284	25.6649	24.5432	26.0309	25.2511	100	25.5341	11	11	80.1	80.1	22.836	93.516	4529200000	154	P49721
RAB5C	Ras-related protein Rab-5C	25.1755	25.2665	25.9449	25.0012	25.7321	NaN	24.3742	25.3076	77.7778	25.2574	24.5292	25.2519	25.0085	25.2068	24.3505	24.7892	24.7986	24.6814	24.3276	100	24.7715	9	6	60.6	45.8	23.482	168.33	2457900000	175	P51148
PSMD7	26S proteasome non-ATPase regulatory subunit 7	24.7469	22.8727	21.5605	24.8312	24.2763	NaN	25.0778	24.6959	77.7778	24.0088	24.3785	24.4218	23.2326	23.4274	24.3716	25.2653	23.6683	24.8407	25.2898	100	24.3218	11	11	46	46	37.025	167.43	2640300000	264	P51665
CSE1L	Exportin-2	27.7215	26.3049	NaN	26.6471	27.4307	27.1622	27.8618	27.6048	77.7778	27.2476	25.7434	27.9538	25.9345	26.942	28.2607	28.0125	26.3621	28.4122	25.8791	100	27.0556	25	25	35	35	110.42	298.54	12766000000	187	P55060
ADK	Adenosine kinase	23.577	23.5063	NaN	24.1468	24.0637	23.1147	23.6173	23.7225	77.7778	23.6783	22.6714	23.6563	23.5716	23.8081	23.0747	23.9996	23.1057	23.5315	22.5147	100	23.326	18	18	68.5	68.5	40.545	122.71	1697400000	175	P55263
ARPC4	Actin-related protein 2/3 complex subunit 4	24.8411	24.16	NaN	24.642	24.445	24.7527	24.5267	24.9114	77.7778	24.6113	23.8162	25.217	24.2671	24.2196	25.1738	25.2544	24.6167	24.6281	26.2952	100	24.832	8	8	58.3	58.3	19.667	53.254	3379400000	128	P59998
UBE2M	NEDD8-conjugating enzyme Ubc12	23.4777	23.9322	NaN	24.1373	23.5527	23.3342	23.7694	23.0582	77.7778	23.6088	23.1984	23.2864	23.8696	23.6802	23.7162	24.0445	22.7217	24.0669	24.0247	100	23.6232	7	7	41.5	41.5	20.9	77.201	1192800000	92	P61081
UBE2K	Ubiquitin-conjugating enzyme E2 K	24.3263	24.0097	25.0975	23.194	24.1605	24.3698	NaN	24.4772	77.7778	24.2336	23.341	24.0347	24.761	24.6529	24.0449	22.6941	23.2947	23.4476	22.7913	100	23.6736	6	6	51.5	51.5	22.406	66.338	1529000000	105	P61086
ACTR1A	Alpha-centractin	24.5457	22.6376	NaN	24.4634	24.6998	23.6098	24.4798	25.6443	77.7778	24.2972	22.6635	24.7983	23.197	23.6361	24.7779	25.2356	23.4296	23.9884	25.6309	100	24.1508	13	7	53.7	34	42.613	248.26	3482000000	177	P61163
COPS2	COP9 signalosome complex subunit 2	29.1459	27.6214	NaN	29.583	28.8534	28.9325	29.6824	29.3615	77.7778	29.0257	28.6439	28.554	28.2654	29.1895	29.0907	29.5387	28.4597	29.8602	28.4594	100	28.8957	18	18	49.2	49.2	51.596	323.31	15957000000	263	P61201
RHOA;RHOC	Transforming protein RhoA;Rho-related GTP-binding protein RhoC	26.7727	26.8976	NaN	27.0798	26.0789	26.7068	26.8093	24.9029	77.7778	26.464	25.6788	27.2315	27.4921	25.671	27.4356	27.4727	26.461	26.6331	27.375	100	26.8279	9	9	54.9	54.9	21.768	311.25	9222300000	164	P61586;P08134;P62745
B2M	Beta-2-microglobulin	25.7959	25.9017	26.1265	NaN	24.0287	25.8837	24.5081	24.2992	77.7778	25.2206	24.1843	26.3393	25.2557	25.6309	25.9708	24.3168	25.3172	24.6025	26.4865	100	25.3449	3	3	35.3	35.3	13.714	8.4108	2812500000	104	P61769
PSMC6	26S proteasome regulatory subunit 10B	24.4407	24.2748	NaN	25.6035	25.0388	24.6579	25.8677	25.2966	77.7778	25.0257	24.2967	24.6402	24.7685	25.1003	24.3372	25.7211	23.7721	25.3673	24.8605	100	24.7627	17	17	56.8	56.8	44.172	268.93	4919900000	268	P62333
RAC1;RAC3	Ras-related C3 botulinum toxin substrate 1;Ras-related C3 botulinum toxin substrate 3	24.6075	NaN	24.4788	25.5403	25.1711	24.3921	25.345	23.2859	77.7778	24.6887	24.1435	24.8376	24.897	24.8926	23.7877	24.9302	24.6644	25.4769	23.4221	100	24.5613	7	3	43.2	19.3	21.45	5.0099	1595300000	59	P63000;P60763
YBX1	Y-box-binding protein 1	21.4086	24.2351	NaN	23.5311	22.0306	22.9683	23.3901	21.3445	77.7778	22.7012	22.4718	23.8676	24.2029	22.8057	24.6434	23.8658	24.0411	22.851	24.6199	100	23.7077	13	11	62	53.4	35.924	323.31	1420200000	169	P67809;Q9Y2T7
ARF1;ARF3	ADP-ribosylation factor 1;ADP-ribosylation factor 3	26.66	24.3213	NaN	26.9519	26.8179	23.9918	26.6176	27.4196	77.7778	26.1115	26.6536	26.1497	24.2505	24.2031	26.5754	27.3508	25.8631	26.0694	28.3021	100	26.1575	12	7	78.5	49.7	20.697	323.31	15054000000	405	P84077;P61204
LASP1	LIM and SH3 domain protein 1	24.0441	24.5417	23.8684	26.0815	25.1876	NaN	25.1872	23.8626	77.7778	24.6819	25.4119	24.4018	25.1742	23.7954	24.1665	25.7072	24.5596	23.6556	25.2683	100	24.6823	12	12	58.2	58.2	29.717	239.93	3056300000	213	Q14847
PSMD6	26S proteasome non-ATPase regulatory subunit 6	24.5217	24.0473	NaN	25.0551	24.5691	23.9208	25.0752	24.4595	77.7778	24.5212	23.9818	24.6706	24.0537	24.7793	24.4793	25.1527	23.9235	25.3131	24.7915	100	24.5717	17	17	49.9	49.9	45.531	323.31	4465800000	378	Q15008
PTGES3	Prostaglandin E synthase 3	25.3706	NaN	24.8503	25.5756	25.0375	25.2319	24.936	23.58	77.7778	24.9403	25.4785	25.1639	24.6694	24.2621	26.1803	25.554	24.24	25.0789	24.4677	100	25.0105	6	6	41.9	41.9	18.697	276.42	4511600000	123	Q15185
PCBP2	Poly(rC)-binding protein 2	23.9115	24.8924	NaN	23.1409	23.1978	24.8223	23.2717	23.5778	77.7778	23.8306	22.7369	24.5404	24.1236	24.2322	24.3378	23.9943	23.5219	23.7391	23.0979	100	23.8138	8	5	31.8	21.1	38.58	23.213	1184500000	71	Q15366;P57721
PPP1R7	Protein phosphatase 1 regulatory subunit 7	NaN	24.4727	24.2654	25.5801	24.7992	25.1366	26.0854	26.5122	77.7778	25.2645	23.6202	24.9906	25.7516	25.1982	25.2167	25.6482	23.4684	26.4148	26.2002	100	25.1677	16	16	61.7	61.7	41.564	323.31	4611600000	228	Q15435
TGFBI	Transforming growth factor-beta-induced protein ig-h3	23.5226	25.2997	NaN	25.5695	22.6692	23.7527	25.0275	23.1664	77.7778	24.1439	22.7481	24.1009	22.2874	21.6096	23.5602	23.8322	22.6109	24.7262	26.5802	100	23.5617	16	16	31.8	31.8	74.68	270.39	2424000000	139	Q15582
DAK	Triokinase/FMN cyclase	23.3561	23.6637	22.4859	23.317	23.7075	23.7055	NaN	24.1862	77.7778	23.4888	22.3258	23.0474	23.3335	23.6915	23.0515	22.9058	22.3353	22.6673	21.762	100	22.7911	17	17	46.6	46.6	58.946	323.31	2172100000	270	Q3LXA3
TBCEL	Tubulin-specific chaperone cofactor E-like protein	23.6656	23.0283	23.2605	23.421	23.8164	NaN	24.3389	24.6454	77.7778	23.7394	22.6719	22.7788	23.5317	23.3131	22.932	23.8233	22.1011	24.5536	23.3403	100	23.2273	10	10	39.9	39.9	48.194	123.01	1399400000	96	Q5QJ74
PGM2L1	Glucose 1,6-bisphosphate synthase	25.0932	22.1873	NaN	25.6011	24.6081	23.0502	25.231	25.5278	77.7778	24.4712	23.9817	24.4917	22.3046	23.2469	25.1518	26.0318	23.2946	25.2829	25.1995	100	24.3317	20	20	40.5	40.5	70.441	133.84	4566400000	236	Q6PCE3
COPS6	COP9 signalosome complex subunit 6	24.9738	24.1307	NaN	24.7992	24.7921	24.2147	23.6465	24.4112	77.7778	24.424	23.5148	24.5123	24.3861	24.5354	23.9288	24.3062	23.7736	24.2449	22.6302	100	23.9814	9	9	40.4	40.4	36.163	75.992	1858800000	153	Q7L5N1
TXNDC5	Thioredoxin domain-containing protein 5	24.2028	25.5032	23.2238	22.5162	23.3152	24.7802	24.0299	NaN	77.7778	23.9388	22.5955	24.859	24.8168	23.345	24.8686	24.8014	24.1081	24.2985	24.3259	100	24.2243	13	13	43.8	43.8	47.628	323.31	2803500000	188	Q8NBS9
OSTF1	Osteoclast-stimulating factor 1	23.7269	23.9761	NaN	22.2275	22.515	24.7619	22.378	23.2355	77.7778	23.2601	21.5563	24.1996	23.7464	23.4819	23.2734	23.4312	23.6371	22.6434	24.7274	100	23.4107	7	7	46.7	46.7	23.787	62.9	1369700000	91	Q92882
CMBL	Carboxymethylenebutenolidase homolog	23.6941	24.2432	NaN	24.4087	24.7413	24.4961	23.6085	24.2064	77.7778	24.1998	23.0724	23.4685	25.3918	24.5177	23.9541	24.0789	24.8038	24.0674	23.2936	100	24.072	9	9	42	42	28.048	64.332	1691800000	161	Q96DG6
CPB2	Carboxypeptidase B2	24.3579	24.824	23.3799	23.3667	23.6731	NaN	23.2621	23.6085	77.7778	23.7817	24.3109	24.111	24.3462	24.1856	23.3923	23.0299	23.9569	23.4008	23.9847	100	23.8576	9	8	32.9	31.2	48.424	64.84	1027500000	86	Q96IY4
CNDP2	Cytosolic non-specific dipeptidase	24.443	23.3298	NaN	24.3329	23.6282	23.9241	23.8153	25.1444	77.7778	24.0882	23.9901	25.3184	23.1676	24.1467	25.2504	24.6475	24.2409	23.9672	24.9277	100	24.4063	17	17	52.4	52.4	52.878	125.33	3933300000	225	Q96KP4
PLIN4	Perilipin-4	23.2126	27.0509	27.6587	23.8075	24.9633	25.1123	25.2606	NaN	77.7778	25.2951	23.4169	23.8951	26.7089	22.299	24.0905	24.4447	24.3129	22.383	16.6406	100	23.1324	54	54	66.5	66.5	135.89	323.31	10163000000	819	Q96Q06
VPS35	Vacuolar protein sorting-associated protein 35	22.9619	20.8686	NaN	23.019	21.9596	23.8366	23.4571	22.2966	77.7778	22.6285	21.7441	24.0286	21.6332	20.3337	23.6759	24.1694	23.2884	22.8502	24.7545	100	22.942	25	25	37.2	37.2	91.706	310.59	3394000000	277	Q96QK1
PSMB7	Proteasome subunit beta type-7	23.6351	23.8771	25.1485	23.8357	24.6072	NaN	24.3077	25.8427	77.7778	24.4648	23.9782	23.9501	24.1089	24.0992	24.9775	23.7157	24.9498	24.7736	24.2623	100	24.3128	8	8	57.8	57.8	29.965	161.66	1470600000	69	Q99436
PSMD1	26S proteasome non-ATPase regulatory subunit 1	23.8961	22.4145	NaN	24.6087	24.3703	22.476	25.1231	24.9669	77.7778	23.9794	23.2189	24.1113	20.6803	22.6747	23.6326	25.0792	23.7533	25.1477	24.8867	100	23.6872	29	29	45.4	45.4	105.84	323.31	4359200000	406	Q99460
SLC29A1	Equilibrative nucleoside transporter 1	25.2682	25.0962	NaN	25.6716	25.2558	24.098	24.3934	24.8073	77.7778	24.9415	24.125	25.1105	24.696	25.1484	25.7761	24.7144	23.7412	25.0395	25.5814	100	24.8814	8	8	21.1	21.1	50.219	32.216	2895600000	170	Q99808
UBAC1	Ubiquitin-associated domain-containing protein 1	26.1621	25.315	NaN	26.2989	25.916	25.7467	27.0131	26.1714	77.7778	26.089	25.1653	25.4578	25.0459	26.0625	26.4597	26.5532	25.0461	27.2627	25.8507	100	25.8782	15	15	50.4	50.4	45.338	323.31	7148900000	252	Q9BSL1
FN3K	Fructosamine-3-kinase	24.2905	24.1452	NaN	24.8077	23.1601	23.9981	25.8801	25.0625	77.7778	24.4777	24.8738	23.5982	24.0239	23.6492	23.3303	24.3048	24.0916	25.789	23.8379	100	24.1665	10	10	44.7	44.7	35.171	124.84	2631900000	203	Q9H479
GLOD4	Glyoxalase domain-containing protein 4	25.6601	25.886	NaN	26.4137	26.3468	26.1431	26.6473	26.6424	77.7778	26.2485	25.8313	25.8731	26.2172	26.2598	25.4235	26.3995	24.7058	26.7208	25.749	100	25.9089	15	15	55.3	55.3	34.793	99.724	6237800000	226	Q9HC38
RIC8A	Synembryn-A	22.7193	21.2208	NaN	22.8904	21.843	21.8247	22.9956	23.1082	77.7778	22.3717	21.3787	22.5166	21.4993	22.2704	22.8933	23.3901	21.4748	23.8438	22.4769	100	22.416	12	12	30.1	30.1	59.709	68.248	1068600000	135	Q9NPQ8;Q9NVN3
NANS	Sialic acid synthase	23.3088	23.4437	NaN	24.4425	23.5077	23.8089	24.3561	23.8485	77.7778	23.8166	23.9247	23.427	23.3126	23.0685	23.6994	24.3906	23.4663	24.1302	24.5823	100	23.778	11	11	54.3	54.3	40.307	192.9	1836800000	179	Q9NR45
DBNL	Drebrin-like protein	24.1055	23.2653	NaN	24.9277	24.3941	23.4411	24.4408	24.2359	77.7778	24.1158	23.4671	24.4997	21.2614	23.6465	24.1958	25.1082	24.1785	23.8887	25.8618	100	24.012	16	16	45.6	45.6	48.207	323.31	2851300000	271	Q9UJU6
NUDT5	ADP-sugar pyrophosphatase	24.255	23.3102	22.4	24.2085	23.5853	NaN	23.6424	24.1484	77.7778	23.65	23.1516	24.1204	23.5582	23.3492	23.8468	23.9414	22.6959	23.4107	25.2613	100	23.7039	10	10	56.6	56.6	24.327	123.75	2363400000	219	Q9UKK9
PPME1	Protein phosphatase methylesterase 1	24.5106	22.1415	NaN	25.1947	24.4893	23.6375	24.9064	24.996	77.7778	24.268	23.4947	24.4846	23.7309	24.2212	25.0228	24.9868	22.9444	24.9601	23.3302	100	24.1306	12	12	35.5	35.5	42.315	145.05	2798400000	167	Q9Y570
MYO1C	Unconventional myosin-Ic	21.3664	20.0382	NaN	22.8845	23.0694	21.726	24.6488	21.7699	77.7778	22.2147	18.8519	23.2359	19.0347	NaN	20.4509	24.8221	21.155	22.8153	23.4221	88.8889	21.7235	42	42	49	49	121.68	323.31	3739700000	336	O00159;Q9UBC5
PFAS	Phosphoribosylformylglycinamidine synthase	25.2345	23.042	NaN	26.3197	26.31	23.8241	26.1094	26.2792	77.7778	25.3027	25.8703	25.1187	NaN	24.0662	23.7205	26.5292	23.8281	25.1825	25.7128	88.8889	25.0035	29	29	33.6	33.6	144.73	323.31	4321800000	296	O15067
ARPC2	Actin-related protein 2/3 complex subunit 2	24.8984	22.4338	NaN	24.5355	23.3378	22.3545	23.595	24.3102	77.7778	23.6379	23.3632	25.7259	22.3842	NaN	25.1538	25.5701	24.84	22.0065	27.5756	88.8889	24.5774	18	18	70	70	34.333	189	7376200000	216	O15144
DIAPH1	Protein diaphanous homolog 1	22.4119	NaN	21.0476	23.9509	23.0495	22.5668	23.8813	23.9368	77.7778	22.9778	23.1686	22.7667	21.4242	NaN	23.8597	24.5361	22.267	23.5083	25.0902	88.8889	23.3276	36	36	35	35	141.35	323.31	3454600000	353	O60610
WDR1	WD repeat-containing protein 1	25.8065	NaN	21.9658	26.7652	26.0993	21.7018	23.203	26.2492	77.7778	24.5416	26.2615	25.9215	20.3168	NaN	26.4153	26.1893	23.7237	20.7996	28.2715	88.8889	24.7374	27	27	67.7	67.7	66.193	323.31	12250000000	479	O75083
IGHA2	Immunoglobulin heavy constant alpha 2	26.8818	29.2189	28.6186	25.2647	28.2516	25.9163	26.3553	NaN	77.7778	27.2153	26.3558	26.8138	28.5721	28.8262	26.405	26.804	25.4881	27.2542	NaN	88.8889	27.0649	10	3	38.9	20.5	42.333	209.34	4145400000	102	P01877
C1QC	Complement C1q subcomponent subunit C	27.1562	24.8714	23.9818	28.1836	26.4525	NaN	24.0855	26.7514	77.7778	25.926	27.9359	26.8347	25.1	NaN	26.6983	23.0873	24.8684	22.5173	27.1098	88.8889	25.519	6	6	34.7	34.7	25.773	323.31	6563700000	176	P02747
SHBG	Sex hormone-binding globulin	24.6575	23.9183	22.3875	22.5528	23.1232	NaN	25.3406	24.5952	77.7778	23.7964	23.3403	24.2172	23.7681	23.1368	22.2723	23.0992	NaN	25.3249	23.4732	88.8889	23.579	10	9	40.5	36.6	43.779	83.683	924250000	99	P04278
FABP3	Fatty acid-binding protein, heart	25.4002	25.3234	NaN	24.0269	25.3874	25.1558	25.4238	24.7643	77.7778	25.0688	25.8156	25.9617	25.29	NaN	25.3156	24.6542	27.2321	25.54	25.1735	88.8889	25.6228	8	8	54.1	54.1	14.858	53.523	4312500000	194	P05413
MYL1	Myosin light chain 1/3, skeletal muscle isoform	24.9069	26.5856	NaN	25.0825	27.0525	28.2414	26.0564	24.284	77.7778	26.0299	22.8263	25.475	26.7969	NaN	25.2752	25.7654	29.0721	27.8428	26.8157	88.8889	26.2337	11	9	75.8	64.9	21.145	228.3	12336000000	294	P05976
EPHX1	Epoxide hydrolase 1	22.7374	23.2371	NaN	23.8235	23.9707	24.5659	25.2626	22.2674	77.7778	23.695	21.6893	25.076	22.0704	NaN	24.1491	25.5577	24.066	24.3831	25.0825	88.8889	24.0093	20	20	61.1	61.1	52.948	180.8	7214500000	307	P07099
RPS17	Small ribosomal subunit protein eS17	23.02	24.6354	24.3149	23.743	NaN	23.818	24.1734	22.5238	77.7778	23.7469	NaN	23.6184	24.6938	24.1822	24.0026	22.8125	24.4899	22.0529	24.1174	88.8889	23.7462	6	6	55.6	55.6	15.55	117.99	1102100000	56	P08708
ENO2	Gamma-enolase	24.4356	24.5592	24.2526	NaN	24.1125	24.7643	23.604	24.0026	77.7778	24.2473	22.9647	23.3553	24.4837	24.5643	23.5608	22.8881	23.2614	24.1439	NaN	88.8889	23.6528	12	8	42.2	27.6	47.268	195.34	1035400000	137	P09104
SLC25A4	ADP/ATP translocase 1	25.5317	24.7316	NaN	24.5368	24.8326	25.2684	24.8615	23.5337	77.7778	24.7566	24.653	25.5667	24.5724	NaN	24.3758	25.9526	26.933	26.464	26.6711	88.8889	25.6486	13	5	50	17.1	33.064	162.58	7567400000	221	P12235
TNNT1	Troponin T, slow skeletal muscle	23.6767	25.8541	NaN	23.1247	23.9873	27.3194	26.5767	20.7086	77.7778	24.4639	24.4751	25.4906	25.0656	NaN	21.5678	25.3589	28.5508	28.585	28.9069	88.8889	26.0001	14	12	39.2	35.3	32.948	133.71	15970000000	243	P13805;P45379
PRKCSH	Glucosidase 2 subunit beta	23.9238	24.9745	NaN	23.5991	22.7871	24.871	24.5256	23.4759	77.7778	24.0224	NaN	24.9529	24.4633	22.7967	24.4583	25.0444	24.4632	24.0196	24.4031	88.8889	24.3252	15	15	36.4	36.4	59.425	323.31	3854300000	232	P14314
CD36	Platelet glycoprotein 4	24.4185	26.3999	27.317	20.8025	24.0015	25.5237	23.3171	NaN	77.7778	24.54	NaN	25.1927	25.8072	23.0512	23.6308	22.9038	24.0405	22.2775	21.4284	88.8889	23.5415	13	13	30.1	30.1	53.053	323.31	3363200000	218	P16671
ACO1	Cytoplasmic aconitate hydratase	23.1853	23.034	NaN	23.5564	23.7164	23.7099	24.7686	24.4908	77.7778	23.7802	23.0268	24.0995	22.913	NaN	23.7698	24.5259	23.1999	24.1777	23.1011	88.8889	23.6017	18	18	32.6	32.6	98.398	151.51	1856900000	192	P21399
PSMB4	Proteasome subunit beta type-4	24.2551	25.731	NaN	25.2297	25.9043	25.333	25.1524	26.2714	77.7778	25.411	25.0716	24.3825	25.2518	25.7146	25.3474	25.6684	NaN	25.5891	25.5644	88.8889	25.3237	7	7	45.5	45.5	29.204	323.31	3047100000	114	P28070
AQP1	Aquaporin-1	24.9992	24.8756	26.1999	NaN	24.4136	24.3981	23.582	25.1647	77.7778	24.8047	23.2928	24.4814	25.2858	25.432	24.7289	22.8778	NaN	23.9586	23.1774	88.8889	24.1543	8	8	65.1	65.1	28.526	323.31	1453300000	216	P29972
MNDA	Myeloid cell nuclear differentiation antigen	25.7039	NaN	22.8124	26.2395	25.2536	23.6357	24.0834	24.8381	77.7778	24.6524	24.6089	26.5258	22.8546	21.7833	26.7782	26.4247	25.0937	NaN	27.9265	88.8889	25.2495	20	20	45.9	45.9	45.836	323.31	12672000000	316	P41218
GNPDA1	Glucosamine-6-phosphate isomerase 1	24.6379	24.8412	NaN	23.8821	23.9021	23.9337	23.8165	24.8854	77.7778	24.2713	NaN	24.4161	24.5695	24.2673	24.7091	23.9958	22.9855	23.9863	23.4038	88.8889	24.0417	12	8	65.1	44.3	32.668	133.62	1585300000	94	P46926
NPEPPS	Puromycin-sensitive aminopeptidase	24.4686	22.6566	NaN	24.3189	24.01	23.8609	24.2185	24.7682	77.7778	24.0431	24.2618	24.3774	NaN	23.0089	23.8343	24.9377	23.626	24.4089	24.558	88.8889	24.1266	28	28	37.5	37.5	103.28	170.32	3572900000	318	P55786;A6NEC2
RAB10	Ras-related protein Rab-10	26.5406	24.3962	NaN	26.9525	26.8509	24.0703	26.0001	26.6284	77.7778	25.9198	25.5941	27.0196	24.1435	NaN	26.8662	26.923	26.2523	24.9072	28.2352	88.8889	26.2426	11	9	62.5	53.5	22.541	323.31	6084000000	159	P61026
ACTR3	Actin-related protein 3	25.1107	23.989	NaN	24.93	25.0829	24.6804	24.8976	24.6255	77.7778	24.7595	24.3637	25.8632	23.5955	NaN	25.2543	26.1899	24.8385	24.7378	25.461	88.8889	25.038	20	20	65.3	65.3	47.371	297.49	6330000000	246	P61158;Q9P1U1;Q9C0K3
PPP1CA;PPP1CC	Serine/threonine-protein phosphatase PP1-alpha catalytic subunit;Serine/threonine-protein phosphatase PP1-gamma catalytic subunit	23.362	23.5413	NaN	23.1592	22.9109	24.0158	24.1579	23.7806	77.7778	23.5611	NaN	24.0341	23.1099	22.7113	23.9585	24.0849	23.4505	24.1367	24.7948	88.8889	23.7851	14	5	55.5	20.9	37.512	323.31	2340000000	181	P62136;P36873
SPTBN1	Spectrin beta chain, non-erythrocytic 1	21.4283	21.3555	NaN	23.0927	23.3764	23.7442	24.9065	20.1879	77.7778	22.5845	20.1417	24.5547	18.0291	NaN	23.8085	25.4839	23.9472	23.6825	25.246	88.8889	23.1117	95	89	53.5	50.8	274.61	323.31	8365100000	855	Q01082;O15020
COASY	Bifunctional coenzyme A synthase	23.2277	22.6503	NaN	22.9152	23.3288	23.6487	23.9946	24.0605	77.7778	23.4037	NaN	22.7215	22.3649	23.1204	23.1729	23.6676	21.7651	24.4715	22.7406	88.8889	23.0031	11	11	34.8	34.8	62.328	74.725	1115900000	142	Q13057
SPTAN1	Spectrin alpha chain, non-erythrocytic 1	23.3176	25.0311	23.1978	21.5376	22.7903	24.3034	21.208	NaN	77.7778	23.0551	NaN	23.9024	23.2843	21.5467	22.9144	22.7531	22.6591	20.7111	20.6813	88.8889	22.3066	69	69	38.8	38.8	284.54	323.31	3481200000	411	Q13813
TSN	Translin	25.4313	25.7704	26.5945	23.136	24.7249	25.3109	NaN	23.7923	77.7778	24.9658	23.6924	25.1777	26.0004	26.0616	25.5109	NaN	23.857	23.1824	23.0617	88.8889	24.568	7	7	41.2	41.2	26.183	74.487	2737500000	168	Q15631
MAPRE1	Microtubule-associated protein RP/EB family member 1	24.2613	24.8088	24.3061	22.9919	24.64	24.5278	24.2504	NaN	77.7778	24.2552	NaN	24.5197	24.3135	24.7865	24.603	23.5664	23.1627	24.431	23.6577	88.8889	24.1301	10	10	53.4	53.4	29.999	323.31	1739600000	137	Q15691;Q9UPY8
CDC37	Hsp90 co-chaperone Cdc37	23.8654	23.8068	NaN	25.0657	24.0464	21.281	24.4488	24.1053	77.7778	23.8028	24.1055	24.3164	NaN	23.1133	24.1218	24.7934	23.4858	24.3013	25.5133	88.8889	24.2188	9	9	27.8	27.8	44.468	116.52	2323600000	161	Q16543
TXNRD1	Thioredoxin reductase 1, cytoplasmic	24.277	22.6119	NaN	23.7393	24.0685	23.8225	23.8536	25.3471	77.7778	23.96	22.832	24.251	NaN	23.277	24.1774	24.3455	23.1072	24.016	24.5922	88.8889	23.8248	14	13	34.5	32.2	70.905	322.35	2909900000	251	Q16881
SCFD1	Sec1 family domain-containing protein 1	23.8265	22.3364	NaN	23.9263	23.7567	23.3495	24.1707	23.994	77.7778	23.6229	22.1062	22.9121	22.111	NaN	22.7444	24.1184	21.8715	24.5571	23.5869	88.8889	23.001	15	15	33.2	33.2	72.379	265.77	1732900000	202	Q8WVM8
ACO2	Aconitate hydratase, mitochondrial	22.9378	22.0104	NaN	22.7929	21.9843	23.0376	24.1359	20.9319	77.7778	22.5473	19.9104	23.6273	21.9829	NaN	20.6914	24.6486	25.1684	24.1503	24.5909	88.8889	23.0963	33	33	60.1	60.1	85.424	323.31	4461300000	383	Q99798
COPS4	COP9 signalosome complex subunit 4	25.3257	26.0669	25.9521	23.4974	25.0455	NaN	23.3246	24.8467	77.7778	24.8655	23.1352	24.9006	26.2416	25.9634	25.0278	24.0542	23.6664	24.4162	NaN	88.8889	24.6757	16	16	54.2	54.2	46.268	175.3	1895300000	163	Q9BT78
CHMP4A	Charged multivesicular body protein 4a	23.1365	24.944	25.1003	23.768	23.6783	NaN	23.8492	21.4418	77.7778	23.7026	NaN	23.3231	25.6501	24.7123	23.675	22.7753	23.335	23.4784	21.3735	88.8889	23.5403	7	7	39.6	39.6	25.098	16.489	788700000	79	Q9BY43
NIF3L1	NIF3-like protein 1	23.7063	23.5968	23.6119	23.5483	23.8933	NaN	24.6517	24.4114	77.7778	23.9171	23.1189	23.5192	23.8371	24.7066	23.969	24.2956	NaN	24.7926	22.8526	88.8889	23.8864	11	11	36.1	36.1	41.968	58.154	1562200000	118	Q9GZT8
CHMP4B	Charged multivesicular body protein 4b	22.3428	23.212	NaN	21.9137	22.4737	22.8212	22.606	22.092	77.7778	22.4945	NaN	22.8835	24.147	23.6388	23.4591	22.4634	22.9921	22.6478	22.866	88.8889	23.1372	7	7	48.7	48.7	24.95	241.37	877600000	91	Q9H444
TUBB1	Tubulin beta-1 chain	22.6541	23.3239	NaN	24.4879	25.4358	24.6765	23.5804	26.0834	77.7778	24.3203	21.5638	23.1126	NaN	23.4933	23.7775	25.4452	23.1809	24.0181	26.3729	88.8889	23.8705	19	11	65.9	44.6	50.326	323.31	4634500000	267	Q9H4B7
ATP6V1H	V-type proton ATPase subunit H	23.1906	22.6033	NaN	23.7821	23.1975	22.5496	23.2723	23.318	77.7778	23.1305	22.196	23.1194	NaN	22.4815	22.9522	23.5539	22.774	23.2726	22.7169	88.8889	22.8833	9	9	25.3	25.3	55.882	191.26	764270000	82	Q9UI12
NAGK	N-acetyl-D-glucosamine kinase	23.7808	22.61	NaN	22.1007	22.29	23.2703	22.4815	22.3706	77.7778	22.7006	NaN	24.2243	21.6247	22.583	23.3758	23.7652	23.4946	23.0499	23.9504	88.8889	23.2585	14	14	52.9	52.9	37.375	122.53	1882900000	146	Q9UJ70
FCN3	Ficolin-3	25.9955	23.9733	NaN	24.9692	25.1388	23.9114	25.6961	26.187	77.7778	25.1245	26.205	25.253	23.7987	NaN	24.58	25.2481	24.9607	24.7348	24.5867	88.8889	24.9209	8	8	38.5	38.5	32.903	91.173	2155900000	94	O75636
GCA	Grancalcin	24.8432	24.306	25.2738	22.7957	23.8225	25.6012	NaN	23.0717	77.7778	24.2449	22.0719	25.5039	24.9914	NaN	25.677	23.4911	24.342	23.766	23.9875	88.8889	24.2288	7	7	41.5	41.5	24.01	67.436	2539300000	81	P28676
RPS10;RPS10P5	Small ribosomal subunit protein eS10;Putative ribosomal protein eS10-like	24.0873	24.0915	23.2617	22.9882	NaN	24.8748	23.4646	21.033	77.7778	23.4002	NaN	24.8821	24.3346	22.5399	24.2376	24.6829	24.8248	22.5525	25.0753	88.8889	24.1412	6	6	37	37	18.898	32.956	1601000000	130	P46783;Q9NQ39
2002-09-01	Septin-2	21.739	21.6715	NaN	23.168	22.0128	22.2259	22.9526	23.0801	77.7778	22.4071	22.2077	23.9828	20.3247	NaN	23.3329	23.6279	22.6021	21.8721	24.9423	88.8889	22.8616	14	14	54	54	41.487	274.1	1615400000	145	Q15019
2007-09-01	Septin-7	23.3744	22.5436	NaN	23.9873	23.221	23.3196	23.9876	22.6761	77.7778	23.3014	22.5597	24.0153	22.2626	NaN	23.3045	24.4071	22.875	23.6232	23.3649	88.8889	23.3015	14	14	42.1	42.1	50.679	252.34	1551000000	175	Q16181;Q6ZU15
CPPED1	Serine/threonine-protein phosphatase CPPED1	23.1905	24.0111	NaN	23.2442	23.3363	23.6816	24.1937	23.479	77.7778	23.5909	NaN	23.2745	23.6108	23.3881	24.5486	22.8465	22.6054	24.0949	22.7928	88.8889	23.3952	9	9	40.1	40.1	35.548	233.68	1448000000	124	Q9BRF8
PDXK	Pyridoxal kinase	23.1571	22.9972	NaN	22.5635	22.6775	23.0003	23.454	23.6032	77.7778	23.0647	NaN	24.3402	23.1233	NaN	24.2238	23.3377	22.0951	23.3893	24.0212	77.7778	23.5044	10	10	49	49	35.102	201.72	1280800000	126	O00764
TXNL1	Thioredoxin-like protein 1	25.5371	23.0302	NaN	26.0009	25.8679	23.8498	24.9257	25.9037	77.7778	25.0165	25.7418	25.0452	NaN	NaN	26.2484	26.0332	24.0345	24.6143	26.0767	77.7778	25.3991	13	13	65.4	65.4	32.251	323.31	4377600000	281	O43396
COL6A2	Collagen alpha-2(VI) chain	24.8134	25.7599	NaN	27.4994	25.6162	25.9973	26.551	25.4326	77.7778	25.9528	22.1328	26.2865	NaN	NaN	26.037	24.9977	25.3216	25.3395	27.7514	77.7778	25.4095	22	22	24.5	24.5	108.58	323.31	9535500000	337	P12110
IDE	Insulin-degrading enzyme	23.0798	24.3049	NaN	23.4059	23.5905	23.3137	24.29	24.055	77.7778	23.7199	22.8408	23.468	NaN	NaN	23.9727	24.3348	22.2135	24.3501	23.4206	77.7778	23.5144	22	22	28.5	28.5	117.97	56.811	1822900000	152	P14735
TNNI1	Troponin I, slow skeletal muscle	24.0383	26.078	NaN	23.9923	24.0059	25.8792	26.0666	22.7216	77.7778	24.6831	22.4537	25.5795	26.7492	NaN	NaN	25.7572	28.8161	28.0022	26.9222	77.7778	26.3257	9	9	40.6	40.6	21.692	96.454	8464000000	120	P19237
ATP6V1B2	V-type proton ATPase subunit B, brain isoform	23.1322	23.0781	NaN	23.9492	23.3969	22.4999	23.0716	23.7758	77.7778	23.2719	22.7297	23.3741	NaN	NaN	22.3497	23.4706	22.9548	22.842	22.6709	77.7778	22.9131	13	13	38.4	38.4	56.5	49.303	1046300000	116	P21281;P15313
CSRP1	Cysteine and glycine-rich protein 1	22.215	24.3395	23.4746	23.9585	23.6144	NaN	22.7543	23.1791	77.7778	23.3622	22.685	23.0042	23.7965	NaN	23.5881	23.4069	23.2022	NaN	24.662	77.7778	23.4778	8	8	57	57	20.567	70.266	988980000	112	P21291
CPN2	Carboxypeptidase N subunit 2	24.9508	25.517	27.2768	21.5304	23.9822	24.8234	24.4974	NaN	77.7778	24.654	25.4778	24.129	26.0724	26.3525	NaN	23.2239	24.7969	25.1139	NaN	77.7778	25.0238	14	14	36.9	36.9	60.556	57.872	1195900000	95	P22792
HSPA9	Stress-70 protein, mitochondrial	22.414	19.8446	NaN	21.4394	21.4237	22.2361	21.2791	20.8951	77.7778	21.3617	21.5771	23.6215	NaN	NaN	22.7475	23.6175	23.1074	21.7164	25.8904	77.7778	23.1825	21	20	41.2	40.2	73.68	241.49	2054000000	179	P38646
ANXA11	Annexin A11	24.0544	23.226	NaN	24.1379	23.3117	24.5142	24.3905	22.5001	77.7778	23.7336	NaN	24.5337	23.3457	NaN	24.6703	24.7092	24.386	24.3253	24.0717	77.7778	24.2917	16	16	34.1	34.1	54.389	282.82	3309200000	212	P50995;P27216
SORD	Sorbitol dehydrogenase	24.7024	23.4344	NaN	24.0692	24.887	24.2374	25.5205	25.5513	77.7778	24.6289	23.2365	24.5893	23.5139	24.5318	NaN	24.8374	23.1954	25.2833	NaN	77.7778	24.1697	10	10	40.9	40.9	38.324	218.71	1774000000	150	Q00796
MMRN1	Multimerin-1	21.5099	23.7995	26.6824	23.039	23.1697	22.209	19.691	NaN	77.7778	22.8715	NaN	21.4895	23.5751	22.8141	20.8304	21.5269	22.5906	NaN	24.4766	77.7778	22.4719	21	21	24	24	138.11	323.31	1101400000	157	Q13201
AOC3	Membrane primary amine oxidase	26.079	22.3355	NaN	26.6525	26.9447	24.8577	27.2402	24.7783	77.7778	25.5554	23.8004	26.7617	NaN	NaN	25.1005	27.7744	25.0106	24.9481	27.2183	77.7778	25.802	23	23	49.7	49.7	84.621	323.31	14059000000	461	Q16853;O75106
FN3KRP	Ketosamine-3-kinase	24.816	24.8584	NaN	25.4263	24.5776	24.5671	25.5286	25.8842	77.7778	25.094	25.2101	24.5765	NaN	NaN	24.326	24.7452	25.0829	26.1491	24.4037	77.7778	24.9276	9	9	34.6	34.6	34.412	53.863	1922300000	83	Q9HA64
VDAC3	Voltage-dependent anion-selective channel protein 3	23.8524	23.9744	23.5995	23.0034	23.2693	NaN	22.4033	23.585	77.7778	23.3839	NaN	24.2278	24.1009	NaN	23.8628	23.1686	24.6785	23.5176	23.3312	77.7778	23.8411	6	6	33.2	33.2	30.658	54.904	1264200000	84	Q9Y277
APEX1	DNA-(apurinic or apyrimidinic site) endonuclease	22.6075	21.2602	NaN	22.3007	21.3757	22.7454	23.9281	20.9842	77.7778	22.1717	21.6715	23.7375	NaN	NaN	24.5891	24.2287	23.7757	22.4119	26.3104	77.7778	23.8178	13	13	57.5	57.5	35.554	323.31	3573600000	170	P27695
H1FX	Histone H1,10	23.4212	24.6836	23.4312	22.4815	NaN	24.3755	24.073	21.6383	77.7778	23.4435	NaN	24.1171	23.0842	NaN	24.8827	23.9403	24.2968	22.8286	26.2033	77.7778	24.1933	7	7	36.6	36.6	22.487	98.291	2293800000	100	Q92522
VAT1	Synaptic vesicle membrane protein VAT-1 homolog	24.665	25.5542	24.2569	NaN	22.9142	24.4248	20.7189	23.776	77.7778	23.7586	NaN	25.0338	25.2145	24.1181	23.2288	22.4726	24.7868	NaN	23.1959	77.7778	24.0072	14	14	53.2	53.2	41.92	237.07	2000300000	188	Q99536
DCN	Decorin	23.621	26.0185	26.9158	23.8189	23.0607	NaN	23.0594	23.4768	77.7778	24.2816	NaN	23.615	24.4139	NaN	24.5512	NaN	22.8776	21.5291	22.4391	66.6667	23.2377	8	7	28.4	26.2	39.746	145.2	1251500000	87	P07585
ETFA	Electron transfer flavoprotein subunit alpha, mitochondrial	22.7904	23.7605	22.0659	NaN	21.3639	23.9484	21.5845	21.6683	77.7778	22.4546	NaN	23.9077	23.3932	NaN	22.2934	21.8448	23.4356	NaN	23.0538	66.6667	22.9881	10	10	43.5	43.5	35.079	198.93	1088600000	124	P13804
ACSL1	Long-chain-fatty-acid--CoA ligase 1	24.2634	22.8578	NaN	22.0945	23.6391	23.8049	26.1487	24.0249	77.7778	23.8333	NaN	25.8674	NaN	NaN	22.4355	25.6324	23.65	25.3928	24.0845	66.6667	24.5104	25	23	41.1	38.4	77.942	217.78	4163100000	233	P33121
ACTN2	Alpha-actinin-2	22.8836	23.1461	20.6165	22.7822	23.8393	26.983	25.8537	NaN	77.7778	23.7292	NaN	24.7162	24.7386	NaN	NaN	25.5249	28.8963	28.0275	26.8199	66.6667	26.4539	53	36	67.4	47.2	103.85	323.31	25810000000	746	P35609
AKR1C3	Aldo-keto reductase family 1 member C3	24.262	25.5697	NaN	24.3039	24.4063	24.4763	24.3924	24.4998	77.7778	24.5586	NaN	24.5235	NaN	NaN	24.1749	24.5404	24.3738	24.8459	23.1138	66.6667	24.262	11	7	45.8	32.2	36.853	119.44	1458600000	85	P42330
RANGAP1	Ran GTPase-activating protein 1	23.1497	22.8699	NaN	22.1357	22.7263	23.7082	22.9712	23.7252	77.7778	23.0409	21.6829	NaN	NaN	24.1238	23.3784	23.3894	22.8511	NaN	23.0628	66.6667	23.0814	12	12	28.3	28.3	63.541	130.97	906100000	102	P46060
MYBPC1	Myosin-binding protein C, slow-type	20.3553	20.4741	NaN	22.5974	22.4991	20.4609	21.6157	20.3981	77.7778	21.2001	24.5718	23.0725	NaN	NaN	NaN	23.3329	26.4446	19.1046	28.221	66.6667	24.1246	49	48	52.3	51.4	128.29	323.31	5846600000	287	Q00872
EFEMP1	EGF-containing fibulin-like extracellular matrix protein 1	23.0452	22.2617	22.9342	26.1951	23.3627	NaN	21.083	21.5535	77.7778	22.9193	23.6341	23.2613	NaN	19.1736	25.2845	22.9234	NaN	NaN	21.8723	66.6667	22.6915	14	14	42.4	42.4	54.64	323.31	2663800000	155	Q12805
IQGAP2	Ras GTPase-activating-like protein IQGAP2	22.5198	20.7149	NaN	22.9324	23.0637	22.8656	22.4458	21.8776	77.7778	22.3457	NaN	23.8057	NaN	NaN	22.3906	24.0636	22.9507	21.7048	25.3451	66.6667	23.3768	42	41	37.1	36.6	180.58	323.31	2290300000	275	Q13576
HEBP2	Heme-binding protein 2	23.1658	23.8941	23.5964	NaN	22.3491	23.1088	22.7594	23.2701	77.7778	23.1634	NaN	23.0126	23.0856	23.1683	22.9051	NaN	23.3657	23.135	NaN	66.6667	23.1121	5	5	28.8	28.8	22.875	14.277	530880000	59	Q9Y5Z4
RAB14	Ras-related protein Rab-14	23.2057	22.4065	NaN	22.9231	23.346	20.7969	21.8617	23.1487	77.7778	22.527	21.5385	23.6258	NaN	NaN	24.099	22.9848	22.7414	NaN	23.2196	66.6667	23.0349	9	9	53.5	53.5	23.897	121.04	934900000	119	P61106
PDLIM1	PDZ and LIM domain protein 1	NaN	23.5134	23.708	23.2325	24.0552	24.4699	23.8709	24.1606	77.7778	23.8586	NaN	NaN	23.6757	NaN	NaN	24.1626	23.5212	24.171	24.6311	55.5556	24.0323	13	13	58.7	58.7	36.071	323.31	1498700000	155	O00151
ATG7	Ubiquitin-like modifier-activating enzyme ATG7	22.194	22.138	NaN	21.9164	22.3196	22.7219	22.8832	22.9591	77.7778	22.4474	NaN	22.3602	21.979	NaN	22.5557	22.7531	NaN	23.2562	NaN	55.5556	22.5808	9	9	15.1	15.1	77.959	31.938	488050000	83	O95352
MGST1	Microsomal glutathione S-transferase 1	25.7847	26.6391	25.837	24.6717	25.6145	25.9197	24.435	NaN	77.7778	25.5574	23.1523	26.5976	NaN	NaN	25.8008	25.7393	NaN	23.6185	NaN	55.5556	24.9817	2	2	18.7	18.7	17.598	72.581	3736300000	102	P10620
BGN	Biglycan	23.432	26.4084	25.3108	23.6052	21.9209	25.5803	NaN	24.3972	77.7778	24.3792	NaN	23.796	22.5171	NaN	24.2193	NaN	21.5028	NaN	25.5164	55.5556	23.5103	11	10	37.8	35.6	41.654	186.63	2175800000	179	P21810
SDHA	Succinate dehydrogenase [ubiquinone] flavoprotein subunit, mitochondrial	22.463	21.5277	22.6909	21.7484	22.1881	22.9199	22.133	NaN	77.7778	22.2387	NaN	23.3268	NaN	NaN	23.009	23.2077	23.6023	NaN	23.9914	55.5556	23.4274	16	16	32.8	32.8	72.691	169.38	942410000	98	P31040
PRELP	Prolargin	23.1835	26.2144	24.6295	24.2042	NaN	25.856	23.6417	22.8895	77.7778	24.3741	NaN	22.3045	23.8363	NaN	25.2075	NaN	NaN	NaN	24.5612	44.4444	23.9774	13	13	40.1	40.1	43.809	92.802	2560800000	117	P51888
ASPN	Asporin	23.0235	24.1871	NaN	24.7629	24.1694	24.184	23.9674	24.5037	77.7778	24.114	NaN	22.8508	23.0055	NaN	NaN	NaN	NaN	NaN	23.5026	33.3333	23.1196	7	7	27.4	27.4	43.417	193.57	1190300000	126	Q9BXN1
PSMD12	26S proteasome non-ATPase regulatory subunit 12	23.6212	NaN	NaN	24.4002	23.2001	22.3961	24.9485	24.3371	66.6667	23.8172	22.8784	23.7964	22.0964	22.859	23.5746	24.2335	23.5066	24.3764	24.5468	100	23.5409	18	18	42.8	42.8	52.904	323.31	2333200000	213	O00232
TBCA	Tubulin-specific chaperone A	NaN	26.1539	26.7571	25.2434	24.3972	25.0845	24.4067	NaN	66.6667	25.3405	24.4969	24.2099	26.5598	25.3356	24.4275	24.0424	24.94	24.8327	24.2084	100	24.7837	6	6	42.6	42.6	12.855	20.407	2069700000	89	O75347
IGKV1-5	Immunoglobulin kappa variable 1-5	27.0377	27.6393	NaN	25.5292	26.3559	25.8921	NaN	27.135	66.6667	26.5982	26.6252	26.4002	27.2388	26.3443	26.2232	25.765	26.3955	26.3888	26.3282	100	26.4121	2	2	22.2	22.2	12.781	68.459	2209000000	74	P01602
	Immunoglobulin lambda variable 3-19	25.638	26.9064	NaN	NaN	23.5561	24.1643	24.6139	23.8016	66.6667	24.7801	25.7381	25.3948	26.2359	25.1043	24.0127	23.1434	25.3133	24.5002	22.7871	100	24.6922	3	3	27.7	27.7	12.042	6.7426	885470000	56	P01714
RPLP0;RPLP0P6	Large ribosomal subunit protein uL10;Putative ribosomal protein uL10-like	24.2162	24.7599	24.2756	NaN	22.9053	24.645	NaN	20.6242	66.6667	23.571	22.795	23.7909	24.1689	24.3348	24.1	22.7833	24.7845	22.1849	22.1763	100	23.4576	7	7	36.6	36.6	34.273	163	1210600000	172	P05388;Q8NHW5
RPSA	Small ribosomal subunit protein uS2;Small ribosomal subunit protein uS2B	23.6379	24.2422	23.989	NaN	22.3846	25.0417	22.2851	NaN	66.6667	23.5967	22.9984	24.0525	23.8576	24.0489	23.6505	22.3381	24.1085	22.7249	22.4942	100	23.3637	12	12	49.8	49.8	32.854	101.2	893100000	101	P08865;A0A8I5KQE6
AKR1A1	Aldo-keto reductase family 1 member A1	NaN	24.5369	NaN	22.6549	23.3554	23.8541	24.5247	25.4075	66.6667	24.0556	22.8353	23.5097	24.5859	23.0882	22.9273	23.9376	23.0153	24.8413	23.4246	100	23.5739	14	14	52.3	52.3	36.573	126.8	1667500000	158	P14550
LBP	Lipopolysaccharide-binding protein	25.3878	22.8113	NaN	23.7248	24.0815	NaN	24.378	25.4859	66.6667	24.3115	25.369	24.8104	22.8784	24.2689	23.9742	24.2206	23.8707	24.1846	25.8055	100	24.3758	8	8	26.8	26.8	53.383	218.45	2141100000	108	P18428
NSF	Vesicle-fusing ATPase	24.3158	23.4712	NaN	24.9415	23.5594	NaN	24.3692	25.0399	66.6667	24.2828	24.0508	24.3886	22.6854	23.5566	24.4458	24.3711	23.5551	24.1394	24.6696	100	23.9847	25	25	43.8	43.8	82.593	102.9	3359200000	263	P46459
RAP2B	Ras-related protein Rap-2b	25.0038	23.8535	NaN	25.5204	25.5671	NaN	25.3602	25.7686	66.6667	25.1789	24.727	25.2196	24.3019	25.1689	26.0283	25.6176	23.7939	24.9515	26.8855	100	25.1883	8	5	57.4	31.7	20.504	292.85	3560300000	118	P61225
RPS3A	Small ribosomal subunit protein eS1	23.4912	20.163	NaN	23.4725	20.8997	23.2535	25.4706	NaN	66.6667	22.7917	23.6802	24.6007	22.6979	19.6978	25.1606	24.788	25.0872	23.2404	24.4491	100	23.7113	12	12	48.1	48.1	29.945	143.15	4213400000	163	P61247
GBE1	1,4-alpha-glucan-branching enzyme	22.8258	22.7729	NaN	23.8075	23.3628	NaN	23.9295	23.1804	66.6667	23.3132	22.4649	22.9998	22.441	22.6232	23.0929	23.6007	21.9879	23.364	23.9314	100	22.9451	11	11	21.7	21.7	80.473	64.885	961950000	89	Q04446
ITIH3	Inter-alpha-trypsin inhibitor heavy chain H3	25.5183	24.6806	NaN	23.8718	NaN	24.8336	26.1238	25.9592	66.6667	25.1645	26.2854	24.5725	23.9959	24.3725	23.1917	24.0532	25.0543	26.0984	23.3547	100	24.5532	15	12	25.6	22.4	99.848	323.31	2852300000	198	Q06033
BLMH	Bleomycin hydrolase	25.0031	NaN	NaN	26.0252	25.4232	23.2193	25.8084	25.0495	66.6667	25.0881	24.8919	24.7588	22.8587	22.6415	25.5472	25.5245	24.1835	25.1572	26.288	100	24.6501	19	19	59.3	59.3	52.562	150.61	4104600000	201	Q13867
COPS5	COP9 signalosome complex subunit 5	NaN	23.8403	NaN	23.0375	23.8319	23.5967	23.3656	24.6703	66.6667	23.7237	23.325	23.3897	23.3981	23.909	23.015	23.0898	24.111	23.9854	22.129	100	23.3724	7	7	22.8	22.8	37.578	19.707	1060500000	72	Q92905
RILP	Rab-interacting lysosomal protein	21.839	21.3696	NaN	24.1633	23.0198	NaN	23.032	22.3985	66.6667	22.637	22.1249	22.0276	21.6873	22.1967	22.5596	23.061	21.8408	22.8605	22.2751	100	22.2926	12	12	34.4	34.4	44.2	109.81	576850000	82	Q96NA2
PITHD1	PITH domain-containing protein 1	26.0688	24.0096	NaN	26.8104	26.188	NaN	25.5725	26.5291	66.6667	25.8631	26.4527	25.6796	22.7257	23.5297	26.7547	26.3466	23.1845	24.5824	27.2788	100	25.1705	13	13	73	73	24.178	323.31	9293600000	239	Q9GZP4
AHSP	Alpha-hemoglobin-stabilizing protein	23.1985	24.4013	26.058	22.2042	23.1168	24.2933	NaN	NaN	66.6667	23.8787	24.3634	23.9984	25.0734	24.8322	25.041	21.2323	24.3951	19.9971	20.6491	100	23.2869	4	4	42.2	42.2	11.84	16.579	746440000	75	Q9NZD4
GRHPR	Glyoxylate reductase/hydroxypyruvate reductase	25.2148	NaN	NaN	24.2145	25.2053	24.1307	25.0068	25.6076	66.6667	24.8966	23.7128	24.84	25.5447	24.9869	24.8407	24.7721	23.7009	25.2829	23.8788	100	24.6178	9	9	46	46	35.668	242.92	2281600000	127	Q9UBQ7
AGO2	Protein argonaute-2	23.7536	NaN	NaN	25.5352	24.6514	21.5321	23.5189	24.8594	66.6667	23.9751	25.215	23.8035	21.298	21.2147	23.7798	24.2549	22.621	22.6561	25.1595	100	23.3336	30	30	49.4	49.4	97.207	251.14	3221900000	317	Q9UKV8;Q9H9G7;Q9UL18;Q9HCK5
SSB	Lupus La protein	22.5734	21.2398	NaN	22.926	21.7044	23.0983	23.1388	NaN	66.6667	22.4468	20.0487	23.7825	21.0902	21.3335	23.3621	23.0785	22.9556	22.8473	25.2568	100	22.6395	16	16	42.4	42.4	46.836	79.612	2234000000	169	P05455
	Calmodulin-3;Calmodulin-2;Calmodulin-1	25.1223	25.9033	27.2943	24.1692	23.0936	NaN	24.5144	NaN	66.6667	25.0162	24.3496	25.0626	26.1945	24.6524	24.4091	23.0927	27.3476	24.3049	24.2594	100	24.8525	8	6	56.4	46.3	16.837	242.4	2404700000	131	P0DP25;P0DP24;P0DP23
PSMD3	26S proteasome non-ATPase regulatory subunit 3	24.2311	NaN	NaN	24.8395	24.3907	22.1905	24.6339	24.662	66.6667	24.158	23.9317	23.6143	21.3873	NaN	24.6436	25.4296	23.3945	24.2224	25.7569	88.8889	24.0475	23	23	52.4	52.4	60.977	203.23	3601500000	233	O43242
CS	Citrate synthase, mitochondrial	NaN	24.9004	NaN	23.1047	23.44	24.9491	23.9642	23.1701	66.6667	23.9214	NaN	24.0637	24.7497	22.7758	22.9262	23.924	24.6651	23.641	22.1182	88.8889	23.608	12	12	34.5	34.5	51.712	43.129	1860400000	111	O75390
PYGL	Glycogen phosphorylase, liver form	24.4859	NaN	NaN	23.8227	23.3776	22.0619	24.4255	24.1492	66.6667	23.7204	21.3491	25.0439	NaN	21.8796	24.5243	24.8078	23.3768	23.9649	25.9837	88.8889	23.8663	36	29	54.8	44.9	97.147	254.88	4415300000	397	P06737
CTSD	Cathepsin D	24.2961	25.1851	22.1304	NaN	22.0939	25.3118	23.0587	NaN	66.6667	23.6793	23.1038	24.7382	23.5868	NaN	24.8578	23.0177	25.4263	22.6437	25.2777	88.8889	24.0815	12	12	37.1	37.1	44.552	173.44	3129600000	175	P07339
LPA	Apolipoprotein(a)	26.9902	24.7563	22.2651	26.981	NaN	NaN	23.2448	26.7629	66.6667	25.1667	27.5941	26.3823	25.4377	22.3714	26.2505	NaN	23.6406	22.8598	23.0173	88.8889	24.6942	25	24	29.2	28.5	226.54	141.94	2300900000	143	P08519
CNP	2,3-cyclic-nucleotide 3-phosphodiesterase	25.1496	NaN	NaN	26.082	25.9509	24.9247	26.3371	25.9079	66.6667	25.7254	24.9425	25.2874	24.7325	NaN	25.5632	26.6183	24.9168	26.0457	26.4043	88.8889	25.5638	14	14	40.4	40.4	47.578	247.35	3264900000	154	P09543
EZR	Ezrin	24.1056	22.3133	NaN	24.9051	24.216	NaN	23.9725	24.1701	66.6667	23.9471	23.0304	24.6875	22.2963	NaN	23.9864	25.5583	22.8845	20.5507	27.0233	88.8889	23.7522	27	17	46.1	32.3	69.412	166.38	2966500000	132	P15311
RHCE	Blood group Rh(CE) polypeptide	27.6423	24.8818	NaN	28.0162	27.9761	NaN	27.2082	28.4952	66.6667	27.3699	27.4054	NaN	25.4953	26.5084	27.6565	26.9574	26.2464	26.4559	27.4554	88.8889	26.7726	10	5	42.2	28.3	45.56	266.16	7283300000	108	P18577
NCL	Nucleolin	24.4772	24.0918	NaN	23.079	NaN	24.4338	22.752	21.8918	66.6667	23.4542	25.3694	26.1134	24.9233	25.4918	26.363	25.221	25.1727	NaN	28.471	88.8889	25.8907	20	20	29.6	29.6	76.613	323.31	7642600000	207	P19338
HK1	Hexokinase-1	22.756	NaN	NaN	23.1234	23.0641	21.7587	21.9769	23.5255	66.6667	22.7008	20.8954	23.3048	21.7012	NaN	23.0863	23.978	22.2293	21.7743	25.487	88.8889	22.807	23	21	30.8	28.2	102.48	323.31	2035900000	183	P19367;Q2TB90
NEB	Nebulin	23.1803	25.8175	NaN	24.4549	24.3367	25.7091	23.0909	NaN	66.6667	24.4316	22.9634	22.3643	22.6463	NaN	22.6376	27.3235	30.9765	27.5894	28.4012	88.8889	25.6128	199	199	40.7	40.7	772.91	323.31	15754000000	732	P20929
TPP2	Tripeptidyl-peptidase 2	29.1979	NaN	NaN	30.275	29.6819	26.461	28.3696	30.0435	66.6667	29.0048	29.734	28.8783	NaN	25.2487	29.2548	30.0767	27.3935	27.911	29.2358	88.8889	28.4666	41	41	44.4	44.4	138.35	323.31	28904000000	408	P29144
PRDX3	Thioredoxin-dependent peroxide reductase, mitochondrial	25.688	25.1189	25.1314	NaN	24.8856	26.1811	24.3039	NaN	66.6667	25.2182	NaN	26.5087	25.4183	23.4456	26.4041	24.8264	25.7017	24.5648	26.4601	88.8889	25.4162	9	9	49.6	49.6	27.692	149.1	5107100000	154	P30048
RDX	Radixin	23.4347	NaN	NaN	24.7755	23.8354	21.1613	24.3672	23.5051	66.6667	23.5132	23.6849	23.794	NaN	21.849	23.76	24.2907	24.5351	22.7388	24.5243	88.8889	23.6471	26	13	42.9	25	68.563	71.529	1943800000	192	P35241
HADHA	Trifunctional enzyme subunit alpha, mitochondrial	NaN	21.6491	NaN	23.1131	22.3926	22.3881	24.3947	22.2397	66.6667	22.6962	20.5319	23.5346	20.197	NaN	21.9088	24.9126	25.4221	24.7628	25.5944	88.8889	23.358	28	28	53.9	53.9	82.999	323.31	4983300000	364	P40939
GNAQ	Guanine nucleotide-binding protein G(q) subunit alpha	22.0561	NaN	NaN	23.084	23.4679	23.4492	24.0527	23.4389	66.6667	23.2581	NaN	23.3998	22.4937	22.9526	23.006	24.0774	22.0237	24.4076	24.6944	88.8889	23.3819	14	8	47.6	27.6	42.142	76.352	1629700000	171	P50148
RAD23B	UV excision repair protein RAD23 homolog B	23.7741	23.5315	22.9452	NaN	23.2727	22.5641	NaN	22.2473	66.6667	23.0558	21.7062	23.4762	22.6985	NaN	23.5706	21.9032	22.264	22.8938	22.7702	88.8889	22.6603	9	6	26.4	20	43.171	248.94	545180000	72	P54727
S100A12	Protein S100-A12	26.3695	25.3734	26.7125	24.2879	24.3916	26.7175	NaN	NaN	66.6667	25.6421	23.9528	26.1275	26.6706	25.7789	25.9601	23.2454	25.2238	NaN	24.8855	88.8889	25.2306	5	5	72.8	72.8	10.575	40.966	2720100000	120	P80511
PITPNA	Phosphatidylinositol transfer protein alpha isoform	23.9372	23.2544	NaN	24.5847	24.4366	NaN	25.1231	24.6388	66.6667	24.3291	NaN	23.8616	24.0002	23.8148	23.4664	24.7009	23.4901	25.1007	23.6797	88.8889	24.0143	13	11	49.3	43	31.806	323.31	2606000000	147	Q00169
CALD1	Caldesmon	NaN	NaN	21.0834	24.2659	23.4898	21.7869	22.7485	22.3519	66.6667	22.6211	22.0747	23.6419	22.4799	NaN	23.2943	24.8837	23.3112	22.5943	26.06	88.8889	23.5425	19	19	27.4	27.4	93.23	323.31	2345900000	225	Q05682
PTPN11	Tyrosine-protein phosphatase non-receptor type 11	22.2357	NaN	NaN	23.2129	23.3881	22.294	24.1384	24.5504	66.6667	23.3032	23.2282	22.4598	22.3058	NaN	23.1612	24.2775	22.4568	23.6205	23.7611	88.8889	23.1589	20	20	43	43	68.01	115.47	1391500000	148	Q06124
RPL18	Large ribosomal subunit protein eL18	23.9029	23.5828	NaN	23.7117	22.7453	24.4458	23.8338	NaN	66.6667	23.7037	24.1259	25.0676	23.269	NaN	23.6392	24.9153	25.0035	22.8029	25.3185	88.8889	24.2678	5	5	30.9	30.9	21.634	82.621	2167700000	110	Q07020
AP1B1	AP-1 complex subunit beta-1	23.964	NaN	NaN	23.4753	23.6061	24.1384	24.3246	24.0547	66.6667	23.9272	23.0294	24.379	23.0809	NaN	24.4181	24.2447	23.2351	24.3953	23.9003	88.8889	23.8354	22	11	32.7	20.4	104.61	248.7	2049100000	125	Q10567
SLC14A1	Urea transporter 1	NaN	24.3683	23.8239	NaN	23.8185	23.8612	24.2758	23.7021	66.6667	23.975	24.5607	23.8746	24.4277	24.1648	23.8393	23.6217	23.8925	23.5148	NaN	88.8889	23.987	4	4	8.2	8.2	42.528	3.1313	653860000	32	Q13336
APOF	Apolipoprotein F	25.1978	26.0283	25.6401	NaN	23.2968	23.2434	23.1602	NaN	66.6667	24.4278	24.4887	24.3251	25.1395	25.3742	23.3473	NaN	24.5514	23.7746	22.3944	88.8889	24.1744	3	3	11.7	11.7	35.399	77.283	599420000	74	Q13790
TTLL12	Tubulin--tyrosine ligase-like protein 12	22.6427	NaN	NaN	24.2417	23.6331	22.6696	25.1705	24.8682	66.6667	23.871	23.1264	23.67	NaN	22.407	23.6657	25.0655	23.0553	25.0444	24.5204	88.8889	23.8193	20	20	46.7	46.7	74.403	135.64	3360000000	295	Q14166
DCTN1	Dynactin subunit 1	NaN	22.273	NaN	23.0052	23.0402	22.9666	22.5518	22.6898	66.6667	22.7544	21.2435	22.9137	NaN	22.9043	23.0761	23.6241	21.942	23.3361	22.2261	88.8889	22.6582	24	24	26.6	26.6	141.69	254.33	1275700000	187	Q14203
CNRIP1	CB1 cannabinoid receptor-interacting protein 1	23.6584	23.358	NaN	24.7054	24.9845	NaN	25.0543	25.7758	66.6667	24.5894	24.8255	23.6433	23.4648	NaN	23.7056	25.1188	23.7263	24.6446	25.4965	88.8889	24.3282	8	8	67.1	67.1	18.648	323.31	2064900000	100	Q96F85
PHB2	Prohibitin-2	22.5526	25.2166	22.4893	NaN	22.9981	24.6727	22.6707	NaN	66.6667	23.4333	23.4506	23.4934	24.6855	NaN	23.8269	23.3174	23.7525	23.0442	23.5266	88.8889	23.6371	10	10	43.8	43.8	33.296	90.887	1071400000	80	Q99623
BIN2	Bridging integrator 2	NaN	23.6767	23.5918	22.7425	22.7797	22.6605	23.5772	22.8375	77.7778	23.1237	NaN	22.6494	23.008	20.7745	23.2026	23.4278	22.2809	22.81	23.5039	88.8889	22.7071	15	14	41.2	39.8	61.874	323.31	1185800000	175	Q9UBW5
TFRC	Transferrin receptor protein 1	24.6853	22.3079	NaN	22.3778	NaN	25.1995	24.4265	20.3718	66.6667	23.2281	22.6584	25.8259	21.5856	NaN	25.1131	24.8608	25.0787	23.4326	25.9028	88.8889	24.3072	28	28	45.8	45.8	84.87	323.31	8386500000	359	P02786
RPS3	Small ribosomal subunit protein uS3	24.232	24.8531	NaN	22.0643	NaN	25.2875	23.0905	22.9901	66.6667	23.7529	22.7881	24.6273	24.66	NaN	24.002	23.4373	24.4851	23.4478	24.304	88.8889	23.969	13	13	60.9	60.9	26.688	63.817	2822000000	128	P23396
PTPN6	Tyrosine-protein phosphatase non-receptor type 6	23.5513	NaN	NaN	23.1158	22.714	23.3051	21.7093	23.0093	66.6667	22.9008	22.4634	23.9871	22.157	NaN	24.3568	24.156	22.8848	22.4942	25.6146	88.8889	23.5142	26	26	57.6	57.6	67.56	281.41	2086400000	163	P29350
LSP1	Lymphocyte-specific protein 1	22.62	23.1966	23.5022	22.4859	21.9602	22.6125	NaN	NaN	66.6667	22.7296	NaN	23.5673	22.9341	22.6902	25.0031	23.5526	22.9312	22.8244	24.221	88.8889	23.4655	14	14	61.1	61.1	37.191	323.31	1699600000	136	P33241
RPS9	Small ribosomal subunit protein uS4	23.8051	22.7976	NaN	23.4694	22.0189	NaN	24.9325	22.3305	66.6667	23.2257	23.2998	25.0052	23.1455	NaN	24.5905	25.4748	24.7428	23.328	27.2106	88.8889	24.5996	10	10	38.1	38.1	22.591	10.58	4709600000	69	P46781
PITPNB	Phosphatidylinositol transfer protein beta isoform	25.8841	25.0908	NaN	24.9817	24.5135	NaN	24.8553	25.5698	66.6667	25.1492	NaN	24.6416	25.1657	24.8031	24.5327	24.8911	24.284	24.7438	24.8312	88.8889	24.7366	12	10	50.9	44.6	31.54	23.593	1342500000	67	P48739
PRG3	Proteoglycan 3	24.2484	23.9329	23.7703	25.2476	NaN	25.0992	25.0152	NaN	66.6667	24.5523	23.5982	25.35	23.6825	NaN	26.7712	25.7986	26.5394	24.0996	26.2368	88.8889	25.2595	7	7	40.4	40.4	25.405	323.31	5393000000	148	Q9Y2Y8
PRMT5	Protein arginine N-methyltransferase 5	24.2857	NaN	NaN	25.0814	24.3065	23.2535	24.4228	24.7928	66.6667	24.3571	24.2871	23.35	NaN	NaN	24.2651	24.6978	22.5753	23.6897	24.5911	77.7778	23.9223	13	13	32.3	32.3	72.683	126.26	2441400000	173	O14744
MGST3	Glutathione S-transferase 3, mitochondrial	NaN	24.4498	NaN	23.5986	23.968	25.1921	23.4333	22.4422	66.6667	23.8473	NaN	25.4916	24.311	NaN	24.5395	24.0208	24.0893	23.2271	25.5965	77.7778	24.468	3	3	34.2	34.2	16.516	90.867	1925000000	80	O14880
LANCL1	Glutathione S-transferase LANCL1	24.6544	NaN	NaN	25.2396	24.8257	23.672	24.4689	24.9892	66.6667	24.6416	23.7841	24.4456	NaN	NaN	24.9834	24.9403	23.1559	24.7199	23.6193	77.7778	24.2355	13	13	46.6	46.6	45.283	105.05	2278900000	169	O43813
GGCT	Gamma-glutamylcyclotransferase	24.2902	NaN	NaN	24.7865	24.5884	23.0938	24.7494	24.5165	66.6667	24.3375	NaN	23.7604	23.1763	NaN	24.765	24.0306	24.0833	24.4266	25.1613	77.7778	24.2005	8	8	56.9	56.9	21.007	196.15	1567800000	92	O75223
ATRN	Attractin	23.7454	26.8347	24.9934	NaN	23.1813	23.4086	22.9549	NaN	66.6667	24.1864	21.5557	23.213	25.3515	24.2861	22.9646	NaN	23.3233	23.7503	NaN	77.7778	23.4921	16	16	15.9	15.9	158.54	160.86	681590000	118	O75882
RPN2	Dolichyl-diphosphooligosaccharide--protein glycosyltransferase subunit 2	25.3367	NaN	NaN	24.039	23.289	22.1305	24.7208	23.9065	66.6667	23.9037	23.024	25.7184	NaN	NaN	25.3523	25.9022	24.1437	23.1084	27.2837	77.7778	24.9332	15	15	40.6	40.6	69.283	323.31	4998000000	216	P04844
HNRNPA1;HNRNPA1L2	Heterogeneous nuclear ribonucleoprotein A1;Heterogeneous nuclear ribonucleoprotein A1-like 2;Heterogeneous nuclear ribonucleoprotein A1-like 3	24.3587	NaN	NaN	23.3461	23.8415	22.718	24.5161	24.1089	66.6667	23.8149	24.0651	25.2145	NaN	NaN	25.2651	25.3821	24.8545	22.4369	27.2585	77.7778	24.9252	13	12	43.8	41.4	38.746	323.31	4485800000	181	P09651;Q32P51;A0A2R8Y4L2
MYL2	Myosin regulatory light chain 2, ventricular/cardiac muscle isoform	24.5953	26.6771	24.2206	NaN	24.7201	27.7374	24.0618	NaN	66.6667	25.3354	21.6814	24.8262	27.828	NaN	NaN	22.7578	30.2635	26.8191	25.3821	77.7778	25.6512	10	10	71.7	71.7	18.789	177.76	7237700000	192	P10916;Q9BUA6
LAMC1	Laminin subunit gamma-1	NaN	21.5774	20.9551	22.9194	22.2833	23.751	24.1686	NaN	66.6667	22.6091	NaN	23.2342	22.2429	NaN	21.6423	23.5272	21.7857	21.1139	23.464	77.7778	22.43	45	45	43.2	43.2	177.6	323.31	2848500000	274	P11047
LGALS3	Galectin-3	NaN	24.1552	24.1865	NaN	23.7327	24.6204	24.1009	24.9903	66.6667	24.2977	22.9166	22.6757	23.7756	24.403	NaN	23.074	NaN	24.8778	24.6213	77.7778	23.7634	4	4	16.8	16.8	26.152	7.4977	938360000	90	P17931
PPIB	Peptidyl-prolyl cis-trans isomerase B	25.2448	26.7344	NaN	25.0292	NaN	26.857	25.5164	25.2608	66.6667	25.7738	NaN	26.9174	26.5335	NaN	26.1497	25.8222	25.8513	25.4	27.7444	77.7778	26.3455	10	10	45.8	45.8	23.742	98.701	7441100000	121	P23284
EEF1G	Elongation factor 1-gamma	24.0419	20.9782	NaN	23.4096	21.1651	NaN	23.6635	24.3105	66.6667	22.9282	24.1211	24.9608	NaN	NaN	24.5607	24.938	22.7414	21.3907	27.0352	77.7778	24.2497	20	20	49	49	50.118	323.31	6267200000	243	P26641
CFP	Properdin	23.5753	23.7408	NaN	24.7422	24.2719	NaN	24.8426	23.6371	66.6667	24.135	24.7962	23.433	23.2761	24.3877	NaN	23.7852	23.9515	24.7072	NaN	77.7778	24.0481	5	5	14.5	14.5	51.276	28.865	1024000000	98	P27918
MAPK1	Mitogen-activated protein kinase 1	NaN	23.1592	NaN	22.5276	23.7405	23.3643	23.5022	23.6407	66.6667	23.3224	NaN	23.5822	23.1001	23.9612	23.6228	23.4633	NaN	23.9771	23.557	77.7778	23.6091	15	11	53.3	40.6	41.389	183.44	1516500000	111	P28482
DLST	Dihydrolipoyllysine-residue succinyltransferase component of 2-oxoglutarate dehydrogenase complex, mitochondrial	22.3238	23.1179	NaN	22.0764	21.5616	23.362	22.8833	NaN	66.6667	22.5542	NaN	22.8475	22.5283	NaN	21.9195	22.8904	23.2791	23.5671	22.177	77.7778	22.7441	10	10	25.2	25.2	48.755	52.956	854110000	102	P36957
CFHR2	Complement factor H-related protein 2	24.3261	24.8721	NaN	23.0949	23.7055	NaN	23.3281	21.9451	66.6667	23.5453	23.6518	24.2777	24.153	NaN	23.1761	22.7632	23.7993	23.3487	NaN	77.7778	23.5957	9	4	50.7	17	30.65	77.52	597380000	67	P36980
ACADVL	Very long-chain specific acyl-CoA dehydrogenase, mitochondrial	23.2131	NaN	NaN	22.4426	22.0555	22.193	24.1541	20.8329	66.6667	22.4819	21.73	24.4436	NaN	NaN	23.9446	24.3871	24.651	24.2716	25.2216	77.7778	24.0928	25	25	52.1	52.1	70.389	323.31	4195200000	258	P49748
YARS	Tyrosine--tRNA ligase, cytoplasmic	22.2987	NaN	NaN	23.7499	24.1908	23.0555	24.04	23.9966	66.6667	23.5553	22.1593	23.753	NaN	NaN	23.541	24.7534	22.4825	23.6903	24.5595	77.7778	23.5627	22	22	47.5	47.5	59.143	113.14	2499800000	198	P54577
EIF5	Eukaryotic translation initiation factor 5	NaN	23.5875	NaN	24.2678	23.3137	24.3325	25.0056	24.5676	66.6667	24.1791	23.9862	23.1533	NaN	NaN	23.7433	24.0189	23.1843	24.5148	25.6109	77.7778	24.0303	12	12	34.1	34.1	49.222	50.892	1940900000	108	P55010
NAP1L1	Nucleosome assembly protein 1-like 1	24.4959	NaN	NaN	24.3747	24.8713	25.6877	25.3714	25.9915	66.6667	25.1321	NaN	24.7071	25.04	25.0259	25.0167	25.5381	NaN	25.5245	25.7039	77.7778	25.2223	10	9	37.3	34.8	45.374	212.07	4453000000	185	P55209
RPS16	Small ribosomal subunit protein uS9	24.0499	24.6636	24.225	NaN	21.7887	25.1565	22.8734	NaN	66.6667	23.7929	NaN	25.1278	24.3578	NaN	25.032	23.7326	24.836	23.796	25.827	77.7778	24.6727	8	8	52.1	52.1	16.445	12.42	2507200000	82	P62249
LIPE	Hormone-sensitive lipase	22.2207	NaN	NaN	21.3571	21.8936	23.0196	24.6265	21.5125	66.6667	22.4383	22.7492	23.2884	NaN	NaN	22.0959	24.3545	22.2752	23.8024	22.14	77.7778	22.9579	19	19	30.4	30.4	116.6	204.36	884280000	82	Q05469;REV__Q07912
ZYX	Zyxin	NaN	21.9084	NaN	23.9519	24.4868	22.5359	24.3202	23.1792	66.6667	23.3971	21.781	NaN	22.7245	NaN	21.9753	25.4696	23.6586	23.4175	24.4043	77.7778	23.3473	17	17	51.9	51.9	61.277	239.39	1625800000	205	Q15942
UBR4	E3 ubiquitin-protein ligase UBR4	25.1936	NaN	NaN	26.2479	25.4106	24.3813	25.6162	25.6536	66.6667	25.4172	25.4932	25.1229	NaN	NaN	25.9583	25.5711	22.5387	25.2731	26.1468	77.7778	25.1577	69	69	18.1	18.1	573.83	323.31	4810000000	388	Q5T4S7
HUWE1	E3 ubiquitin-protein ligase HUWE1	22.5004	NaN	NaN	23.8051	22.3378	21.2488	23.351	23.1978	66.6667	22.7401	22.3579	22.842	NaN	NaN	22.8243	23.1836	20.4674	22.3881	24.2064	77.7778	22.61	45	45	14.7	14.7	481.89	293.61	1687800000	225	Q7Z6Z7
PDXP	Chronophin	23.8491	23.8386	NaN	22.3995	23.6961	23.0655	22.6878	22.8354	77.7778	23.196	NaN	23.2155	23.8924	24.1985	23.9605	NaN	23.896	23.8127	22.053	77.7778	23.5755	7	6	34.8	31.4	31.698	37.762	751500000	96	Q96GD0
ATG3	Ubiquitin-like-conjugating enzyme ATG3	23.7471	NaN	NaN	23.017	23.6414	23.4946	22.9313	24.1945	66.6667	23.5043	NaN	23.2386	22.857	23.6266	23.5436	22.9593	NaN	23.6698	23.1329	77.7778	23.2897	6	6	29.9	29.9	35.864	24.074	1214600000	148	Q9NT62
PADI4	Protein-arginine deiminase type-4	22.5946	NaN	NaN	23.8994	22.2766	21.0974	24.8796	22.4182	66.6667	22.861	20.6763	23.3892	NaN	NaN	24.8268	24.0158	21.6562	22.5872	26.5138	77.7778	23.3808	19	19	40.7	40.7	74.078	323.31	3354100000	160	Q9UM07;Q2KJY2;Q9ULW8
IGKV2D-29;IGKV A18	Immunoglobulin kappa variable 2D-29;Immunoglobulin kappa variable 2-29	30.8168	27.6962	NaN	28.7441	30.5863	NaN	29.9864	30.7498	66.6667	29.7633	29.448	30.6947	NaN	NaN	30.3178	29.8847	27.787	30.3321	30.2276	77.7778	29.8131	5	3	45.8	29.2	13.143	61.994	29415000000	78	A0A075B6S2;A2NJV5;A0A0A0MRZ7
IGKV1-27	Immunoglobulin kappa variable 1-27	26.7818	26.255	NaN	24.2133	25.3712	NaN	24.4401	26.2555	66.6667	25.5528	25.1765	25.1431	NaN	NaN	26.0988	24.6296	24.5277	25.1105	24.2229	77.7778	24.987	3	2	51.3	37.6	12.711	169.94	1433100000	101	A0A075B6S5
CPNE3	Copine-3	25.0359	23.3514	NaN	24.7616	24.1542	24.4342	NaN	24.7369	66.6667	24.4124	NaN	25.45	NaN	23.5556	25.5008	25.1191	23.8442	24.5236	26.5239	77.7778	24.931	15	14	37.4	35.8	60.13	37.853	3898700000	128	O75131;Q96A23;Q9UBL6;Q8IYJ1;Q9HCH3;O95741
XRCC5	X-ray repair cross-complementing protein 5	21.2893	22.8276	NaN	22.9239	NaN	23.1841	22.8397	20.591	66.6667	22.2759	21.5637	24.2372	NaN	NaN	23.6716	23.7439	23.8446	22.9143	25.7224	77.7778	23.6711	21	21	45.2	45.2	82.704	323.31	2574300000	156	P13010
LAP3	Cytosol aminopeptidase	23.9669	22.7598	NaN	22.7775	22.5432	NaN	22.715	22.3352	66.6667	22.8496	NaN	24.9197	22.0029	NaN	24.5413	23.5147	23.9865	22.47	23.2122	77.7778	23.521	22	22	55.5	55.5	56.166	151.21	2162800000	198	P28838
EEF1D	Elongation factor 1-delta	23.3055	25.0117	NaN	22.4376	NaN	23.9195	24.0287	23.5427	66.6667	23.7076	22.9888	25.0547	23.3324	NaN	NaN	24.1283	25.055	23.9346	25.5215	77.7778	24.2879	11	10	51.2	47.3	31.121	132.09	2357800000	132	P29692
RPS4X	Small ribosomal subunit protein eS4, X isoform	22.5346	23.8143	NaN	22.1862	NaN	23.6009	23.8679	22.1913	66.6667	23.0325	21.9764	24.5541	23.6285	NaN	NaN	24.4228	24.641	23.7565	24.8411	77.7778	23.9743	14	7	49.4	28.5	29.597	69.703	2693900000	120	P62701
SLC25A3	Solute carrier family 25 member 3	24.4176	24.066	NaN	NaN	23.8748	24.9314	24.0487	24.1708	66.6667	24.2516	NaN	25.0182	24.2616	NaN	24.4729	24.693	23.8106	24.7153	25.7642	77.7778	24.6765	9	9	34.3	34.3	40.094	135.53	2459400000	88	Q00325
DHX9	ATP-dependent RNA helicase A	23.8728	NaN	NaN	23.6156	23.0614	21.5917	23.8264	23.499	66.6667	23.2445	23.3264	24.5024	NaN	NaN	24.5044	23.9872	23.5718	21.9577	25.8128	77.7778	23.9518	28	28	31.4	31.4	140.96	323.31	2748300000	222	Q08211
DDB1	DNA damage-binding protein 1	24.8947	NaN	NaN	26.2794	24.7894	22.33	21.8936	25.7304	66.6667	24.3196	26.3253	25.2366	NaN	NaN	25.915	24.5869	22.2969	21.2176	26.8976	77.7778	24.6394	44	44	44.6	44.6	126.97	323.31	6335900000	280	Q16531
DPYSL2	Dihydropyrimidinase-related protein 2	24.1317	22.684	NaN	20.8846	21.1487	NaN	23.2613	23.1262	66.6667	22.5394	21.064	23.8737	NaN	NaN	22.8202	24.7589	22.9631	22.2772	23.9931	77.7778	23.1072	22	20	59.6	55.6	62.293	323.31	1568700000	171	Q16555;Q14194
HSD17B12	Very-long-chain 3-oxoacyl-CoA reductase	24.0955	24.2388	NaN	23.6244	23.4185	24.162	24.021	NaN	66.6667	23.9267	NaN	25.1195	23.9202	NaN	24.1136	23.7591	23.202	23.3818	24.172	77.7778	23.9526	9	9	36.5	36.5	34.324	16.013	1402200000	66	Q53GQ0
AP2M1	AP-2 complex subunit mu	26.7701	26.4042	NaN	28.7268	25.9529	26.1933	NaN	27.4478	66.6667	26.9159	27.5769	26.8688	NaN	NaN	27.0508	27.4698	25.9263	27.0831	28.2574	77.7778	27.1762	13	13	35.9	35.9	49.654	59.885	2770200000	67	Q96CW1
CORO1C	Coronin-1C	23.2277	NaN	NaN	25.9134	25.2749	22.5429	23.8643	24.1413	66.6667	24.1608	24.8818	24.5742	NaN	NaN	24.9877	25.7233	23.8983	21.1959	27.4045	77.7778	24.6665	14	14	32.7	32.7	53.248	227.23	2868800000	149	Q9ULV4
ASL	Argininosuccinate lyase	23.4947	23.4686	NaN	23.4133	23.4151	22.5591	NaN	22.7103	66.6667	23.1768	NaN	23.1447	23.4031	23.7482	23.6684	NaN	22.6014	22.3319	NaN	66.6667	23.1496	6	6	16.8	16.8	51.657	18.889	470170000	50	P04424
F13B	Coagulation factor XIII B chain	24.5705	22.86	NaN	24.8709	24.3673	NaN	23.2214	24.89	66.6667	24.13	25.335	24.1181	NaN	NaN	24.2002	24.7363	NaN	22.3517	24.4532	66.6667	24.1991	18	17	42.2	41	75.51	170.41	1558300000	140	P05160
CTPS1	CTP synthase 1	23.0662	21.7901	NaN	22.9949	22.5431	NaN	23.7331	23.5645	66.6667	22.9487	NaN	23.1789	NaN	NaN	22.7642	22.9825	21.8243	22.3835	22.7055	66.6667	22.6398	12	10	25	20.6	66.69	258.36	827760000	83	P17812
GLRX	Glutaredoxin-1	NaN	23.7523	23.4842	22.031	23.4796	23.3675	NaN	22.8226	66.6667	23.1562	22.6184	22.789	NaN	23.6463	NaN	21.6271	22.5537	NaN	22.4634	66.6667	22.6163	5	5	66	66	11.776	74.386	528710000	54	P35754
TUFM	Elongation factor Tu, mitochondrial	22.874	22.2597	NaN	22.6475	21.6904	22.7372	23.8691	NaN	66.6667	22.6796	NaN	24.1988	NaN	NaN	22.9053	24.342	24.278	22.839	25.2008	66.6667	23.9606	18	18	46.4	46.4	49.874	168.79	1784500000	132	P49411
HSD17B4	Peroxisomal multifunctional enzyme type 2	21.235	NaN	21.1877	22.0372	22.1847	NaN	20.5276	21.9911	66.6667	21.5272	NaN	23.3415	20.448	NaN	22.9578	23.1266	21.3173	NaN	24.3973	66.6667	22.5981	23	23	45.5	45.5	79.685	118.49	1468900000	151	P51659
COTL1	Coactosin-like protein	25.1242	23.0216	NaN	24.132	24.64	NaN	22.7577	24.8596	66.6667	24.0892	22.8924	25.5372	NaN	NaN	25.6862	24.8825	24.2955	NaN	26.5409	66.6667	24.9725	9	9	73.9	73.9	15.945	175.82	3305300000	125	Q14019
DYNC1H1	Cytoplasmic dynein 1 heavy chain 1	NaN	24.1319	NaN	22.9303	23.2914	27.2897	27.7445	23.7468	66.6667	24.8558	NaN	26.632	NaN	NaN	25.4463	25.7787	25.1446	24.7288	27.1046	66.6667	25.8058	67	67	20.4	20.4	532.4	217.44	5593500000	236	Q14204
ATL3	Atlastin-3	NaN	23.6531	NaN	23.396	23.2237	23.1949	23.4397	23.0598	66.6667	23.3279	NaN	23.8435	NaN	NaN	24.0072	23.9289	24.3907	22.7735	24.4031	66.6667	23.8911	16	16	44.7	44.7	60.541	108.67	1524000000	133	Q6DD88
UNC13D	Protein unc-13 homolog D	21.8251	NaN	NaN	22.8936	22.9708	22.9587	22.0932	21.734	66.6667	22.4126	NaN	23.2062	NaN	NaN	23.5978	23.438	22.484	22.492	22.9706	66.6667	23.0314	17	17	24.6	24.6	123.28	109.99	1145200000	142	Q70J99
CRLF3	Cytokine receptor-like factor 3	24.9334	NaN	23.8735	25.602	25.6928	NaN	24.6532	23.8895	66.6667	24.7741	25.3375	23.6675	22.8604	NaN	NaN	25.2592	NaN	23.6594	25.0561	66.6667	24.3067	15	15	41.9	41.9	49.765	212.16	1482200000	158	Q8IUI8
IPO9	Importin-9	24.1479	NaN	NaN	23.4619	24.2733	23.675	23.4731	25.5269	66.6667	24.093	NaN	23.595	22.6613	24.1704	23.3611	24.1189	NaN	24.9803	NaN	66.6667	23.8145	17	17	26.2	26.2	115.96	323.31	1911300000	184	Q96P70
ERMAP	Erythroid membrane-associated protein	23.3676	NaN	NaN	25.5646	24.9145	22.5857	24.3923	24.277	66.6667	24.1836	NaN	23.9562	NaN	23.9115	25.3907	24.3774	NaN	24.2087	23.9412	66.6667	24.2976	9	9	27.6	27.6	52.604	62.354	1033900000	77	Q96PL5
C20orf27	Adipose-secreted signaling protein	NaN	24.1167	25.3857	NaN	24.2223	24.6398	23.717	24.3382	66.6667	24.4033	NaN	NaN	24.4241	24.6514	23.8849	23.136	23.2313	NaN	23.358	66.6667	23.781	5	5	46	46	19.291	52.921	683580000	50	Q9GZN8
HDHD2	Haloacid dehalogenase-like hydrolase domain-containing protein 2	NaN	21.9368	NaN	21.5087	22.6785	23.7437	23.5314	23.4838	66.6667	22.8138	22.5552	22.4116	NaN	NaN	NaN	22.9093	22.7539	23.8242	21.3843	66.6667	22.6397	7	7	53.7	53.7	28.536	38.726	734400000	105	Q9H0R4
RAB1B	Ras-related protein Rab-1B	NaN	24.6931	24.6315	25.3215	25.691	NaN	24.5571	26.7705	66.6667	25.2775	25.6419	NaN	24.803	NaN	NaN	26.3755	25.6495	24.0852	25.9189	66.6667	25.4123	10	4	65.7	31.3	22.171	85.702	2115400000	85	Q9H0U4;Q92928
BOLA2	BolA-like protein 2	24.3547	NaN	NaN	24.4638	24.3708	23.8395	23.4809	23.7077	66.6667	24.0362	24.4252	24.3182	NaN	NaN	24.2596	23.7984	NaN	23.3665	23.6761	66.6667	23.974	3	3	51.2	51.2	10.116	66.199	1308800000	96	Q9H3K6
EIF2S1	Eukaryotic translation initiation factor 2 subunit 1	23.4314	21.4053	NaN	23.8264	23.4896	NaN	23.1234	24.347	66.6667	23.2705	22.8135	24.3775	NaN	NaN	23.7199	24.3054	23.0186	NaN	25.4662	66.6667	23.9502	14	14	50.5	50.5	36.112	93.118	1624300000	120	P05198
NCF1;NCF1B;NCF1C	Neutrophil cytosol factor 1;Putative neutrophil cytosol factor 1B;Putative neutrophil cytosol factor 1C	23.488	22.0078	NaN	22.5566	22.3656	NaN	23.1004	22.0335	66.6667	22.592	NaN	23.9638	NaN	NaN	22.9269	24.129	22.1801	23.0569	24.2661	66.6667	23.4205	13	13	39.7	39.7	44.681	99.025	1610000000	136	P14598;A6NI72;A8MVU1
BID	BH3-interacting domain death agonist	24.4098	23.7979	24.9455	NaN	22.9192	23.8193	NaN	22.5261	66.6667	23.7363	NaN	23.7781	23.9008	NaN	23.5748	23.0932	NaN	23.001	22.069	66.6667	23.2361	5	5	42.1	42.1	21.994	120.51	647490000	70	P55957
RPL30	Large ribosomal subunit protein eL30	24.4986	24.3452	23.974	21.8862	NaN	24.5206	22.9211	NaN	66.6667	23.6909	NaN	25.0109	23.5497	NaN	25.3276	22.4997	25.1441	NaN	22.929	66.6667	24.0769	6	6	58.3	58.3	12.784	27.604	1292200000	76	P62888
UGGT1	UDP-glucose:glycoprotein glucosyltransferase 1	NaN	21.3768	NaN	21.3991	22.1782	21.1737	22.9563	22.8585	66.6667	21.9904	NaN	23.204	NaN	NaN	22.132	23.6262	20.9244	22.7446	24.5482	66.6667	22.8632	33	33	31.6	31.6	177.19	247.78	1905000000	194	Q9NYU2;Q9NYU1
PADI2	Protein-arginine deiminase type-2	22.5359	NaN	NaN	22.5255	22.5507	22.8443	21.6464	22.6269	66.6667	22.4549	23.5634	22.9697	NaN	NaN	22.4441	23.438	23.2336	NaN	25.1961	66.6667	23.4741	14	14	27.7	27.7	75.563	323.31	1262800000	87	Q9Y2J8
PGRMC2	Membrane-associated progesterone receptor component 2	23.3756	24.0745	24.1033	NaN	22.4566	23.5483	22.4213	NaN	66.6667	23.3299	NaN	23.0763	23.6852	NaN	23.0188	22.4489	22.7508	NaN	NaN	55.5556	22.996	5	4	26.5	22.4	23.818	96.752	642160000	58	O15173
RGS10	Regulator of G-protein signaling 10	24.2012	26.9846	NaN	25.2098	24.2362	NaN	23.883	24.324	66.6667	24.8064	NaN	NaN	27.1871	NaN	24.6629	24.8068	NaN	23.2683	24.3382	55.5556	24.8526	10	10	59.1	59.1	21.21	199.19	1322100000	79	O43665
AP2A2	AP-2 complex subunit alpha-2	23.3704	NaN	NaN	22.3111	22.2634	23.2666	22.8357	23.2859	66.6667	22.8888	NaN	23.3947	NaN	NaN	23.0363	23.1229	NaN	22.9516	23.6796	55.5556	23.237	21	12	33.3	21.8	103.96	139.49	970840000	87	O94973
CFD	Complement factor D	24.1391	25.0774	23.886	NaN	23.3848	23.8125	23.4196	NaN	66.6667	23.9532	23.0933	23.9562	NaN	25.4927	NaN	NaN	NaN	23.1931	22.3095	55.5556	23.6089	6	6	45.5	45.5	27.033	33.949	463290000	56	P00746
PROC	Vitamin K-dependent protein C	23.0537	24.844	24.4654	NaN	21.8264	23.7636	22.7063	NaN	66.6667	23.4432	23.6161	22.7808	23.8061	23.966	22.5048	NaN	NaN	NaN	NaN	55.5556	23.3347	6	6	23.4	23.4	52.071	66.995	364010000	58	P04070
CES1	Liver carboxylesterase 1	22.2962	NaN	NaN	22.6855	23.4939	21.8846	22.9327	22.4201	66.6667	22.6188	NaN	24.0499	NaN	NaN	22.7862	24.8721	NaN	21.5923	25.0091	55.5556	23.6619	22	22	46.2	46.2	62.52	186.68	3228000000	175	P23141;Q9UKY3
ESYT1	Extended synaptotagmin-1	22.9042	NaN	NaN	22.7912	22.7959	20.1117	23.0751	22.5388	66.6667	22.3695	NaN	23.6786	NaN	NaN	23.5198	24.1286	21.3251	NaN	25.7744	55.5556	23.6853	28	28	38	38	122.85	323.31	3352200000	244	Q9BSJ8
PGLS	6-phosphogluconolactonase	NaN	23.5133	23.3206	22.7524	23.7362	24.254	NaN	23.5776	66.6667	23.5257	NaN	NaN	23.8873	24.8125	NaN	22.1645	NaN	22.8152	NaN	44.4444	23.4198	8	8	48.4	48.4	27.547	41.999	643930000	78	O95336
CPA3	Mast cell carboxypeptidase A	23.4717	20.815	NaN	21.4656	NaN	24.6601	21.8384	21.0402	66.6667	22.2152	NaN	25.864	NaN	NaN	22.8083	24.3888	23.4586	NaN	NaN	44.4444	24.1299	8	8	22.1	22.1	48.669	67.596	1304600000	61	P15088
OGN	Mimecan	NaN	25.118	25.2877	22.3884	21.6395	24.3936	NaN	24.5481	66.6667	23.8959	NaN	21.8606	22.0451	NaN	23.0357	NaN	NaN	NaN	22.625	44.4444	22.3916	11	11	43.6	43.6	33.922	323.31	2425000000	85	P20774
MAOB	Amine oxidase [flavin-containing] B	23.3498	NaN	NaN	23.5146	23.7412	23.3531	24.7634	23.3429	66.6667	23.6775	NaN	23.7772	NaN	NaN	NaN	25.3594	22.4592	NaN	25.293	44.4444	24.2222	12	11	33.1	31	58.762	122.9	1332400000	95	P27338
GSTM2	Glutathione S-transferase Mu 2	NaN	23.8954	NaN	23.7375	24.7074	24.9293	24.7016	25.4083	66.6667	24.5632	NaN	NaN	24.3056	NaN	NaN	24.9608	NaN	24.9158	23.2188	44.4444	24.3503	8	5	48.6	33.5	25.744	17.81	960370000	57	P28161
GMPPA	Mannose-1-phosphate guanyltransferase alpha	23.0964	22.0018	NaN	NaN	23.1797	22.5622	23.7912	23.3649	66.6667	22.9994	NaN	NaN	NaN	23.0469	NaN	23.8398	NaN	23.5519	23.0142	44.4444	23.3632	9	9	37.4	37.4	46.291	103.13	608740000	87	Q96IJ6
TNC	Tenascin	21.5701	21.9373	NaN	25.6566	24.1989	21.5503	NaN	22.6383	66.6667	22.9252	NaN	22.2169	NaN	NaN	20.3162	NaN	NaN	NaN	28.0066	33.3333	23.5132	36	36	24.5	24.5	240.85	323.31	3265400000	153	P24821
LAMB2	Laminin subunit beta-2	NaN	19.059	19.5066	20.2243	20.4404	20.2245	21.2999	NaN	66.6667	20.1258	NaN	NaN	NaN	NaN	NaN	NaN	18.5487	NaN	21.1845	22.2222	19.8666	37	37	28.9	28.9	195.98	323.31	923970000	118	P55268
POSTN	Periostin	NaN	23.2802	NaN	22.1802	20.644	21.8993	21.8905	23.3556	66.6667	22.2083	NaN	NaN	NaN	NaN	NaN	NaN	NaN	22.3791	23.5698	22.2222	22.9744	17	7	33.9	15.4	93.313	296.37	958660000	95	Q15063
PLA2G2A	Phospholipase A2, membrane associated	NaN	24.0109	21.9425	23.4621	20.3833	20.8702	21.5026	NaN	66.6667	22.0286	NaN	NaN	20.7498	NaN	21.6611	NaN	NaN	NaN	NaN	22.2222	21.2055	6	6	36.1	36.1	16.083	33.414	846740000	38	P14555
SH3BGRL	Adapter SH3BGRL	25.3261	24.1406	24.8029	NaN	24.71	25.0406	NaN	24.6617	66.6667	24.7803	24.1741	24.8606	25.0258	25.7465	25.7299	23.3178	24.8579	24.246	24.3875	100	24.7051	6	6	78.1	78.1	12.774	186.68	1986200000	111	O75368
ADH1C	Alcohol dehydrogenase 1C	NaN	25.3172	23.3762	NaN	22.8597	NaN	24.6513	25.9159	55.5556	24.4241	23.7941	26.1565	25.4415	24.0113	22.9198	23.6458	24.4709	26.5547	25.0277	100	24.6691	9	2	28.8	10.9	39.867	127.11	2066200000	94	P00326
PTMA	Prothymosin alpha	23.8332	25.6226	26.1884	NaN	21.6334	23.3477	NaN	NaN	55.5556	24.1251	24.2765	24.2848	25.8519	24.7237	25.5686	21.5067	26.0418	20.9957	21.9802	100	23.9144	7	7	36	36	12.203	323.31	1281600000	142	P06454
STMN1	Stathmin	24.009	25.0953	26.4761	23.4885	23.2505	NaN	NaN	NaN	55.5556	24.4639	23.052	25.4615	25.9354	24.8319	26.0079	21.9936	25.7941	23.0015	23.2608	100	24.371	7	6	42.3	36.2	17.302	50.825	1640900000	84	P16949
MCTS1	Malignant T-cell-amplified sequence 1;Malignant T-cell-amplified sequence 2	NaN	25.1356	NaN	26.8067	25.5571	NaN	25.9518	26.9767	55.5556	26.0856	25.5154	27.1665	25.4142	24.0792	25.9644	25.8463	25.5479	25.9541	27.3135	100	25.8668	8	8	62.4	62.4	20.555	69.657	3002600000	94	Q9ULC4;A0A3B3IRV3
LRG1	Leucine-rich alpha-2-glycoprotein	26.121	24.7736	26.4912	NaN	22.7146	25.9955	23.263	NaN	66.6667	24.8931	24.8621	24.7172	25.0896	25.7104	23.3314	NaN	25.4943	23.6417	22.661	88.8889	24.4385	10	10	41.2	41.2	38.177	287.75	1418600000	89	P02750
PSMB5	Proteasome subunit beta type-5	25.8062	NaN	NaN	27.0452	26.4153	NaN	25.3516	26.3947	55.5556	26.2026	25.8011	25.6607	NaN	23.3435	26.0637	26.5112	24.7587	24.8073	26.3634	88.8889	25.4137	11	11	54	54	28.48	167.89	4899500000	265	P28074
HNRNPH1	Heterogeneous nuclear ribonucleoprotein H	24.4447	24.3944	NaN	23.6955	NaN	25.2152	24.2741	NaN	55.5556	24.4048	23.815	26.0347	24.5328	NaN	24.8747	24.9255	24.7378	24.3298	25.2119	88.8889	24.8078	14	8	37	18.9	49.229	323.31	3206900000	175	P31943
THOP1	Thimet oligopeptidase	NaN	22.716	NaN	24.2007	23.9682	NaN	24.4806	24.0409	55.5556	23.8813	23.2932	22.782	NaN	22.4008	23.4576	24.0552	22.9807	24.0513	23.5031	88.8889	23.3155	16	16	27.7	27.7	78.839	46.601	1135000000	96	P52888
SET;SETSIP	Protein SET;Protein SETSIP	24.4722	25.1584	25.731	NaN	NaN	25.1297	22.3816	NaN	55.5556	24.5746	22.6509	24.6161	24.5482	23.5788	24.6204	21.9295	23.9872	NaN	24.0002	88.8889	23.7414	7	7	33.8	33.8	33.488	203.86	2175100000	151	Q01105;P0DME0
PRPSAP1	Phosphoribosyl pyrophosphate synthase-associated protein 1	23.3802	NaN	NaN	23.0756	23.3419	NaN	23.6105	24.0604	55.5556	23.4937	NaN	22.3785	22.9665	23.1422	23.0904	23.8403	22.2143	24.0623	22.9534	88.8889	23.081	10	9	41.6	37.6	39.393	154.13	1056700000	123	Q14558
GUK1	Guanylate kinase	22.3402	22.8881	23.6934	NaN	22.6193	NaN	22.3956	22.4636	66.6667	22.7334	22.3481	22.0518	23.3525	24.6925	22.1413	21.5089	22.6177	23.7127	NaN	88.8889	22.8032	7	7	54.3	54.3	21.725	22.144	433360000	57	Q16774
LRRC59	Leucine-rich repeat-containing protein 59	NaN	23.6121	NaN	22.6488	21.6542	23.5813	22.9687	NaN	55.5556	22.893	21.4554	23.2778	22.1353	NaN	22.3608	22.925	22.983	22.4616	23.0829	88.8889	22.5852	10	10	37.5	37.5	34.93	32.295	773640000	88	Q96AG4
VTA1	Vacuolar protein sorting-associated protein VTA1 homolog	NaN	NaN	NaN	23.0832	23.6976	23.7018	23.4081	24.3788	55.5556	23.6539	NaN	22.991	23.6673	23.7757	23.2823	23.7918	22.846	24.4085	22.8336	88.8889	23.4495	5	5	25.1	25.1	33.879	226.04	662100000	59	Q9NP79
COPS3	COP9 signalosome complex subunit 3	24.1948	24.4952	NaN	23.7756	24.2418	NaN	NaN	23.2647	55.5556	23.9944	22.9008	23.8979	24.8202	23.889	23.8836	23.84	NaN	23.5782	23.5696	88.8889	23.7974	7	7	24.3	24.3	47.873	53.282	922180000	85	Q9UNS2
RUVBL2	RuvB-like 2	NaN	23.6307	NaN	24.7929	22.9944	NaN	23.5651	24.4022	55.5556	23.8771	22.5961	23.2825	21.9556	NaN	24.7518	23.2928	23.274	24.1261	22.9041	88.8889	23.2729	18	18	43.8	43.8	51.156	54.087	2128300000	161	Q9Y230
CAB39	Calcium-binding protein 39	NaN	NaN	23.7983	22.769	23.0981	NaN	22.9299	23.1244	55.5556	23.1439	NaN	23.2313	24.1679	24.2907	23.7918	22.9241	22.9715	23.3469	23.2538	88.8889	23.4973	8	8	26.1	26.1	39.869	17.61	824980000	80	Q9Y376
RPL7	Large ribosomal subunit protein uL30	24.2799	23.0003	NaN	23.4443	NaN	24.561	24.4637	NaN	55.5556	23.9499	23.9652	24.7785	22.2658	NaN	25.0049	25.2273	24.2812	24.088	26.0335	88.8889	24.4555	10	10	44	44	29.225	62.658	3016400000	120	P18124
SFPQ	Splicing factor, proline- and glutamine-rich	20.3702	NaN	NaN	21.711	NaN	21.2429	22.4142	19.7207	55.5556	21.0918	20.5876	23.6168	18.9839	NaN	22.2247	24.0732	23.2276	21.6927	26.5843	88.8889	22.6239	23	22	38.3	37.2	76.149	323.31	3962300000	200	P23246
HNRNPA3	Heterogeneous nuclear ribonucleoprotein A3	23.3512	22.9684	22.1699	23.0714	NaN	22.9754	NaN	22.2263	66.6667	22.7938	22.449	24.1398	22.2954	21.935	23.6654	24.1428	23.8983	NaN	24.9923	88.8889	23.4397	11	11	34.4	34.4	39.594	261.02	1217700000	89	P51991
RPS13	Small ribosomal subunit protein uS15	NaN	24.3119	NaN	23.5321	NaN	25.4236	24.8231	23.0633	55.5556	24.2308	23.3707	26.0964	24.405	NaN	25.8578	24.9772	25.3539	24.3021	26.9528	88.8889	25.1645	6	6	41.1	41.1	17.222	12.682	4451900000	96	P62277
BASP1	Brain acid soluble protein 1	20.1495	24.1014	25.3395	NaN	NaN	NaN	19.675	19.2244	55.5556	21.698	NaN	21.7862	24.826	21.5154	22.2603	18.9903	24.9666	22.6226	24.1027	88.8889	22.6338	12	12	67.4	67.4	22.693	323.31	862900000	151	P80723
IGLV3-9	Immunoglobulin lambda variable 3-9	24.589	25.5614	24.3452	NaN	24.2604	NaN	24.3165	25.4526	66.6667	24.7542	23.7075	24.4937	25.3788	24.3608	23.9099	NaN	24.0161	NaN	24.9299	77.7778	24.3995	5	2	46.1	16.5	12.332	2.4398	692020000	32	A0A075B6K5
PSMD14	26S proteasome non-ATPase regulatory subunit 14	NaN	23.3442	NaN	24.1259	24.0642	NaN	24.486	24.5712	55.5556	24.1183	23.0078	23.5309	23.5861	23.9018	NaN	24.2058	NaN	24.5582	23.0645	77.7778	23.6936	5	5	22.3	22.3	34.577	4.8954	738320000	48	O00487
SYNCRIP	Heterogeneous nuclear ribonucleoprotein Q	22.409	NaN	NaN	22.8322	NaN	22.2582	23.5052	23.166	55.5556	22.8341	22.7492	24.0483	21.8933	NaN	NaN	23.9523	23.3275	22.3391	25.1688	77.7778	23.3541	18	14	38.2	31.8	69.602	172.41	1873700000	124	O60506
RTN3	Reticulon-3	26.6442	25.8901	26.8729	NaN	25.27	26.5136	NaN	NaN	55.5556	26.2382	24.1249	26.5773	25.8314	25.663	27.1028	24.7022	NaN	NaN	24.838	77.7778	25.5485	4	4	6.8	6.8	112.61	177.34	2923200000	92	O95197
GOT2	Aspartate aminotransferase, mitochondrial	22.9524	24.0187	NaN	NaN	22.7036	24.0807	22.7612	NaN	55.5556	23.3033	NaN	23.7973	24.0421	NaN	23.2798	22.5252	24.0996	24.2093	21.993	77.7778	23.4209	9	9	24.4	24.4	47.517	48.487	808600000	100	P00505
APOC1	Apolipoprotein C-I	24.7846	28.6529	27.7684	NaN	24.6082	25.5045	NaN	NaN	55.5556	26.2637	28.5379	24.8403	27.4143	26.7099	23.7346	NaN	26.8232	NaN	23.577	77.7778	25.9482	3	3	24.1	24.1	9.3318	6.7597	1386000000	41	P02654
SAA1;SAA2	Serum amyloid A-1 protein;Serum amyloid A-2 protein	25.5032	NaN	24.1178	NaN	NaN	24.1817	22.6254	23.9379	55.5556	24.0732	25.2726	25.3203	24.2212	NaN	NaN	21.3858	23.88	23.0898	22.1293	77.7778	23.6142	2	2	27.9	27.9	13.532	205.76	930140000	61	P0DJI8;P0DJI9
ATP2B4	Plasma membrane calcium-transporting ATPase 4	NaN	20.8801	NaN	24.3163	23.7994	NaN	23.4008	23.3926	55.5556	23.1578	22.6329	23.3733	NaN	NaN	21.9949	24.3772	21.8561	22.451	24.2669	77.7778	22.9932	21	14	28.4	21	137.92	287.64	1282600000	177	P23634;Q16720;Q01814
CAPG	Macrophage-capping protein	NaN	22.1899	NaN	23.1441	NaN	22.0784	23.6007	21.4291	55.5556	22.4884	NaN	24.2449	21.8617	NaN	24.7704	23.8555	22.412	22.5281	25.1565	77.7778	23.547	12	12	53.4	53.4	38.498	193.31	1845400000	101	P40121
PAFAH1B1	Platelet-activating factor acetylhydrolase IB subunit beta	25.0479	NaN	NaN	25.9784	24.7143	NaN	22.6943	25.2126	55.5556	24.7295	25.5194	24.8784	NaN	NaN	24.241	24.4311	22.6799	22.1537	24.9358	77.7778	24.1199	15	15	50.5	50.5	46.637	84.854	2317400000	142	P43034
TNNT3	Troponin T, fast skeletal muscle	NaN	20.855	NaN	22.5467	23.8372	25.6993	25.309	20.3899	66.6667	23.1062	NaN	23.3365	21.2283	NaN	22.8131	25.267	28.0026	26.6784	26.9976	77.7778	24.9034	11	9	33.1	29	31.824	312.35	6331700000	180	P45378
SARS	Serine--tRNA ligase, cytoplasmic	21.4826	NaN	NaN	22.5301	21.7075	NaN	23.3958	22.54	55.5556	22.3312	21.6987	23.4928	NaN	NaN	22.9404	23.6713	22.493	22.9027	24.9118	77.7778	23.1587	18	18	39.9	39.9	58.777	130.3	1601400000	110	P49591
AMPD3	AMP deaminase 3	22.5312	NaN	NaN	23.3299	22.7887	NaN	23.9865	23.3549	55.5556	23.1982	23.7381	22.9534	NaN	NaN	23.1629	23.8151	21.5314	22.9425	25.7071	77.7778	23.4072	19	18	34.3	33	88.811	82.806	1550100000	160	Q01432
CUL3	Cullin-3	23.1919	NaN	NaN	24.2536	23.8744	NaN	24.1983	24.3219	55.5556	23.968	23.8544	23.3815	NaN	NaN	24.0272	24.324	21.6542	23.4507	24.3357	77.7778	23.5754	24	24	39.5	39.5	88.929	191.42	2470700000	258	Q13618
GAPVD1	GTPase-activating protein and VPS9 domain-containing protein 1	NaN	22.2068	NaN	23.6303	23.6382	NaN	24.6558	24.0541	55.5556	23.6371	23.6649	22.8391	20.7756	NaN	NaN	24.2493	21.1926	24.321	23.2302	77.7778	22.8961	30	30	28.4	28.4	164.98	237.67	2036000000	195	Q14C86
IMMT	MICOS complex subunit MIC60	NaN	27.0791	29.5391	26.2084	NaN	27.1628	25.9713	NaN	55.5556	27.1921	NaN	26.3914	27.461	NaN	23.6822	25.9718	27.0421	26.4688	26.1846	77.7778	26.1717	23	23	38.9	38.9	83.677	117.4	2869300000	118	Q16891
OLFM4	Olfactomedin-4	21.905	23.202	22.366	NaN	21.3506	24.4282	NaN	NaN	55.5556	22.6504	22.4412	23.0686	24.8441	22.1076	NaN	22.9152	25.0732	NaN	22.9784	77.7778	23.3469	12	12	27.5	27.5	57.279	303.28	1105000000	93	Q6UX06
MYLPF	Myosin regulatory light chain 11	23.506	25.5419	NaN	23.0779	25.647	27.1557	24.0082	NaN	66.6667	24.8228	NaN	24.9575	26.2524	NaN	23.1767	24.7942	29.2581	26.4138	23.0823	77.7778	25.4193	12	12	82.2	82.2	19.014	209.73	4121200000	170	Q96A32
ABCB6	ATP-binding cassette sub-family B member 6	24.1994	NaN	NaN	24.6186	24.672	NaN	23.461	23.4956	55.5556	24.0893	23.6086	24.0829	NaN	NaN	24.2612	24.8315	23.2283	22.9913	24.0252	77.7778	23.8613	15	15	26	26	93.884	176.03	1160100000	138	Q9NP58
XPNPEP1	Xaa-Pro aminopeptidase 1	23.1437	NaN	NaN	23.0681	23.1618	NaN	23.8138	22.7301	55.5556	23.1835	22.8438	22.9096	NaN	NaN	23.6889	24.3534	22.3226	23.6077	23.3012	77.7778	23.2896	10	10	25	25	69.917	44.856	1081900000	73	Q9NQW7
HGS	Hepatocyte growth factor-regulated tyrosine kinase substrate	25.112	NaN	NaN	24.9287	24.975	NaN	25.3536	25.4106	55.5556	25.156	24.6947	23.8847	23.2928	NaN	NaN	26.0797	23.416	25.7917	24.5901	77.7778	24.5357	13	13	21	21	86.191	83.788	1364000000	99	O14964
ATP2A1	Sarcoplasmic/endoplasmic reticulum calcium ATPase 1	NaN	NaN	NaN	22.9728	23.8332	24.1623	22.7258	22.7872	55.5556	23.2963	NaN	22.7864	23.4737	NaN	22.4992	24.2487	26.6759	24.208	25.232	77.7778	24.1605	28	13	30.9	13.7	110.25	110.29	1788900000	117	O14983
ARPC1B	Actin-related protein 2/3 complex subunit 1B	24.9332	NaN	NaN	24.809	24.1238	NaN	22.9465	23.7121	55.5556	24.1049	24.2043	24.5012	NaN	NaN	25.1503	25.356	23.6983	23.6996	26.4963	77.7778	24.7294	14	12	43.5	37.4	40.949	246	3937200000	162	O15143
XRCC6	X-ray repair cross-complementing protein 6	22.1678	NaN	NaN	21.5916	NaN	22.1061	22.7167	20.2454	55.5556	21.7655	20.0443	24.0869	NaN	NaN	23.0608	23.437	24.318	21.7681	26.3718	77.7778	23.2981	27	27	49.1	49.1	69.842	323.31	3619200000	226	P12956
RPL9	Large ribosomal subunit protein uL6	22.3454	NaN	NaN	21.3856	22.589	23.6834	21.5211	NaN	55.5556	22.3049	NaN	22.5789	21.9587	NaN	23.926	22.4186	23.1647	21.9592	25.3181	77.7778	23.0463	8	8	57.8	57.8	21.863	323.31	1272100000	88	P32969
MAP2K3	Dual specificity mitogen-activated protein kinase kinase 3	23.6076	NaN	NaN	23.8523	23.3372	NaN	23.7564	24.2006	55.5556	23.7508	23.3229	23.5829	NaN	NaN	23.6951	24.0242	22.4571	21.9446	24.3828	77.7778	23.3442	11	11	36.6	36.6	39.318	105.42	1228100000	110	P46734;P52564
RPS18	Small ribosomal subunit protein uS13	24.3856	25.3227	NaN	NaN	NaN	24.9128	23.8163	22.102	55.5556	24.1079	NaN	25.785	25.2216	NaN	25.2722	23.6568	25.697	23.9546	25.8135	77.7778	25.0573	9	9	48	48	17.718	18.147	3426300000	78	P62269
NUCB2	Nucleobindin-2	21.6771	23.4499	22.7402	21.3657	NaN	22.0514	NaN	NaN	55.5556	22.2569	NaN	22.7191	22.0838	22.439	21.9738	21.4929	21.8377	NaN	21.1532	77.7778	21.9571	16	16	50.5	50.5	50.222	235.37	993740000	76	P80303
HNRNPU	Heterogeneous nuclear ribonucleoprotein U	23.1879	22.047	NaN	23.2231	21.0282	NaN	NaN	21.7986	55.5556	22.2569	23.1371	24.7662	21.7649	NaN	24.0425	23.5081	21.478	NaN	26.6161	77.7778	23.6161	22	22	38.5	38.5	90.583	323.31	3317300000	189	Q00839
RPL6	Large ribosomal subunit protein eL6	23.6611	22.1131	NaN	22.0672	NaN	22.2697	22.2827	NaN	55.5556	22.4788	22.9771	24.3242	NaN	NaN	24.3076	24.001	23.2981	20.8695	26.7281	77.7778	23.7865	11	11	35.4	35.4	32.728	270.73	3805600000	112	Q02878
STXBP2	Syntaxin-binding protein 2	22.8368	NaN	NaN	23.5199	23.0254	NaN	23.541	23.4229	55.5556	23.2692	NaN	23.441	22.2915	NaN	23.9192	24.1428	22.0943	23.2811	24.9829	77.7778	23.4504	19	19	44.7	44.7	66.452	323.31	1557700000	145	Q15833
FSCN1	Fascin	25.4201	NaN	NaN	26.0067	24.9557	NaN	22.4619	25.6806	55.5556	24.905	25.0716	25.8922	NaN	NaN	25.3751	24.8372	22.1487	21.0142	27.2023	77.7778	24.5059	22	22	55.4	55.4	54.529	323.31	5161500000	226	Q16658
SACM1L	Phosphatidylinositol-3-phosphatase SAC1	21.6351	NaN	NaN	22.8555	22.3919	NaN	22.2226	22.088	55.5556	22.2386	20.8206	22.5749	NaN	NaN	22.717	23.5827	21.7403	21.0847	24.4057	77.7778	22.418	18	18	34.2	34.2	66.966	50.523	1035800000	99	Q9NTJ5
H2AFY	Core histone macro-H2A,1	23.7611	23.9075	23.9306	23.4413	NaN	24.6788	NaN	NaN	55.5556	23.9438	NaN	24.8418	NaN	NaN	24.6597	24.4291	24.4392	23.5592	26.1329	66.6667	24.677	13	11	43.1	36	39.183	309.16	3346300000	175	O75367
TPSB2;TPSAB1	Tryptase beta-2;Tryptase alpha/beta-1	23.8428	23.8738	21.6285	21.5993	NaN	24.5256	NaN	NaN	55.5556	23.094	NaN	25.2765	22.4291	NaN	22.8433	23.4912	24.1797	NaN	21.4277	66.6667	23.2746	7	7	30.9	30.9	30.651	193.72	1321700000	112	P20231;Q15661;Q9BZJ3
PRKACB	cAMP-dependent protein kinase catalytic subunit beta	NaN	23.7741	NaN	24.0656	23.3049	NaN	24.5946	23.7694	55.5556	23.9017	22.9356	23.1696	23.0476	NaN	NaN	24.6127	NaN	23.9103	24.5057	66.6667	23.6969	10	2	36.2	8.3	40.622	19.564	1232100000	47	P22694
UQCRC2	Cytochrome b-c1 complex subunit 2, mitochondrial	22.9932	24.5299	23.5274	NaN	NaN	24.1781	22.8274	NaN	55.5556	23.6112	NaN	23.2967	24.434	NaN	22.825	NaN	24.5922	22.7572	23.4301	66.6667	23.5559	14	14	39.3	39.3	48.442	78.622	753630000	102	P22695
DNAJB1	DnaJ homolog subfamily B member 1	NaN	NaN	NaN	23.8599	23.7058	22.4673	24.4461	23.5198	55.5556	23.5998	23.4475	23.2686	NaN	NaN	NaN	23.9489	22.6039	23.4889	23.8568	66.6667	23.4358	11	10	36.2	32.6	38.044	63.784	1107200000	117	P25685
SRI	Sorcin	NaN	24.1828	24.8449	24.2332	23.4956	NaN	NaN	23.6247	55.5556	24.0762	NaN	23.8406	24.4453	25.6014	23.6131	23.3515	NaN	23.8169	NaN	66.6667	24.1115	9	9	45.5	45.5	21.676	30.414	903010000	72	P30626
MYH10	Myosin-10	NaN	23.6356	NaN	21.8184	NaN	22.8923	22.1834	21.3117	55.5556	22.3683	23.5987	23.1605	NaN	NaN	21.7905	22.8411	21.3967	NaN	23.5829	66.6667	22.7284	49	31	31.3	22.3	229	323.31	1052500000	133	P35580
IST1	IST1 homolog	NaN	23.6849	NaN	24.0531	24.0349	NaN	24.3719	23.7584	55.5556	23.9806	23.1584	23.8322	NaN	NaN	23.8618	23.6356	NaN	24.7154	23.9592	66.6667	23.8604	7	7	21.7	21.7	39.75	146.13	1039500000	70	P53990
HADHB	Trifunctional enzyme subunit beta, mitochondrial	NaN	23.8856	NaN	23.7095	23.0246	24.346	24.0697	NaN	55.5556	23.8071	NaN	23.87	NaN	NaN	23.1829	24.6932	24.9389	24.4933	24.3713	66.6667	24.2583	15	15	43.2	43.2	51.294	60.855	2008500000	97	P55084
RPS20	Small ribosomal subunit protein uS10	24.2372	24.8796	24.6774	NaN	23.1061	25.7033	NaN	NaN	55.5556	24.5207	NaN	25.1118	24.6444	23.8928	24.7973	NaN	25.7087	NaN	25.6466	66.6667	24.9669	2	2	19.3	19.3	13.373	10.816	1951100000	102	P60866
OGDH	2-oxoglutarate dehydrogenase complex component E1	NaN	NaN	NaN	21.1769	20.5678	21.2911	22.5909	22.7075	55.5556	21.6669	NaN	22.2568	NaN	NaN	21.7385	23.4192	22.3288	20.5902	24.5756	66.6667	22.4848	22	22	33	33	115.93	186.06	1427600000	150	Q02218;Q9ULD0
HGFAC	Hepatocyte growth factor activator	NaN	24.1283	NaN	NaN	22.8657	22.7316	23.0479	23.8541	55.5556	23.3255	23.1419	NaN	24.0805	NaN	NaN	22.3315	22.4319	23.7114	21.8604	66.6667	22.9263	9	5	20.3	12.7	70.681	50.575	292530000	55	Q04756
CUL1	Cullin-1	NaN	NaN	NaN	23.9908	23.0714	22.5021	24.4125	23.7114	55.5556	23.5376	NaN	22.5876	NaN	NaN	22.9724	23.816	21.9898	22.9127	24.35	66.6667	23.1048	20	20	33.6	33.6	89.677	275.84	1297200000	151	Q13616
HADH	Hydroxyacyl-coenzyme A dehydrogenase, mitochondrial	NaN	24.7554	NaN	NaN	23.3778	25.3887	24.546	23.4112	55.5556	24.2958	NaN	NaN	24.622	25.4733	NaN	23.8625	24.9402	24.5271	24.3032	66.6667	24.6214	9	9	52.5	52.5	34.293	323.31	1293000000	87	Q16836
NIT1	Deaminated glutathione amidase	22.8509	22.3947	NaN	NaN	22.7579	NaN	22.7931	23.454	55.5556	22.8501	21.9068	22.3707	22.4272	NaN	22.4331	22.113	NaN	23.02	NaN	66.6667	22.3785	3	3	9.8	9.8	35.896	9.0147	315270000	33	Q86X76
HSPH1	Heat shock protein 105 kDa	22.4118	NaN	NaN	NaN	21.7355	22.3114	22.907	21.3955	55.5556	22.1522	22.074	22.5362	NaN	NaN	22.3325	NaN	22.0052	21.0546	23.4387	66.6667	22.2402	15	13	23.3	20.7	96.864	38.815	470620000	71	Q92598
CUL5	Cullin-5	22.0731	NaN	NaN	23.1448	22.1088	NaN	23.1804	23.0322	55.5556	22.7078	NaN	22.86	NaN	NaN	22.7362	22.8439	21.998	22.8304	23.525	66.6667	22.7989	13	13	16.3	16.3	90.954	29.615	574110000	72	Q93034
HNRNPAB	Heterogeneous nuclear ribonucleoprotein A/B	22.9179	23.5128	22.5528	NaN	NaN	NaN	24.5287	20.9041	55.5556	22.8833	NaN	22.5919	23.112	22.2588	23.1035	NaN	23.0252	NaN	24.1681	66.6667	23.0432	6	6	20.5	20.5	36.224	184.08	713510000	44	Q99729
C1orf123	CXXC motif containing zinc binding protein	24.1681	24.4545	25.3153	NaN	24.1069	24.4259	22.89	NaN	66.6667	24.2268	22.7794	24.1851	24.5575	NaN	24.5183	NaN	23.969	24.2782	NaN	66.6667	24.0479	5	5	51.2	51.2	18.048	11.716	658320000	58	Q9NWV4
SEC14L4	SEC14-like protein 4	22.6615	NaN	NaN	25.1568	24.2699	NaN	23.8665	24.8346	55.5556	24.1578	23.132	23.2677	NaN	NaN	24.3533	24.6035	NaN	23.2651	23.3705	66.6667	23.6654	12	12	39.2	39.2	46.643	110.91	1203400000	68	Q9UDX3;B5MCN3
NACA	Nascent polypeptide-associated complex subunit alpha, muscle-specific form	24.8349	24.265	NaN	NaN	22.6524	24.8223	23.3162	NaN	55.5556	23.9782	23.2123	24.5627	NaN	NaN	25.2841	NaN	23.941	22.5815	25.7019	66.6667	24.2139	4	3	2.6	2	205.42	125.01	2003600000	101	E9PAV3
MYO1F	Unconventional myosin-If	21.768	NaN	NaN	21.8358	21.7115	20.929	20.9108	NaN	55.5556	21.431	NaN	22.538	22.261	NaN	22.4051	22.5575	21.3426	NaN	24.5385	66.6667	22.6071	20	16	23	18.9	124.84	133.81	997680000	108	O00160
RAB27B	Ras-related protein Rab-27B	23.7912	23.212	NaN	NaN	23.5193	24.2305	22.9772	24.7757	66.6667	23.751	NaN	23.2659	NaN	NaN	23.4188	23.1634	22.8626	23.5311	25.1663	66.6667	23.568	7	5	37.2	28.9	24.608	103.6	1296900000	58	O00194
ENDOD1	Endonuclease domain-containing 1 protein	NaN	NaN	22.9151	23.3013	23.7953	NaN	23.9537	23.8674	55.5556	23.5666	NaN	NaN	NaN	23.2401	23.3235	23.1923	23.108	23.5798	23.9906	66.6667	23.4057	11	11	35.6	35.6	55.016	141.03	984770000	114	O94919
CTSB	Cathepsin B	25.0851	25.9698	23.6608	NaN	NaN	25.3882	22.9689	NaN	55.5556	24.6145	NaN	26.2548	24.2809	NaN	24.6799	23.5678	25.0741	NaN	23.9334	66.6667	24.6318	8	8	35.7	35.7	37.821	270.94	1782600000	114	P07858
GNAI3	Guanine nucleotide-binding protein G(i) subunit alpha-3	22.6579	21.9859	NaN	22.7968	22.3989	22.8233	NaN	NaN	55.5556	22.5326	NaN	23.6935	NaN	NaN	23.0944	23.3052	22.0711	22.3064	23.5384	66.6667	23.0015	12	6	45.8	26.6	40.532	210.37	620950000	99	P08754;P09471;P19087;A8MTJ3;P11488
PEPD	Xaa-Pro dipeptidase	24.5949	NaN	NaN	25.6007	24.9809	NaN	22.5905	25.3761	55.5556	24.6286	25.1986	24.5126	NaN	NaN	25.4862	24.4196	21.9885	NaN	26.5562	66.6667	24.6936	16	16	40.6	40.6	54.548	323.31	3101300000	169	P12955
RPL12	Large ribosomal subunit protein uL11	23.472	24.6555	23.714	NaN	21.6301	24.896	NaN	NaN	55.5556	23.6735	NaN	24.9388	24.1189	23.6952	25.0761	NaN	23.5237	NaN	24.2484	66.6667	24.2669	6	6	54.5	54.5	17.818	323.31	1534600000	95	P30050
DDOST	Dolichyl-diphosphooligosaccharide--protein glycosyltransferase 48 kDa subunit	23.3322	22.4847	NaN	NaN	21.6145	22.9019	22.4384	NaN	55.5556	22.5544	NaN	23.9661	21.9747	NaN	23.9358	23.316	22.7846	NaN	24.4862	66.6667	23.4106	13	13	42.5	42.5	50.8	86.516	1328700000	111	P39656
SEPP1	Selenoprotein P	24.9883	27.3823	25.3302	NaN	23.5121	NaN	24.147	24.0816	66.6667	24.9069	24.5331	24.854	26.5083	26.0232	24.0833	NaN	NaN	24.9715	NaN	66.6667	25.1622	3	3	6.8	6.8	43.173	3.442	578090000	35	P49908
PRKDC	DNA-dependent protein kinase catalytic subunit	20.5377	20.2893	NaN	18.7296	NaN	21.833	19.7887	NaN	55.5556	20.2357	20.7592	23.3038	NaN	NaN	21.2759	22.3883	19.82	NaN	24.4715	66.6667	22.0031	67	67	20.9	20.9	469.08	308.18	1810100000	226	P78527
PURA	Transcriptional activator protein Pur-alpha	NaN	23.1414	NaN	23.465	23.9785	NaN	24.7514	24.323	55.5556	23.9319	23.2737	22.7782	23.4686	NaN	NaN	24.6328	NaN	24.4452	24.4026	66.6667	23.8335	6	6	30.1	30.1	34.91	323.31	1296000000	111	Q00577
LTBP1	Latent-transforming growth factor beta-binding protein 1	21.9936	NaN	NaN	24.3723	23.8536	22.1857	NaN	22.6125	55.5556	23.0035	22.0454	22.2146	NaN	NaN	23.5584	23.322	NaN	22.1273	23.3893	66.6667	22.7761	18	18	15.2	15.2	186.79	174.6	770750000	107	Q14766
MGLL	Monoglyceride lipase	22.2524	22.9142	NaN	NaN	22.0451	22.5383	NaN	22.4382	55.5556	22.4376	NaN	22.8406	23.0595	NaN	22.9405	23.2338	NaN	22.8123	23.3725	66.6667	23.0432	10	10	50.8	50.8	33.261	164.24	833980000	82	Q99685
CACYBP	Calcyclin-binding protein	22.4582	NaN	NaN	NaN	21.2684	22.3919	22.6495	22.4191	55.5556	22.2374	22.2197	23.506	NaN	NaN	NaN	22.5986	22.9378	22.2538	24.3713	66.6667	22.9812	8	8	46.1	46.1	26.21	20.709	701840000	61	Q9HB71
IGHV6-1	Immunoglobulin heavy variable 6-1	28.4737	NaN	NaN	NaN	27.1509	26.5254	28.1607	27.9397	55.5556	27.6501	29.9038	28.3843	27.1605	28.0403	28.3962	NaN	NaN	NaN	NaN	55.5556	28.377	3	3	21.5	21.5	13.481	3.496	10874000000	75	A0A0B4J1U7
DDX3X;DDX3Y	ATP-dependent RNA helicase DDX3X;ATP-dependent RNA helicase DDX3Y	22.8687	22.1436	NaN	NaN	22.2068	22.7442	22.6068	NaN	55.5556	22.514	NaN	23.3464	NaN	NaN	23.0658	23.2284	22.7336	NaN	24.0863	55.5556	23.2921	18	17	34.1	32.5	73.243	269.86	1005700000	86	O00571;O15523
SEC14L2	SEC14-like protein 2	22.5197	NaN	NaN	23.1153	22.8314	NaN	22.5737	23.0093	55.5556	22.8099	22.4318	NaN	NaN	NaN	22.9406	23.5954	NaN	22.9904	23.0369	55.5556	22.999	11	11	36.5	36.5	46.145	56.946	371000000	37	O76054;Q9UDX4
C1QA	Complement C1q subcomponent subunit A	27.5731	NaN	NaN	27.2754	26.7264	NaN	24.0427	26.3058	55.5556	26.3847	27.5916	26.908	24.7162	NaN	25.8885	NaN	NaN	NaN	25.9072	55.5556	26.2023	5	5	26.1	26.1	26.016	229.14	2231500000	78	P02745
VDAC1	Voltage-dependent anion-selective channel protein 1	22.5793	22.682	NaN	21.9715	22.6744	23.5308	NaN	NaN	55.5556	22.6876	NaN	23.8267	22.3684	NaN	NaN	22.6952	24.8797	23.32	NaN	55.5556	23.418	12	12	63.3	63.3	30.772	323.31	1172400000	100	P21796
ACAA2	3-ketoacyl-CoA thiolase, mitochondrial	NaN	23.0364	NaN	NaN	22.3179	24.1856	23.0166	22.6096	55.5556	23.0332	NaN	23.309	NaN	NaN	NaN	23.2924	23.449	23.494	22.5035	55.5556	23.2096	14	14	54.4	54.4	41.924	241.4	1105000000	72	P42765
GMFB	Glia maturation factor beta	NaN	NaN	NaN	22.8156	22.9993	23.0679	22.6542	22.9125	55.5556	22.8899	NaN	NaN	23.36	NaN	23.5721	23.2004	NaN	23.3392	23.3598	55.5556	23.3663	6	5	48.6	42.3	16.713	207.28	559590000	64	P60983
NAE1	NEDD8-activating enzyme E1 regulatory subunit	23.1703	NaN	NaN	22.6321	22.9028	NaN	23.4349	23.0139	55.5556	23.0308	NaN	NaN	24.301	22.7678	23.2512	22.9074	NaN	22.5309	NaN	55.5556	23.1517	11	11	37.1	37.1	60.246	206.78	757270000	107	Q13564
CUL2	Cullin-2	23.3705	NaN	NaN	24.4717	24.0945	NaN	23.8388	24.2636	55.5556	24.0078	NaN	23.5292	23.2021	NaN	23.4868	23.6177	NaN	NaN	24.5106	55.5556	23.6693	20	20	33.8	33.8	86.982	151.3	1216300000	113	Q13617
COPS7B	COP9 signalosome complex subunit 7b	23.3077	24.1199	24.5216	NaN	23.0155	23.4344	NaN	NaN	55.5556	23.6798	22.2529	23.3577	24.5561	24.3476	23.2778	NaN	NaN	NaN	NaN	55.5556	23.5584	4	4	23.5	23.5	29.622	126.97	544620000	78	Q9H9Q2
PTPRC	Receptor-type tyrosine-protein phosphatase C	21.9244	NaN	NaN	20.756	21.6197	NaN	21.1877	19.9248	55.5556	21.0825	NaN	23.0506	NaN	NaN	21.6461	22.3328	21.3052	NaN	24.2765	55.5556	22.5223	23	23	22.1	22.1	147.48	323.31	1233000000	108	P08575
CD9	CD9 antigen	23.8169	24.1837	26.2131	23.0441	23.9725	NaN	NaN	NaN	55.5556	24.2461	NaN	23.3462	24.4998	NaN	24.9401	NaN	23.358	NaN	21.7911	55.5556	23.587	4	4	18.4	18.4	25.416	63.41	574220000	38	P21926
RPL22	Large ribosomal subunit protein eL22	NaN	NaN	24.292	NaN	22.6901	25.4111	23.3488	23.1689	55.5556	23.7822	NaN	NaN	NaN	NaN	25.7863	23.1501	24.95	23.3534	26.2697	55.5556	24.7019	4	4	50.8	50.8	14.787	25.283	1783600000	48	P35268
CARS	Cysteine--tRNA ligase, cytoplasmic	NaN	21.9166	NaN	23.0571	22.1487	NaN	22.8036	22.7186	55.5556	22.5289	22.0401	NaN	NaN	NaN	22.6715	23.3026	21.6271	NaN	22.7788	55.5556	22.484	12	12	18.3	18.3	85.472	14.835	501460000	71	P49589
RAB8A	Ras-related protein Rab-8A	23.7903	NaN	NaN	24.5372	25.3557	NaN	23.0575	23.5192	55.5556	24.052	NaN	24.5322	NaN	NaN	24.201	24.9954	23.7687	NaN	25.1005	55.5556	24.5196	9	5	43.5	23.7	23.668	20.931	1087300000	58	P61006
ETF1	Eukaryotic peptide chain release factor subunit 1	22.2671	NaN	NaN	21.101	22.0716	NaN	20.9887	22.5417	55.5556	21.794	NaN	22.1345	NaN	NaN	22.6174	22.3292	21.727	NaN	23.2659	55.5556	22.4148	14	14	43.7	43.7	49.03	78.063	465180000	92	P62495
LMAN2	Vesicular integral-membrane protein VIP36	NaN	23.8248	NaN	22.7802	NaN	23.0806	23.3199	22.4906	55.5556	23.0992	NaN	NaN	NaN	NaN	23.1197	23.9718	22.3655	23.1734	25.5762	55.5556	23.6413	12	12	43.5	43.5	40.228	149.95	1489200000	118	Q12907
CTTN	Src substrate cortactin	NaN	21.7439	21.8781	21.9533	23.376	NaN	NaN	22.5307	55.5556	22.2964	22.279	NaN	NaN	21.3032	21.9454	21.9296	NaN	NaN	22.8794	55.5556	22.0673	13	13	33.3	33.3	61.585	149.26	365170000	32	Q14247
CARM1	Histone-arginine methyltransferase CARM1	24.7124	NaN	NaN	25.5927	25.0865	NaN	23.6499	25.5614	55.5556	24.9206	25.8716	24.604	NaN	NaN	24.6439	24.9329	NaN	NaN	25.2328	55.5556	25.057	12	12	32.9	32.9	65.853	225.58	2498700000	137	Q86X55
VAPA	Vesicle-associated membrane protein-associated protein A	NaN	23.0236	NaN	23.3292	23.1837	NaN	23.8809	22.9802	55.5556	23.2795	NaN	22.8385	NaN	NaN	NaN	24.0876	22.9484	22.7999	23.3786	55.5556	23.2106	6	5	24.9	20.1	27.893	14.496	638850000	48	Q9P0L0
HYOU1	Hypoxia up-regulated protein 1	21.2402	22.2122	NaN	21.7361	NaN	22.1432	22.3679	NaN	55.5556	21.9399	NaN	24.1189	22.9278	NaN	22.4836	21.9476	NaN	NaN	25.1273	55.5556	23.321	22	22	32.2	32.2	111.33	323.31	1137800000	99	Q9Y4L1
PPP6C	Serine/threonine-protein phosphatase 6 catalytic subunit	23.859	23.9659	NaN	24.2565	NaN	NaN	23.4799	23.3707	55.5556	23.7864	NaN	NaN	NaN	NaN	NaN	24.3873	23.6351	22.968	24.2733	44.4444	23.8159	9	9	40.3	40.3	35.144	60.958	742920000	57	O00743
IGKV2D-28	Immunoglobulin kappa variable 2-28;Immunoglobulin kappa variable 2D-28	26.9	NaN	NaN	27.3328	NaN	26.9223	27.8393	28.3149	55.5556	27.4619	27.3314	NaN	NaN	NaN	NaN	26.4763	NaN	27.988	26.9555	44.4444	27.1878	3	2	40	29.2	12.957	47.446	4411900000	82	A0A075B6P5;P01615
HNRNPL	Heterogeneous nuclear ribonucleoprotein L	23.0987	22.1531	NaN	NaN	NaN	22.7909	20.6949	21.0931	55.5556	21.9662	NaN	22.8974	NaN	NaN	NaN	22.413	23.0497	NaN	23.7891	44.4444	23.0373	13	13	39.2	39.2	64.132	117.35	700550000	62	P14866
TARS	Threonine--tRNA ligase 1, cytoplasmic	23.9889	NaN	NaN	23.946	23.1299	NaN	23.2964	24.4343	55.5556	23.7591	NaN	24.4721	NaN	NaN	24.7708	24.0002	NaN	NaN	26.3177	44.4444	24.8902	16	16	25.7	25.7	83.434	31.34	2114000000	78	P26639;A2RTX5
ERP29	Endoplasmic reticulum resident protein 29	NaN	24.5218	NaN	22.3264	NaN	23.8408	22.3101	22.8171	55.5556	23.1632	NaN	NaN	23.6104	NaN	NaN	23.7326	23.4171	NaN	23.7066	44.4444	23.6167	8	8	33.3	33.3	28.993	11.802	871760000	67	P30040
VDAC2	Voltage-dependent anion-selective channel protein 2	23.5498	22.4023	20.8277	NaN	NaN	NaN	22.3426	23.5124	55.5556	22.527	NaN	23.2475	NaN	NaN	NaN	23.1161	24.0856	NaN	22.1934	44.4444	23.1606	12	12	55.4	55.4	31.566	126.98	888460000	89	P45880
TNNI2	Troponin I, fast skeletal muscle	NaN	24.0269	NaN	24.7054	25.1524	25.8148	24.7674	23.0686	66.6667	24.5893	NaN	NaN	NaN	NaN	NaN	25.6299	27.598	26.6602	23.6394	44.4444	25.8819	4	4	29.7	29.7	21.338	29.728	1464500000	62	P48788
PAK2	Serine/threonine-protein kinase PAK 2	NaN	22.5136	NaN	23.5951	23.1513	NaN	24.1121	24.2813	55.5556	23.5307	NaN	NaN	NaN	NaN	NaN	24.3124	23.7412	23.982	23.2456	44.4444	23.8203	12	10	34.5	29.8	58.042	92.413	889340000	54	Q13177;O75914
ADIPOQ	Adiponectin	25.581	23.5693	NaN	24.1946	NaN	NaN	24.7734	25.2628	55.5556	24.6762	26.0993	25.7359	NaN	NaN	NaN	NaN	24.0794	NaN	25.3327	44.4444	25.3119	3	3	20.1	20.1	26.413	58.857	512650000	31	Q15848
CHAD	Chondroadherin	NaN	24.0144	NaN	24.3262	NaN	24.4901	20.9511	21.8817	55.5556	23.1327	NaN	22.2978	NaN	NaN	24.1182	NaN	NaN	NaN	24.556	33.3333	23.6573	12	12	50.7	50.7	40.475	323.31	2810100000	111	O15335
QDPR	Dihydropteridine reductase	23.9852	23.3539	23.3226	NaN	23.0664	NaN	22.3095	NaN	55.5556	23.2075	NaN	NaN	23.6988	23.4651	NaN	NaN	23.0917	NaN	NaN	33.3333	23.4186	8	8	43.9	43.9	25.789	64.146	437910000	52	P09417
SERPINH1	Serpin H1	NaN	21.8193	NaN	23.8103	NaN	22.8369	23.0583	22.5577	55.5556	22.8165	NaN	23.8799	NaN	NaN	NaN	24.3873	NaN	NaN	26.0009	33.3333	24.756	14	14	44.7	44.7	46.44	60.57	1759200000	156	P50454
FCN2	Ficolin-2	23.5018	23.4761	25.0217	NaN	NaN	24.4486	NaN	24.2995	55.5556	24.1495	22.4912	23.0759	21.9987	NaN	NaN	NaN	NaN	NaN	NaN	33.3333	22.522	3	3	14.7	14.7	34.001	44.621	703820000	49	Q15485
KPNA6;KPNA5	Importin subunit alpha-7;Importin subunit alpha-6	NaN	22.3998	NaN	22.3578	23.7306	NaN	22.6775	23.4735	55.5556	22.9278	NaN	NaN	22.3336	NaN	NaN	22.7597	NaN	23.5483	NaN	33.3333	22.8805	8	4	22	11.9	60.029	17.18	496340000	66	O60684;O15131
NID1	Nidogen-1	23.5028	NaN	NaN	22.83	21.8005	NaN	21.7319	21.4647	55.5556	22.266	NaN	22.0796	NaN	NaN	NaN	23.4087	NaN	NaN	24.3803	33.3333	23.2895	25	24	25.1	24.3	136.38	76.011	1008400000	104	P14543
ABCF1	ATP-binding cassette sub-family F member 1	27.8284	NaN	NaN	26.8658	29.4286	28.2708	29.2432	NaN	55.5556	28.3274	NaN	NaN	NaN	NaN	29.6025	29.8136	NaN	NaN	29.1932	33.3333	29.5364	13	13	25	25	95.925	210.57	9574300000	54	Q8NE71
ATP2A3	Sarcoplasmic/endoplasmic reticulum calcium ATPase 3	22.4788	NaN	NaN	23.6506	23.7934	NaN	21.9075	23.8461	55.5556	23.1353	NaN	NaN	NaN	NaN	NaN	21.7602	NaN	NaN	25.0715	22.2222	23.4158	25	16	32	21.9	109.25	187.19	1072100000	80	Q93084
PPIL3	Peptidyl-prolyl cis-trans isomerase-like 3	NaN	23.6504	NaN	23.7378	23.2138	NaN	22.6331	24.0333	55.5556	23.4537	NaN	NaN	NaN	NaN	23.5905	NaN	NaN	NaN	23.1874	22.2222	23.3889	4	4	29.2	29.2	18.154	21.364	450180000	59	Q9H2H8
RPS2	Small ribosomal subunit protein uS5	NaN	NaN	NaN	22.9505	NaN	24.1815	23.0074	22.1247	44.4444	23.066	22.5431	24.6373	22.332	22.3468	23.6358	23.661	23.6173	22.9909	26.2552	100	23.5577	9	9	35.2	35.2	31.324	124.65	2144500000	100	P15880
PTBP1	Polypyrimidine tract-binding protein 1	NaN	23.7293	NaN	20.7933	NaN	23.5559	NaN	24.0882	44.4444	23.0417	NaN	23.5821	23.0951	23.0634	23.4801	22.5285	22.7099	22.8833	23.1789	88.8889	23.0652	10	9	33.2	31.4	59.632	260.36	1023400000	123	P26599
HNRNPF	Heterogeneous nuclear ribonucleoprotein F	22.8915	23.4042	23.0587	22.2925	NaN	NaN	NaN	NaN	44.4444	22.9117	NaN	24.2532	23.0685	22.5378	24.2314	23.2605	24.4153	22.3214	22.6191	88.8889	23.3384	10	8	37.8	31.3	45.671	115.21	986750000	74	P52597
PPP2CA;PPP2CB	Serine/threonine-protein phosphatase 2A catalytic subunit alpha isoform;Serine/threonine-protein phosphatase 2A catalytic subunit beta isoform	NaN	NaN	NaN	25.3231	24.3896	NaN	25.4604	25.8877	44.4444	25.2652	23.8143	25.5881	25.438	25.1262	NaN	25.2588	24.7037	25.448	24.6795	88.8889	25.0071	10	9	46.6	42.1	35.594	180.43	2543300000	153	P67775;P62714
FCN1	Ficolin-1	22.0113	23.3615	24.7954	25.5181	NaN	NaN	23.2991	NaN	55.5556	23.7971	NaN	24.2743	23.461	23.4118	26.292	21.7576	23.5023	22.5978	24.041	88.8889	23.6672	8	8	40.2	40.2	35.078	202.71	1157100000	58	O00602
PPBP	Platelet basic protein	NaN	NaN	27.6665	NaN	25.8039	26.7345	NaN	27.0729	44.4444	26.8194	25.7353	NaN	25.9007	26.9539	25.9961	25.0261	26.3953	25.8018	25.8646	88.8889	25.9592	5	5	37.5	37.5	13.894	62.414	2166000000	62	P02775
RPL10A	Large ribosomal subunit protein uL1	NaN	25.4763	NaN	22.9677	NaN	24.6746	23.0602	NaN	44.4444	24.0447	23.0875	22.7129	23.0563	NaN	24.5993	23.7805	24.0497	23.0138	24.8722	88.8889	23.6465	7	7	38.7	38.7	24.831	25.471	1687600000	71	P62906
RPL11	Large ribosomal subunit protein uL5	24.5159	24.1024	NaN	23.2959	NaN	25.0033	NaN	NaN	44.4444	24.2294	23.9223	25.0368	23.8073	NaN	24.9694	23.6847	25.0329	24.7523	25.714	88.8889	24.615	4	4	24.2	24.2	20.252	59.417	1754300000	76	P62913
ROCK2	Rho-associated protein kinase 2	NaN	NaN	NaN	22.151	21.3801	NaN	22.5207	22.5202	44.4444	22.143	20.7239	21.4128	NaN	NaN	22.5051	22.7905	21.2212	22.3334	22.7798	77.7778	21.9667	27	24	25.4	22.8	160.9	111.32	617810000	95	O75116
COX4I1	Cytochrome c oxidase subunit 4 isoform 1, mitochondrial	NaN	NaN	NaN	24.8046	25.4728	25.5467	24.8901	NaN	44.4444	25.1786	NaN	25.3755	25.3361	NaN	25.8688	24.67	25.343	24.7278	25.8172	77.7778	25.3055	6	6	38.5	38.5	19.576	26.658	3259300000	97	P13073
YBX3	Y-box-binding protein 3	NaN	22.5388	23.3145	23.1051	NaN	NaN	21.995	NaN	44.4444	22.7383	NaN	22.0486	22.8849	23.3047	22.423	NaN	22.1753	22.3691	22.6581	77.7778	22.552	6	4	23.7	16.1	40.089	280.88	272340000	68	P16989
CKMT2	Creatine kinase S-type, mitochondrial	NaN	22.8994	NaN	NaN	21.1469	22.4662	23.6623	NaN	44.4444	22.5437	22.0335	22.4227	23.7426	NaN	NaN	23.1565	25.43	25.9341	23.2418	77.7778	23.7087	16	14	43.7	37.7	47.504	323.31	1675000000	128	P17540
TAGLN	Transgelin	NaN	23.9629	NaN	22.5451	NaN	24.4336	23.3657	NaN	44.4444	23.5768	NaN	23.1979	24.3422	21.7818	NaN	23.3631	22.7273	23.4135	23.6008	77.7778	23.2038	6	6	30.8	30.8	22.611	43.476	712600000	75	Q01995
ERP44	Endoplasmic reticulum resident protein 44	NaN	23.2659	NaN	23.1662	NaN	NaN	23.4433	23.032	44.4444	23.2268	23.3469	23.6556	NaN	NaN	23.4772	23.7851	23.1866	22.7683	24.18	77.7778	23.4857	13	13	37.2	37.2	46.971	111.47	1552300000	112	Q9BS26
WNK1	Serine/threonine-protein kinase WNK1	NaN	NaN	NaN	23.799	22.8565	NaN	23.0804	21.8707	44.4444	22.9016	23.4466	22.8315	NaN	NaN	23.2216	23.4193	22.1858	21.8722	23.3218	77.7778	22.8998	13	13	7.5	7.5	250.79	92.807	648320000	108	Q9H4A3;Q9Y3S1;Q96J92;Q9BYP7
FMNL1	Formin-like protein 1	NaN	NaN	NaN	27.7756	27.9009	27.9181	27.1778	NaN	44.4444	27.6931	NaN	27.859	NaN	27.6233	29.0024	28.2788	27.4239	26.8127	29.5722	77.7778	28.0818	16	16	20	20	121.85	180.6	12438000000	73	O95466
TPT1	Translationally-controlled tumor protein	25.0556	NaN	25.0956	24.7322	NaN	NaN	NaN	24.2808	44.4444	24.791	NaN	25.4409	25.741	24.6869	25.435	25.1668	24.4695	NaN	24.171	77.7778	25.0159	3	3	19.8	19.8	19.595	9.7001	1145000000	40	P13693;Q56UQ5
RAB5B	Ras-related protein Rab-5B	23.1482	NaN	NaN	23.3764	23.9208	NaN	NaN	22.5047	44.4444	23.2375	23.3427	23.7316	NaN	NaN	23.1141	23.8548	23.1784	23.4297	22.6204	77.7778	23.3245	9	6	60.9	46	23.707	109.69	455040000	56	P61020
FLNC	Filamin-C	NaN	19.6478	NaN	20.2272	21.5596	17.8584	NaN	NaN	44.4444	19.8233	21.0204	20.1053	20.6852	NaN	NaN	21.5472	25.8073	20.7908	27.6296	77.7778	22.5123	78	66	40.3	35.5	291.02	323.31	3421100000	263	Q14315
PPP2R5D	Serine/threonine-protein phosphatase 2A 56 kDa regulatory subunit delta isoform	23.1772	NaN	NaN	23.7722	NaN	NaN	23.4234	23.7953	44.4444	23.542	23.4207	23.1316	23.5055	NaN	NaN	23.9051	22.4825	23.2647	23.3977	77.7778	23.3011	11	8	21.9	15.1	69.991	18.07	599170000	50	Q14738
SERBP1	SERPINE1 mRNA-binding protein 1	20.8927	NaN	NaN	20.2006	NaN	19.9945	22.8622	NaN	44.4444	20.9875	21.0716	22.745	NaN	NaN	23.7018	22.9232	23.8342	17.9524	24.2734	77.7778	22.3574	17	17	52	52	44.965	323.31	1722700000	162	Q8NC51
DNAJA4	DnaJ homolog subfamily A member 4	NaN	NaN	NaN	24.4541	24.3429	NaN	25.1095	24.9062	44.4444	24.7032	24.3439	23.3531	NaN	NaN	23.4809	25.2417	23.2061	24.9951	24.3877	77.7778	24.1441	9	9	32.2	32.2	44.797	37.497	1484400000	129	Q8WW22
IGHV5-51	Immunoglobulin heavy variable 5-51	25.2785	NaN	NaN	NaN	23.4806	NaN	24.8304	25.5119	44.4444	24.7754	25.2142	25.1488	NaN	NaN	NaN	24.4217	24.556	23.9182	25.2587	66.6667	24.7529	4	2	47	26.5	12.674	46.831	1341200000	132	A0A0C4DH38
TPP1	Tripeptidyl-peptidase 1	25.8741	25.889	25.5012	NaN	NaN	25.7119	NaN	NaN	44.4444	25.744	NaN	26.3562	25.3034	24.378	25.6993	NaN	25.9614	NaN	24.4952	66.6667	25.3656	7	7	18.5	18.5	61.247	111.5	3040700000	145	O14773
ITGB1	Integrin beta-1	NaN	25.0697	24.5094	NaN	23.7978	23.741	NaN	NaN	44.4444	24.2795	NaN	23.1492	24.0116	NaN	23.1578	NaN	23.3927	22.6381	22.539	66.6667	23.1481	11	11	17.7	17.7	88.414	108.3	1037400000	92	P05556
IGHV4-61	Immunoglobulin heavy variable 4-38-2;Immunoglobulin heavy variable 4-30-4;Immunoglobulin heavy variable 4-61;Immunoglobulin heavy variable 4-59;Immunoglobulin heavy variable 4-34;Immunoglobulin heavy variable 4-39	27.9355	NaN	NaN	28.5349	27.7871	NaN	NaN	28.2484	44.4444	28.1265	29.4082	27.6923	NaN	NaN	27.9376	27.4919	NaN	26.9055	27.9083	66.6667	27.8906	3	2	39.3	25.6	13.016	118.77	5647300000	45	P0DP08;P0DP06;A0A0C4DH41;P01825;P06331;P01824;A0A0J9YWU9
DES	Desmin	NaN	24.7166	NaN	NaN	20.7503	24.9255	20.0385	NaN	44.4444	22.6077	NaN	22.819	25.7175	NaN	NaN	19.4515	27.573	24.1299	20.8484	66.6667	23.4232	26	22	59.4	52.1	53.535	323.31	1282800000	166	P17661
PZP	Pregnancy zone protein	NaN	23.2138	NaN	NaN	NaN	23.5672	25.0013	23.7147	44.4444	23.8743	25.9002	NaN	22.5952	23.1156	NaN	NaN	24.0442	25.0503	22.2387	66.6667	23.824	35	24	32.5	25.1	163.86	323.31	1506800000	202	P20742
GSTT1	Glutathione S-transferase theta-1	NaN	23.635	24.6944	23.9495	24.4199	NaN	NaN	NaN	44.4444	24.1747	22.6834	NaN	23.7595	25.3699	24.1621	23.5146	NaN	23.7038	NaN	66.6667	23.8655	7	7	44.2	44.2	27.335	58.997	767070000	74	P30711
GPLD1	Phosphatidylinositol-glycan-specific phospholipase D	NaN	25.2517	23.1594	NaN	22.9324	23.7632	NaN	NaN	44.4444	23.7767	23.5797	NaN	24.9087	24.1789	23.4133	NaN	23.3264	24.0086	NaN	66.6667	23.9026	11	11	18.2	18.2	92.335	29.319	519240000	59	P80108
CD47	Leukocyte surface antigen CD47	25.1717	25.6841	NaN	NaN	24.7381	NaN	24.4933	NaN	44.4444	25.0218	NaN	24.443	26.125	26.4153	24.5042	24.1337	25.5243	NaN	NaN	66.6667	25.1909	4	4	18.3	18.3	35.213	72.5	1537000000	67	Q08722
LZIC	Protein LZIC	NaN	23.0066	24.9614	NaN	22.1936	22.6394	NaN	NaN	44.4444	23.2003	NaN	22.2646	23.9537	24.3566	23.2021	NaN	22.84	22.3071	NaN	66.6667	23.154	6	6	38.9	38.9	21.494	42.447	445860000	43	Q8WZA0
CNDP1	Beta-Ala-His dipeptidase	22.6471	24.5126	23.2371	NaN	NaN	23.0573	NaN	23.0364	55.5556	23.2981	21.9417	NaN	23.814	23.2405	21.5771	NaN	23.001	22.3408	NaN	66.6667	22.6525	8	8	24.9	24.9	56.691	39.053	144810000	41	Q96KN2
ANKRD2	Ankyrin repeat domain-containing protein 2	21.3897	24.6605	NaN	NaN	NaN	NaN	20.9718	22.194	44.4444	22.304	22.7874	NaN	24.092	NaN	NaN	21.191	25.7609	21.783	21.7601	66.6667	22.8957	12	12	46.4	46.4	39.859	158.52	510440000	69	Q9GZV1
C11orf54	Ester hydrolase C11orf54	NaN	NaN	NaN	NaN	21.8252	22.8057	22.3814	21.5045	44.4444	22.1292	NaN	22.131	22.2836	NaN	NaN	22.8743	21.7505	22.7373	22.2008	66.6667	22.3296	5	5	18.1	18.1	35.117	6.4998	373560000	26	Q9H0W9
F11R	Junctional adhesion molecule A	22.9695	NaN	23.1608	NaN	23.7663	NaN	NaN	23.4233	44.4444	23.33	NaN	23.1277	22.8521	23.0749	23.3363	22.999	NaN	NaN	25.3595	66.6667	23.4582	6	6	23.7	23.7	32.583	17.232	935830000	59	Q9Y624
HBZ	Hemoglobin subunit zeta	25.2471	NaN	22.2798	23.8497	NaN	NaN	NaN	22.7207	44.4444	23.5243	25.8761	23.9636	22.2991	22.5906	26.3833	NaN	NaN	NaN	22.9121	66.6667	24.0041	9	8	76.8	71.8	15.637	206.57	2650700000	97	P02008
HLA-C	HLA class I histocompatibility antigen, C alpha chain	23.1786	24.2321	NaN	23.5746	23.0727	23.8965	NaN	NaN	55.5556	23.5909	NaN	24.7428	23.9482	NaN	24.3565	23.5796	23.5457	NaN	24.6625	66.6667	24.1392	11	5	39.1	17.8	40.648	197.78	1212100000	121	P10321
PYGB	Glycogen phosphorylase, brain form	NaN	NaN	NaN	22.7856	NaN	22.3318	23.7272	22.9207	44.4444	22.9413	NaN	22.9845	NaN	NaN	22.5425	23.7905	22.1889	22.9882	24.1627	66.6667	23.1096	23	14	35.6	22.7	96.695	78.459	879130000	90	P11216
PABPC1	Polyadenylate-binding protein 1	NaN	NaN	NaN	22.8404	22.2231	NaN	23.498	23.4314	44.4444	22.9982	22.5788	23.3396	NaN	NaN	23.5036	24.0951	22.5535	NaN	25.1596	66.6667	23.5384	17	9	32.1	14.9	70.67	150.63	2143400000	100	P11940;Q9H361;Q4VXU2;Q5JQF8
GSPT1	Eukaryotic peptide chain release factor GTP-binding subunit ERF3A	23.6777	NaN	NaN	24.0408	23.4631	NaN	22.4296	NaN	44.4444	23.4028	23.8429	23.7926	NaN	NaN	23.7598	23.8773	22.4439	NaN	23.9923	66.6667	23.6181	12	4	34.9	15.4	55.755	127.16	698650000	76	P15170
SERPINB6	Serpin B6	23.1382	NaN	NaN	23.1984	23.3051	NaN	23.0981	NaN	44.4444	23.1849	NaN	24.5422	NaN	NaN	24.0977	24.4806	23.6918	23.1381	25.4593	66.6667	24.2349	16	15	55.1	52.9	42.621	160.69	1611100000	98	P35237
RPL4	Large ribosomal subunit protein uL4	NaN	23.0353	NaN	23.5908	NaN	22.3579	23.2471	NaN	44.4444	23.0578	23.4656	23.4156	NaN	NaN	24.0257	24.034	23.9072	NaN	25.4892	66.6667	24.0562	11	11	32.1	32.1	47.697	23.515	1737400000	94	P36578
NAMPT	Nicotinamide phosphoribosyltransferase	NaN	23.1066	NaN	NaN	22.9445	NaN	23.4358	23.9567	44.4444	23.3609	NaN	22.5385	NaN	23.5502	NaN	22.8305	21.8693	23.7607	22.7762	66.6667	22.8876	16	16	51.3	51.3	55.52	150.01	816770000	83	P43490
RPL5	Large ribosomal subunit protein uL18	24.0961	NaN	NaN	NaN	NaN	23.58	23.7423	20.3091	44.4444	22.9319	NaN	24.9694	NaN	NaN	24.4758	24.8388	22.7713	23.3056	26.4852	66.6667	24.4744	11	11	40.7	40.7	34.362	68.939	2170800000	117	P46777
PREP	Prolyl endopeptidase	23.9232	NaN	NaN	25.0321	24.1146	NaN	NaN	24.7833	44.4444	24.4633	25.2417	23.9326	NaN	NaN	25.0071	24.3688	20.4615	NaN	27.0838	66.6667	24.3493	25	25	50	50	80.699	199.78	2363800000	137	P48147
COPA	Coatomer subunit alpha	21.2968	NaN	NaN	21.2681	20.5993	22.3149	NaN	NaN	44.4444	21.3698	20.4984	23.4749	NaN	NaN	23.2347	22.0069	21.5674	NaN	26.0334	66.6667	22.8026	31	31	35	35	138.34	244.53	1531400000	116	P53621
FKBP4	Peptidyl-prolyl cis-trans isomerase FKBP4	25.0516	NaN	NaN	23.9968	NaN	NaN	25.6481	24.9708	44.4444	24.9168	NaN	25.6524	NaN	NaN	25.1088	24.6177	23.4229	24.9473	25.3904	66.6667	24.8566	15	15	42.5	42.5	51.804	219.88	3063700000	104	Q02790
EIF4G1	Eukaryotic translation initiation factor 4 gamma 1	NaN	NaN	NaN	20.8146	NaN	20.5959	21.2663	21.01	44.4444	20.9217	21.2084	21.1625	NaN	NaN	20.9559	22.453	NaN	20.5747	24.5341	66.6667	21.8148	28	24	20.1	17.4	175.49	103.32	1022800000	108	Q04637
DDX39B	Spliceosome RNA helicase DDX39B	24.4194	22.9631	NaN	23.6827	NaN	NaN	24.4561	NaN	44.4444	23.8803	NaN	25.4786	NaN	NaN	24.8478	25.5333	25.5367	24.2541	26.4123	66.6667	25.3438	17	7	48.4	21.7	48.991	98.968	3504700000	127	Q13838
EIF3A	Eukaryotic translation initiation factor 3 subunit A	NaN	NaN	NaN	20.9012	17.8604	21.0415	20.1158	NaN	44.4444	19.9797	21.1055	21.8156	NaN	NaN	22.2119	21.8015	18.5809	NaN	25.3152	66.6667	21.8051	30	30	24.8	24.8	166.57	232.37	1438100000	127	Q14152
RNPEP	Aminopeptidase B	NaN	NaN	NaN	22.9233	NaN	23.4636	23.5429	23.1891	44.4444	23.2797	NaN	23.2325	NaN	NaN	24.1806	23.4461	23.0809	23.6968	22.5507	66.6667	23.3646	17	17	35.8	35.8	72.595	125	884100000	86	Q9H4A4
ARL8B	ADP-ribosylation factor-like protein 8B	24.6302	NaN	NaN	23.6768	24.9772	NaN	NaN	23.8477	44.4444	24.283	NaN	25.4565	NaN	23.6009	24.839	24.7646	23.4744	NaN	26.8483	66.6667	24.8306	10	5	53.8	33.3	21.539	84.152	1693600000	59	Q9NVJ2
ANKFY1	Rabankyrin-5	NaN	NaN	NaN	24.0352	23.3242	NaN	23.8439	23.6524	44.4444	23.7139	23.1672	23.5874	NaN	NaN	23.8524	23.7552	NaN	23.3868	23.2907	66.6667	23.5066	16	16	19.6	19.6	128.4	156.53	857500000	101	Q9P2R3
COPG1	Coatomer subunit gamma-1	22.2979	NaN	NaN	20.9282	22.0937	NaN	21.9761	NaN	44.4444	21.824	NaN	22.6145	NaN	NaN	22.3631	22.4846	22.1459	21.9124	23.1607	66.6667	22.4469	19	16	31.4	26.5	97.717	48.371	627360000	91	Q9Y678
CYB5A	Cytochrome b5	24.0811	25.2547	25.267	NaN	24.0189	NaN	NaN	NaN	44.4444	24.6554	NaN	24.4331	25.0925	NaN	24.3063	NaN	24.322	NaN	23.695	55.5556	24.3698	5	5	49.3	49.3	15.33	31.965	1235800000	76	P00167
BCHE	Cholinesterase	22.6824	23.4307	24.4677	NaN	22.2186	23.6113	NaN	NaN	55.5556	23.2821	22.8221	22.7212	23.7814	24.5537	NaN	NaN	22.6856	NaN	NaN	55.5556	23.3128	8	8	18.6	18.6	68.417	76.089	337340000	45	P06276
CD14	Monocyte differentiation antigen CD14	23.856	24.3291	24.5382	NaN	NaN	23.5385	21.3415	NaN	55.5556	23.5206	NaN	22.8497	23.5592	23.9767	NaN	NaN	22.3451	22.4603	NaN	55.5556	23.0382	5	5	23.2	23.2	40.076	27.267	231290000	50	P08571
CYC1	Cytochrome c1, heme protein, mitochondrial	NaN	23.3665	22.7354	22.7295	NaN	NaN	22.4087	NaN	44.4444	22.81	NaN	NaN	23.5557	NaN	NaN	22.7898	24.633	23.7165	22.5586	55.5556	23.4507	8	8	30.8	30.8	35.422	90.947	556000000	49	P08574
GYS1	Glycogen [starch] synthase, muscle	NaN	NaN	NaN	21.6282	21.936	NaN	23.4502	22.7941	44.4444	22.4521	NaN	23.0015	NaN	NaN	22.6504	23.2683	23.4349	NaN	24.5735	55.5556	23.3857	13	13	25.6	25.6	83.785	70.834	1085300000	104	P13807;P54840
ACAT1	Acetyl-CoA acetyltransferase, mitochondrial	NaN	23.964	NaN	NaN	NaN	24.229	23.9569	23.1965	44.4444	23.8366	NaN	NaN	23.8498	NaN	NaN	23.2168	25.2534	24.6327	22.0675	55.5556	23.804	10	10	28.1	28.1	45.199	151.83	1033000000	70	P24752
PPM1F	Protein phosphatase 1F	NaN	NaN	NaN	23.1468	23.0574	NaN	21.9635	22.5061	44.4444	22.6685	NaN	22.8285	NaN	NaN	23.4268	24.0256	NaN	22.3825	25.2661	55.5556	23.5859	13	13	44.1	44.1	49.83	193.23	889520000	73	P49593
LMNB2	Lamin-B2	NaN	24.0131	NaN	23.175	NaN	24.1306	22.9643	NaN	44.4444	23.5707	NaN	23.197	NaN	NaN	24.1618	23.8685	23.2125	NaN	24.8446	55.5556	23.8569	23	21	41.9	39.4	69.948	88.366	1425700000	86	Q03252
ILF2	Interleukin enhancer-binding factor 2	22.8796	22.8344	NaN	21.7914	NaN	22.4438	NaN	NaN	44.4444	22.4873	NaN	23.4569	NaN	22.5525	22.7993	NaN	22.4224	NaN	22.5212	55.5556	22.7505	11	11	48.2	48.2	43.062	26.743	817960000	59	Q12905
LAMA4	Laminin subunit alpha-4	NaN	23.3589	22.35	NaN	NaN	21.5519	22.8068	NaN	44.4444	22.5169	NaN	20.9067	20.8737	NaN	NaN	19.622	19.9759	NaN	22.8136	55.5556	20.8384	28	28	21.7	21.7	202.52	291.59	1272400000	135	Q16363
TNPO1	Transportin-1	NaN	NaN	NaN	23.2155	22.9695	NaN	22.7667	22.1994	44.4444	22.7878	NaN	22.5763	NaN	NaN	23.8174	23.1997	NaN	22.9592	21.9221	55.5556	22.8949	14	13	20.6	19.7	102.35	63.214	669370000	98	Q92973
PPA2	Inorganic pyrophosphatase 2, mitochondrial	26.731	26.5932	NaN	NaN	NaN	28.5099	26.7729	NaN	44.4444	27.1518	NaN	27.1021	27.1588	28.5076	26.4221	25.7364	NaN	NaN	NaN	55.5556	26.9854	6	6	28.1	28.1	37.92	21.363	3668600000	40	Q9H2U2
GLIPR2	Golgi-associated plant pathogenesis-related protein 1	NaN	NaN	25.827	NaN	24.3968	24.7239	24.3329	24.4703	55.5556	24.7502	NaN	NaN	NaN	24.9789	24.7881	23.3435	NaN	24.4901	24.5257	55.5556	24.4253	6	6	61	61	17.218	323.31	1197900000	113	Q9H4G4
LANCL2	LanC-like protein 2	NaN	NaN	NaN	23.9071	23.2895	NaN	24.0673	23.8789	44.4444	23.7857	22.831	NaN	NaN	22.3974	NaN	24.0552	NaN	24.2807	23.2222	55.5556	23.3573	13	13	33.8	33.8	50.854	144.32	793000000	108	Q9NS86
IGKV2-24;IGKV2D-24	Immunoglobulin kappa variable 2-24;Probable non-functional immunoglobulin kappa variable 2D-24	NaN	25.4318	NaN	26.3456	NaN	NaN	25.4458	26.9317	44.4444	26.0387	26.3294	NaN	NaN	NaN	NaN	24.702	26.0069	25.8387	24.6312	55.5556	25.5017	3	2	33.3	27.5	13.079	19.415	904880000	39	A0A0C4DH68;A0A075B6R9
IGKV3D-11	Immunoglobulin kappa variable 3D-11;Immunoglobulin kappa variable 3-11	29.1774	28.2041	NaN	NaN	27.8685	NaN	28.0651	NaN	44.4444	28.3288	28.1311	27.679	NaN	NaN	NaN	26.6554	28.2407	29.0737	NaN	55.5556	27.956	2	2	20.9	20.9	12.625	16.467	5993300000	32	A0A0A0MRZ8;P04433
UBA6	Ubiquitin-like modifier-activating enzyme 6	NaN	NaN	NaN	23.3966	22.9833	NaN	23.2352	23.1059	44.4444	23.1803	NaN	23.4133	NaN	NaN	23.9473	24.1286	NaN	22.7593	24.1043	55.5556	23.6706	12	12	14.1	14.1	117.97	77.82	1057300000	51	A0AVT1
		NaN	26.2761	NaN	25.3931	NaN	NaN	26.8056	28.1319	44.4444	26.6517	26.6058	NaN	27.044	NaN	NaN	26.6225	29.5826	27.7892	NaN	55.5556	27.5288	39	33	66.9	60.1	69.293	236.92	8657900000	137	CON__P02769
PGLYRP1	Peptidoglycan recognition protein 1	23.0423	23.263	24.5628	NaN	NaN	23.7106	NaN	NaN	44.4444	23.6447	NaN	22.7996	23.0162	23.379	22.6619	NaN	23.7818	NaN	NaN	55.5556	23.1277	4	4	37.2	37.2	21.731	84.271	382400000	69	O75594
ATP1A1	Sodium/potassium-transporting ATPase subunit alpha-1	21.1132	NaN	NaN	22.0859	19.9329	NaN	NaN	20.884	44.4444	21.004	NaN	23.0501	NaN	NaN	22.611	22.3404	21.0381	NaN	25.4848	55.5556	22.9049	29	29	37	37	112.89	323.31	1517800000	164	P05023;P13637;P50993;Q13733;P54707;P20648
H1F0	Histone H1,0	NaN	25.5704	24.8551	NaN	NaN	25.4046	NaN	25.2658	44.4444	25.274	NaN	24.992	NaN	NaN	NaN	24.9153	26.9754	23.4129	26.1534	55.5556	25.2898	5	5	26.3	26.3	20.863	61.822	3258900000	80	P07305
RRM1	Ribonucleoside-diphosphate reductase large subunit	NaN	NaN	NaN	25.7871	23.9252	NaN	24.2874	24.7547	44.4444	24.6886	24.4284	NaN	NaN	NaN	25.2387	24.8263	24.2651	NaN	24.7326	55.5556	24.6982	16	16	30.4	30.4	90.069	100.15	1266800000	108	P23921
ANP32A	Acidic leucine-rich nuclear phosphoprotein 32 family member A	NaN	25.0941	25.528	24.186	NaN	25.0774	NaN	NaN	44.4444	24.9714	NaN	NaN	25.0291	24.8022	24.833	NaN	24.669	NaN	22.8351	55.5556	24.4337	8	6	32.5	26.1	28.585	171.42	1218100000	87	P39687;O43423;O95626
AARS	Alanine--tRNA ligase, cytoplasmic	22.3086	NaN	NaN	NaN	22.5292	NaN	23.0862	22.4298	44.4444	22.5885	NaN	22.602	NaN	NaN	22.6021	23.141	NaN	22.6119	22.6004	55.5556	22.7115	17	17	27.1	27.1	106.81	164.54	753860000	99	P49588
COPB1	Coatomer subunit beta	NaN	NaN	NaN	21.2659	NaN	21.8677	22.0872	20.6269	44.4444	21.4619	NaN	22.5138	NaN	NaN	22.3292	22.7598	21.4726	NaN	24.1521	55.5556	22.6455	16	16	21.7	21.7	107.14	71.965	814370000	107	P53618
MYOM2	Myomesin-2	NaN	NaN	NaN	21.4134	21.9602	19.3444	20.3382	NaN	44.4444	20.7641	NaN	20.7894	22.2603	NaN	NaN	22.14	25.0255	NaN	26.8989	55.5556	23.4228	46	46	40.5	40.5	164.87	323.31	1893800000	166	P54296
EIF3E	Eukaryotic translation initiation factor 3 subunit E	22.7908	23.0084	NaN	NaN	NaN	22.9418	21.718	NaN	44.4444	22.6148	NaN	22.8542	NaN	NaN	22.7858	23.0459	NaN	22.0219	22.398	55.5556	22.6211	13	13	34.8	34.8	52.22	75.418	578500000	50	P60228
HSPE1	10 kDa heat shock protein, mitochondrial	NaN	23.9197	NaN	23.0046	NaN	NaN	22.7768	22.7281	44.4444	23.1073	NaN	24.2567	22.8824	NaN	NaN	22.5952	23.6453	NaN	24.7594	55.5556	23.6278	4	4	40.2	40.2	10.932	4.4245	1143800000	36	P61604
LBR	Delta(14)-sterol reductase LBR	23.103	NaN	NaN	22.562	NaN	23.3919	22.4583	NaN	44.4444	22.8788	NaN	23.3395	NaN	NaN	23.9181	23.5248	22.442	NaN	25.7664	55.5556	23.7982	10	10	19.2	19.2	70.702	231.5	1512500000	61	Q14739
MAPRE2	Microtubule-associated protein RP/EB family member 2	22.5741	NaN	22.9112	22.2566	23.3291	NaN	NaN	NaN	44.4444	22.7678	NaN	23.0838	NaN	NaN	23.7017	23.2227	22.9188	NaN	24.4961	55.5556	23.4846	5	5	22.6	22.6	37.031	26.572	702430000	68	Q15555
RFESD	Rieske domain-containing protein	23.9552	NaN	NaN	24.4464	23.7742	NaN	23.7802	NaN	44.4444	23.989	23.9498	23.643	NaN	NaN	24.0338	NaN	22.2322	NaN	24.3711	55.5556	23.646	6	6	50.3	50.3	17.762	187.38	718910000	94	Q8TAC1
WDR77	Methylosome protein WDR77	22.7663	NaN	NaN	23.1848	24.1803	NaN	NaN	24.0038	44.4444	23.5338	23.1498	23.0122	NaN	NaN	NaN	23.6905	22.682	22.4873	NaN	55.5556	23.0044	6	6	25.4	25.4	36.724	33.511	482950000	52	Q9BQA1
NIPSNAP3A	Protein NipSnap homolog 3A	23.203	NaN	NaN	NaN	22.4543	NaN	23.1396	22.183	44.4444	22.745	NaN	23.9904	NaN	NaN	24.0918	23.4902	22.3692	NaN	25.11	55.5556	23.8103	11	9	57.1	49	28.466	303.83	1421100000	90	Q9UFN0
PGP	Glycerol-3-phosphate phosphatase	23.7707	23.4225	NaN	22.979	23.8893	NaN	NaN	NaN	44.4444	23.5154	NaN	NaN	24.2252	24.1372	23.0414	NaN	23.6003	NaN	NaN	44.4444	23.751	7	7	29	29	34.006	36.948	396750000	48	A6NDG6
SEC22B	Vesicle-trafficking protein SEC22b	NaN	23.119	23.4266	NaN	22.0621	23.0662	NaN	NaN	44.4444	22.9185	NaN	23.0231	NaN	NaN	22.8858	21.9351	NaN	NaN	21.6068	44.4444	22.3627	6	6	35.3	35.3	24.74	66.964	320810000	73	O75396
F9	Coagulation factor IX	NaN	24.1391	NaN	23.6637	NaN	NaN	23.7281	23.5727	44.4444	23.7759	23.0226	NaN	NaN	NaN	23.9023	23.6158	NaN	NaN	23.1557	44.4444	23.4241	10	10	29.3	29.3	51.778	50.426	801160000	59	P00740
LAMB1	Laminin subunit beta-1	NaN	21.6858	NaN	NaN	21.4037	20.5048	22.9318	NaN	44.4444	21.6315	NaN	22.2037	NaN	NaN	NaN	21.8252	NaN	20.7236	22.2895	44.4444	21.7605	19	19	14.8	14.8	198.04	111.93	569300000	86	P07942
FDPS	Farnesyl pyrophosphate synthase	NaN	25.0364	NaN	NaN	NaN	24.1119	23.1202	23.4386	44.4444	23.9268	NaN	24.2311	24.9683	NaN	NaN	NaN	NaN	22.8103	23.4934	44.4444	23.8758	7	7	21.7	21.7	48.275	15.637	779130000	44	P14324
ECHS1	Enoyl-CoA hydratase, mitochondrial	23.4634	23.4618	22.9033	NaN	22.0219	NaN	NaN	NaN	44.4444	22.9626	NaN	23.7278	23.2562	NaN	22.2557	NaN	22.6614	NaN	NaN	44.4444	22.9753	5	5	26.6	26.6	31.387	227.09	841330000	107	P30084
UQCRC1	Cytochrome b-c1 complex subunit 1, mitochondrial	22.6748	24.203	NaN	NaN	NaN	23.2568	22.3345	NaN	44.4444	23.1173	NaN	NaN	23.9906	NaN	NaN	22.1732	24.7187	23.7338	NaN	44.4444	23.6541	11	11	39.8	39.8	52.645	81.108	564950000	94	P31930
PHB	Prohibitin 1	NaN	24.1687	23.5523	NaN	NaN	25.0026	NaN	22.5334	44.4444	23.8142	NaN	23.1299	23.0216	NaN	23.2956	NaN	NaN	NaN	22.036	44.4444	22.8708	9	9	48.9	48.9	29.804	20.129	594310000	44	P35232
PPM1A	Protein phosphatase 1A	23.9237	NaN	NaN	NaN	23.6287	NaN	23.4838	23.0631	44.4444	23.5248	NaN	23.7293	NaN	NaN	23.8255	NaN	23.4416	NaN	23.3556	44.4444	23.588	9	8	30.1	27	42.447	26.57	639070000	55	P35813
MAP2K2	Dual specificity mitogen-activated protein kinase kinase 2	NaN	23.4746	NaN	24.5628	23.6893	NaN	23.7572	23.514	55.5556	23.7996	NaN	NaN	NaN	24.1635	23.6083	23.9118	NaN	24.7135	NaN	44.4444	24.0993	10	7	36.2	26.2	44.424	108.08	827890000	70	P36507
GMPS	GMP synthase [glutamine-hydrolyzing]	NaN	NaN	NaN	NaN	21.6654	22.2398	22.6751	22.5873	44.4444	22.2919	NaN	NaN	NaN	NaN	22.8512	22.445	NaN	22.7358	21.5261	44.4444	22.3895	9	9	22.1	22.1	76.715	67.439	400320000	50	P49915
SLC25A1	Tricarboxylate transport protein, mitochondrial	NaN	24.5244	NaN	22.8702	25.3045	NaN	24.3962	NaN	44.4444	24.2738	NaN	24.338	25.8605	NaN	NaN	24.3832	NaN	NaN	24.8766	44.4444	24.8646	8	8	33.1	33.1	34.012	18.334	1501400000	78	P53007
UBA3	NEDD8-activating enzyme E1 catalytic subunit	23.0544	22.9304	NaN	NaN	22.5984	NaN	22.5162	NaN	44.4444	22.7748	NaN	23.1624	22.1961	22.4795	22.7965	NaN	NaN	NaN	NaN	44.4444	22.6586	10	10	37.4	37.4	51.852	44.184	456820000	50	Q8TBC4
METTL7A	N6-adenosine-methyltransferase TMT1A	NaN	24.2953	NaN	24.1387	24.5769	24.6653	NaN	NaN	44.4444	24.4191	NaN	24.3728	NaN	NaN	23.7762	24.334	NaN	23.8416	NaN	44.4444	24.0811	5	5	27.9	27.9	28.319	162.35	1034800000	75	Q9H8H3
SH3GLB2	Endophilin-B2	NaN	23.5533	NaN	22.9324	NaN	NaN	23.3896	23.5036	44.4444	23.3447	NaN	NaN	23.8347	24.0181	NaN	23.0203	NaN	23.6812	NaN	44.4444	23.6386	8	7	23	21	43.973	99.163	536750000	63	Q9NR46
NRBP1	Nuclear receptor-binding protein	NaN	NaN	NaN	NaN	23.7128	23.4018	23.0903	24.0559	44.4444	23.5652	NaN	NaN	NaN	NaN	23.4545	23.2953	22.2435	23.3584	NaN	44.4444	23.0879	4	4	11	11	59.844	11.722	578890000	39	Q9UHY1
CD59	CD59 glycoprotein	NaN	24.2728	NaN	24.1969	NaN	NaN	24.0841	21.6686	44.4444	23.5556	24.0264	NaN	NaN	NaN	NaN	23.6037	24.4632	23.6877	NaN	44.4444	23.9452	4	4	25	25	14.177	9.241	692200000	63	P13987
DTYMK	Thymidylate kinase	23.5965	23.046	NaN	22.2616	22.8135	23.7245	NaN	NaN	55.5556	23.0884	NaN	23.5439	NaN	23.5367	23.2518	NaN	22.7036	NaN	NaN	44.4444	23.259	8	8	37.7	37.7	23.819	8.6931	548860000	41	P23919
KIF5B	Kinesin-1 heavy chain	NaN	NaN	NaN	20.5921	19.3097	NaN	21.091	20.8129	44.4444	20.4515	NaN	NaN	NaN	NaN	22.1275	21.8272	NaN	19.7721	24.8698	44.4444	22.1492	28	28	38.9	38.9	109.68	199.43	810630000	104	P33176;O60282;Q12840
ARCN1	Coatomer subunit delta	21.4555	NaN	NaN	21.106	21.0731	NaN	NaN	20.6754	44.4444	21.0775	NaN	22.6643	NaN	NaN	22.6374	21.2843	NaN	NaN	23.746	44.4444	22.583	16	16	34.4	34.4	57.21	45.989	631140000	67	P48444
HK3	Hexokinase-3	21.7411	NaN	NaN	21.5546	NaN	22.7931	22.2572	21.7129	55.5556	22.0118	NaN	23.0131	NaN	NaN	NaN	22.7669	22.6049	NaN	23.2904	44.4444	22.9188	18	17	24.6	23.3	99.024	29.257	647450000	75	P52790
ECM29	Proteasome adapter and scaffold protein ECM29	NaN	NaN	NaN	20.1944	21.1883	21.0974	21.9241	NaN	44.4444	21.1011	NaN	NaN	NaN	NaN	21.4462	22.6345	NaN	21.565	20.6031	44.4444	21.5622	9	9	6.6	6.6	204.29	15.978	215490000	35	Q5VYK3
USP7	Ubiquitin carboxyl-terminal hydrolase 7	NaN	NaN	NaN	22.1688	18.7608	NaN	19.3256	22.3171	44.4444	20.6431	NaN	22.0657	NaN	NaN	21.1846	22.1759	NaN	NaN	25.0917	44.4444	22.6295	28	28	34.6	34.6	128.3	147.77	1164600000	122	Q93009
CTPS2	CTP synthase 2	NaN	NaN	NaN	22.7814	22.1739	NaN	22.9769	22.9063	44.4444	22.7096	21.8945	22.121	NaN	NaN	NaN	22.9079	NaN	23.2777	NaN	44.4444	22.5503	12	10	27.3	22.9	65.677	17.348	386820000	48	Q9NRF8
DNPEP	Aspartyl aminopeptidase	NaN	NaN	NaN	24.1208	23.6658	NaN	24.2125	23.7962	44.4444	23.9488	23.9474	NaN	NaN	NaN	NaN	24.0002	NaN	24.1139	24.6505	44.4444	24.178	11	11	39.6	39.6	53.41	121.11	975460000	57	Q9ULA0
FLNB	Filamin-B	NaN	NaN	NaN	21.5354	NaN	22.0927	20.8761	21.4635	44.4444	21.4919	NaN	22.6495	NaN	NaN	NaN	20.8323	NaN	NaN	23.8897	33.3333	22.4572	47	36	25.8	21.6	278.16	135.64	974550000	105	O75369
PPP2R1B	Serine/threonine-protein phosphatase 2A 65 kDa regulatory subunit A beta isoform	NaN	23.8819	22.4818	NaN	22.2861	23.4224	NaN	NaN	44.4444	23.018	NaN	21.9871	23.8338	23.1204	NaN	NaN	NaN	NaN	NaN	33.3333	22.9804	15	9	33.9	20	66.213	32.072	283430000	38	P30154
EIF6	Eukaryotic translation initiation factor 6	24.3212	NaN	23.8756	NaN	23.7106	NaN	NaN	24.318	44.4444	24.0563	NaN	24.2476	24.0922	NaN	23.6713	NaN	NaN	NaN	NaN	33.3333	24.0037	5	5	37.1	37.1	26.599	156.73	823460000	77	P56537
APOA1BP	NAD(P)H-hydrate epimerase	NaN	NaN	NaN	NaN	22.4861	22.499	21.4773	23.3777	44.4444	22.46	NaN	22.0869	21.9779	NaN	NaN	NaN	NaN	NaN	22.031	33.3333	22.0319	3	3	17	17	31.674	18.725	224520000	37	Q8NCW5
IGLV9-49	Immunoglobulin lambda variable 9-49	NaN	24.9052	24.2315	22.9531	NaN	NaN	23.9389	23.3217	55.5556	23.8701	NaN	NaN	23.9868	23.8771	23.916	NaN	NaN	NaN	NaN	33.3333	23.9266	2	2	16.3	16.3	13.024	2.6694	215140000	17	A0A0B4J1Y8
ACOT7	Cytosolic acyl coenzyme A thioester hydrolase	NaN	NaN	NaN	22.4746	22.8961	NaN	22.105	22.6917	44.4444	22.5419	22.3734	NaN	NaN	NaN	NaN	22.7	NaN	NaN	23.3276	33.3333	22.8003	6	6	20.3	20.3	41.796	5.408	245760000	25	O00154
CYFIP1	Cytoplasmic FMR1-interacting protein 1	NaN	NaN	NaN	22.2255	21.6201	21.9705	22.0806	NaN	44.4444	21.9742	NaN	21.8645	NaN	NaN	NaN	22.237	NaN	NaN	22.5459	33.3333	22.2158	18	10	16.9	9.3	145.18	28.767	427690000	50	Q7L576
LPIN2	Phosphatidate phosphatase LPIN2	22.7386	NaN	NaN	22.5738	22.1838	NaN	NaN	22.4689	44.4444	22.4913	NaN	NaN	NaN	NaN	22.8241	22.4612	NaN	NaN	22.722	33.3333	22.6691	6	6	10.3	10.3	99.398	51.943	361480000	47	Q92539
RRAS	Ras-related protein R-Ras	NaN	22.6902	NaN	21.944	NaN	22.3409	22.0605	NaN	44.4444	22.2589	NaN	22.3596	NaN	NaN	NaN	NaN	NaN	NaN	21.8451	22.2222	22.1024	5	4	26.6	19.3	23.48	40.943	307670000	29	P10301
NID2	Nidogen-2	NaN	NaN	20.4345	NaN	20.5019	21.5019	22.349	NaN	44.4444	21.1968	NaN	NaN	NaN	NaN	20.1581	NaN	NaN	NaN	23.0111	22.2222	21.5846	21	20	20.7	19.9	151.25	185.61	779910000	92	Q14112
STAM	Signal transducing adapter molecule 1	NaN	NaN	NaN	21.5766	22.3495	NaN	23.2775	22.2465	44.4444	22.3625	21.7787	NaN	NaN	NaN	NaN	NaN	NaN	NaN	21.8347	22.2222	21.8067	8	7	22.6	20.7	59.179	71.172	248350000	49	Q92783
SORBS1	Sorbin and SH3 domain-containing protein 1	20.7216	19.6986	NaN	NaN	20.7655	NaN	22.7017	NaN	44.4444	20.9718	NaN	NaN	NaN	NaN	NaN	22.9133	NaN	NaN	22.7097	22.2222	22.8115	16	16	15.6	15.6	142.51	33.482	650150000	86	Q9BX66;O94875
RDH11	Retinol dehydrogenase 11	NaN	NaN	NaN	22.2731	21.968	NaN	22.06	21.7302	44.4444	22.0078	NaN	NaN	NaN	NaN	NaN	22.4715	NaN	NaN	22.3261	22.2222	22.3988	7	7	28.9	28.9	35.386	24.102	283360000	45	Q8TC12
TNS1	Tensin-1	NaN	NaN	NaN	19.4638	19.7957	NaN	20.0585	19.3598	44.4444	19.6694	NaN	NaN	NaN	NaN	NaN	22.172	NaN	NaN	20.9067	22.2222	21.5394	22	21	18.9	18.2	197.02	112.98	347340000	73	Q9HBL0;Q63HR2
RPS19	Small ribosomal subunit protein eS19	23.5412	25.0917	NaN	NaN	NaN	23.9892	NaN	22.6872	44.4444	23.8273	21.6288	24.1143	24.8109	23.2345	24.2649	22.9967	25.227	22.4156	24.3614	100	23.6727	7	7	42.1	42.1	16.06	27.075	1753600000	69	P39019
MARCKS	Myristoylated alanine-rich C-kinase substrate	22.9091	24.4276	24.5473	NaN	NaN	22.0237	NaN	NaN	44.4444	23.4769	21.65	23.7808	23.5801	23.0105	24.0346	NaN	24.3977	NaN	20.9416	77.7778	23.0565	7	7	40.1	40.1	31.554	323.31	472880000	108	P29966
TNNC1	Troponin C, slow skeletal and cardiac muscles	25.0905	25.568	NaN	NaN	NaN	NaN	24.1979	NaN	33.3333	24.9521	26.6327	24.6726	26.0494	NaN	NaN	23.3174	28.7778	25.2608	25.2646	77.7778	25.7108	7	7	52.2	52.2	18.402	323.31	2884600000	113	P63316
RPL13	Large ribosomal subunit protein eL13	23.5888	NaN	NaN	NaN	NaN	23.1853	22.5959	NaN	33.3333	23.1233	21.7095	23.8377	22.8464	NaN	23.9536	22.6708	24.9391	NaN	25.9951	77.7778	23.7075	9	9	41.7	41.7	24.261	88.222	1632800000	76	P26373
GPX4	Phospholipid hydroperoxide glutathione peroxidase	24.9388	24.699	NaN	23.9086	NaN	NaN	NaN	NaN	33.3333	24.5154	22.6906	25.5753	24.1262	NaN	25.2502	23.532	23.9807	NaN	23.2061	77.7778	24.0516	6	6	34.5	34.5	22.174	11.973	1211700000	56	P36969
RPL15	Large ribosomal subunit protein eL15	23.3381	NaN	NaN	22.0771	NaN	22.0746	NaN	NaN	33.3333	22.4966	22.853	24.2094	21.6666	NaN	23.5042	23.189	23.0371	NaN	25.0008	77.7778	23.3514	8	8	33.8	33.8	24.146	27.193	1323500000	71	P61313
SH3BGRL3	SH3 domain-binding glutamic acid-rich-like protein 3	25.9977	NaN	NaN	NaN	25.1299	NaN	24.9881	NaN	33.3333	25.3719	NaN	25.3123	25.0677	NaN	25.3379	24.2163	25.3008	24.5478	23.8681	77.7778	24.8073	3	3	31.2	31.2	10.438	57.898	1317800000	91	Q9H299
CLTA	Clathrin light chain A	NaN	NaN	23.808	NaN	22.7413	NaN	NaN	21.6177	33.3333	22.7224	22.1045	23.8329	23.5683	23.1561	23.5649	NaN	23.4911	NaN	NaN	66.6667	23.2863	4	4	10.9	10.9	27.076	4.7712	311120000	38	P09496
ACADM	Medium-chain specific acyl-CoA dehydrogenase, mitochondrial	NaN	NaN	NaN	NaN	22.058	22.6208	22.7032	NaN	33.3333	22.4607	NaN	23.3909	NaN	NaN	22.2906	23.0349	24.0976	22.6388	24.6891	66.6667	23.357	6	6	18.8	18.8	46.588	52.849	872040000	102	P11310
CASQ1	Calsequestrin-1	NaN	24.6272	NaN	NaN	24.0336	26.6705	NaN	NaN	33.3333	25.1104	NaN	24.0483	24.8369	NaN	NaN	24.0854	27.5425	25.6483	24.4326	66.6667	25.099	8	8	30.1	30.1	45.16	235.3	2465800000	110	P31415
ETFB	Electron transfer flavoprotein subunit beta	NaN	22.3531	NaN	NaN	NaN	23.6148	23.5335	NaN	33.3333	23.1671	NaN	23.6258	22.9106	NaN	NaN	23.5209	22.8142	22.8269	21.9671	66.6667	22.9442	10	10	40.8	40.8	27.843	47.499	944590000	51	P38117
AK2	Adenylate kinase 2, mitochondrial	NaN	23.4568	NaN	NaN	NaN	23.5805	23.3484	NaN	33.3333	23.4619	NaN	23.1646	23.9306	NaN	22.5972	22.815	22.2252	NaN	25.0228	66.6667	23.2926	10	10	58.2	58.2	26.477	87.058	1381600000	115	P54819
EIF3M	Eukaryotic translation initiation factor 3 subunit M	24.5284	NaN	NaN	NaN	21.8739	NaN	22.1595	NaN	33.3333	22.8539	NaN	24.3537	NaN	23.5568	23.2421	22.2243	22.6223	NaN	24.2626	66.6667	23.377	10	10	38.8	38.8	42.502	118.13	554780000	66	Q7L2H7
MYOZ1	Myozenin-1	NaN	NaN	NaN	NaN	21.5198	23.1169	22.9796	NaN	33.3333	22.5388	NaN	20.4401	21.3764	NaN	NaN	22.9948	26.0424	24.5002	24.1718	66.6667	23.2543	13	13	67.6	67.6	31.744	323.31	1410000000	134	Q9NP98
ENOPH1	Enolase-phosphatase E1	NaN	NaN	NaN	NaN	NaN	23.0514	22.9982	24.219	33.3333	23.4228	NaN	23.6816	NaN	23.029	23.5834	22.9834	NaN	23.0764	24.0158	66.6667	23.3949	6	6	43.3	43.3	28.932	76.268	789120000	69	Q9UHY7
REXO2	Oligoribonuclease, mitochondrial	24.8458	NaN	NaN	24.2888	NaN	NaN	NaN	23.9616	33.3333	24.3654	NaN	25.2021	25.3896	NaN	24.8998	24.3807	NaN	24.4381	23.6583	66.6667	24.6614	6	6	28.7	28.7	26.832	5.1879	1138100000	35	Q9Y3B8
DNAJC13	DnaJ homolog subfamily C member 13	NaN	NaN	NaN	24.0007	NaN	23.6822	NaN	23.1725	33.3333	23.6184	NaN	23.6366	NaN	NaN	24.1364	24.7822	24.2715	24.0292	25.6546	66.6667	24.4184	26	26	16.9	16.9	254.41	193.61	2267500000	93	O75165
PDCD6	Programmed cell death protein 6	24.5258	24.3625	24.8733	NaN	NaN	NaN	NaN	NaN	33.3333	24.5872	23.2331	24.2294	24.4767	24.845	24.7825	NaN	23.4916	NaN	NaN	66.6667	24.1764	3	3	17.8	17.8	21.868	6.9366	1033500000	42	O75340
F11	Coagulation factor XI	NaN	NaN	NaN	NaN	21.3702	NaN	25.2565	23.0118	33.3333	23.2128	22.0646	NaN	NaN	22.2435	21.4649	20.8535	NaN	23.3746	20.837	66.6667	21.8064	12	11	27	25.9	70.108	24.523	293130000	28	P03951
RNASE2	Non-secretory ribonuclease	22.9978	23.5897	23.4211	NaN	NaN	24.4493	NaN	NaN	44.4444	23.6145	NaN	23.9688	23.3708	NaN	23.734	22.097	25.6015	NaN	24.955	66.6667	23.9545	3	3	19.9	19.9	18.354	309.32	1327600000	79	P10153
HCLS1	Hematopoietic lineage cell-specific protein	NaN	21.3698	NaN	21.395	NaN	NaN	21.37	20.4364	44.4444	21.1428	NaN	23.2349	NaN	NaN	23.4314	23.5099	22.8517	21.2936	25.2804	66.6667	23.267	15	15	41.4	41.4	54.013	285.44	1466900000	145	P14317
HNRNPH3	Heterogeneous nuclear ribonucleoprotein H3	NaN	NaN	NaN	22.071	21.6008	NaN	NaN	21.146	33.3333	21.606	NaN	22.1272	NaN	NaN	22.3299	23.6916	22.3388	22.6712	24.4947	66.6667	22.9422	6	5	23.4	21.1	36.926	154.12	682340000	50	P31942
CPOX	Oxygen-dependent coproporphyrinogen-III oxidase, mitochondrial	21.5499	NaN	NaN	22.0079	NaN	NaN	22.1446	NaN	33.3333	21.9008	20.035	24.0357	NaN	NaN	23.5808	23.3193	21.207	NaN	25.4681	66.6667	22.941	14	14	42.7	42.7	50.151	133.11	1392500000	81	P36551
RPL3	Large ribosomal subunit protein uL3	NaN	21.9814	NaN	23.3242	NaN	NaN	22.2009	NaN	33.3333	22.5022	23.4908	23.6872	NaN	NaN	22.2279	22.8469	22.9408	NaN	26.2483	66.6667	23.5737	14	14	36.2	36.2	46.108	94.138	1776900000	92	P39023;Q92901
LRPPRC	Leucine-rich PPR motif-containing protein, mitochondrial	NaN	NaN	NaN	NaN	NaN	23.6301	21.4317	21.2617	33.3333	22.1078	NaN	23.3397	22.3067	NaN	22.0437	23.307	21.9982	NaN	21.4771	66.6667	22.4121	33	32	29.7	29.2	157.9	105.61	1245000000	146	P42704
GPD2	Glycerol-3-phosphate dehydrogenase, mitochondrial	NaN	NaN	NaN	20.6077	NaN	NaN	22.4403	21.9059	33.3333	21.6513	NaN	22.5035	NaN	NaN	21.8939	23.287	20.9616	21.4305	26.0766	66.6667	22.6922	22	22	42.9	42.9	80.852	194.61	1419600000	129	P43304
CSNK1A1	Casein kinase I isoform alpha	NaN	NaN	NaN	24.1892	23.1097	NaN	23.5954	23.9895	44.4444	23.7209	NaN	NaN	NaN	22.596	23.0855	23.5283	21.854	22.88	24.5262	66.6667	23.0783	9	9	35	35	38.914	15.148	782710000	76	P48729;Q8N752
RPS25	Small ribosomal subunit protein eS25	NaN	25.4218	24.1648	NaN	NaN	NaN	23.5446	22.71	44.4444	23.9603	NaN	24.6415	24.5572	NaN	24.4863	NaN	25.4879	23.6447	24.9629	66.6667	24.6301	4	4	28	28	13.742	5.8916	1378000000	26	P62851
CHIT1	Chitotriosidase-1	NaN	NaN	NaN	NaN	20.5156	23.0924	22.4057	NaN	33.3333	22.0046	NaN	23.4167	NaN	NaN	22.043	22.6849	22.5423	22.4154	23.5278	66.6667	22.7717	14	14	47	47	51.681	323.31	1078500000	99	Q13231
TWF2	Twinfilin-2	NaN	NaN	NaN	22.7417	NaN	NaN	22.3695	23.2634	33.3333	22.7916	NaN	22.3726	21.9392	NaN	21.7145	23.2013	23.1098	NaN	24.9362	66.6667	22.8789	11	9	41.8	37.8	39.548	111.3	913440000	99	Q6IBS0
2011-09-01	Septin-11	NaN	NaN	NaN	23.1525	NaN	NaN	23.3625	23.3066	33.3333	23.2739	23.1686	23.7579	NaN	NaN	23.7397	23.8601	22.9517	NaN	24.5684	66.6667	23.6744	12	7	37.5	23.8	49.398	249.78	879000000	71	Q9NVA2;Q9P0V9
NDUFS3	NADH dehydrogenase [ubiquinone] iron-sulfur protein 3, mitochondrial	NaN	23.3982	22.2084	NaN	NaN	22.7731	NaN	NaN	33.3333	22.7932	NaN	22.0783	22.7572	NaN	NaN	NaN	22.2349	22.5679	21.5545	55.5556	22.2386	9	9	47.3	47.3	30.241	64.217	421130000	67	O75489
RAB2A;RAB2B	Ras-related protein Rab-2A;Ras-related protein Rab-2B	23.0847	NaN	NaN	NaN	22.8591	NaN	NaN	23.0444	33.3333	22.9961	NaN	23.8722	NaN	NaN	23.5634	23.4641	23.8655	NaN	24.0478	55.5556	23.7626	10	10	59.9	59.9	23.545	51.129	844620000	98	P61019;Q8WUD1
UBXN1	UBX domain-containing protein 1	NaN	NaN	NaN	23.6875	NaN	NaN	24.0004	22.495	33.3333	23.3943	23.7032	23.3441	NaN	NaN	NaN	23.9116	NaN	23.3817	23.7964	55.5556	23.6274	9	9	49.8	49.8	33.325	218.64	739710000	83	Q04323
PICALM	Phosphatidylinositol-binding clathrin assembly protein	22.5194	22.8488	NaN	22.2684	NaN	NaN	NaN	NaN	33.3333	22.5455	NaN	23.3369	NaN	NaN	23.4573	22.6191	22.4383	NaN	21.7414	55.5556	22.7186	6	6	12.4	12.4	70.754	300.95	553360000	58	Q13492;O60641
NDUFA9	NADH dehydrogenase [ubiquinone] 1 alpha subcomplex subunit 9, mitochondrial	NaN	NaN	NaN	NaN	23.4672	23.8776	24.0516	NaN	33.3333	23.7988	NaN	23.8125	NaN	NaN	NaN	23.7336	23.4039	24.7375	24.7565	55.5556	24.0888	11	11	39.3	39.3	42.509	39.374	1281600000	92	Q16795
PDLIM3	PDZ and LIM domain protein 3	NaN	NaN	NaN	NaN	21.9701	23.2587	23.2285	NaN	33.3333	22.8191	NaN	21.8196	NaN	NaN	NaN	21.9838	24.4923	24.066	22.5626	55.5556	22.9849	11	11	48.1	48.1	39.232	59.108	572520000	60	Q53GG5
PPP6R3	Serine/threonine-protein phosphatase 6 regulatory subunit 3	NaN	NaN	NaN	NaN	22.5457	NaN	23.3218	23.3111	33.3333	23.0595	NaN	22.8203	NaN	NaN	22.8481	23.1832	NaN	23.0845	22.9103	55.5556	22.9693	11	11	14.7	14.7	97.668	128.51	569920000	65	Q5H9R7
TRIM72	Tripartite motif-containing protein 72	NaN	NaN	NaN	NaN	24.1218	24.7755	24.9996	NaN	33.3333	24.6323	23.6481	23.5213	NaN	NaN	NaN	23.6964	26.2968	24.4783	NaN	55.5556	24.3282	8	8	25.6	25.6	52.73	27.347	1000500000	44	Q6ZMU5
C9orf40	Uncharacterized protein C9orf40	22.4192	20.8925	26.4324	NaN	22.4949	NaN	NaN	NaN	44.4444	23.0598	21.0971	NaN	22.6559	23.0069	22.7777	NaN	22.2548	NaN	NaN	55.5556	22.3585	5	5	47.4	47.4	21.063	165.05	462050000	61	Q8IXQ3
DNM1L	Dynamin-1-like protein	NaN	NaN	NaN	21.5851	NaN	NaN	22.1381	21.6841	33.3333	21.8024	NaN	NaN	NaN	NaN	21.5286	22.6422	21.3712	21.8309	22.3556	55.5556	21.9457	12	12	25.5	25.5	81.876	255.03	484680000	94	O00429
GLUD1;GLUD2	Glutamate dehydrogenase 1, mitochondrial;Glutamate dehydrogenase 2, mitochondrial	NaN	22.8394	NaN	22.6199	NaN	NaN	22.5939	NaN	33.3333	22.6844	NaN	23.6308	NaN	NaN	22.7161	23.5162	22.5284	NaN	23.7166	55.5556	23.2216	16	16	38	38	61.397	206.18	1096800000	111	P00367;P49448
DLD	Dihydrolipoyl dehydrogenase, mitochondrial	23.1308	NaN	NaN	NaN	NaN	NaN	22.8323	22.5241	33.3333	22.8291	NaN	23.3296	NaN	NaN	NaN	22.9804	23.2714	22.4343	24.3178	55.5556	23.2667	8	8	25	25	54.177	55.153	821650000	79	P09622
GRB2	Growth factor receptor-bound protein 2	NaN	NaN	NaN	NaN	NaN	23.0073	23.1366	22.7752	33.3333	22.973	NaN	22.8939	23.0836	NaN	23.2048	22.9901	NaN	NaN	23.7927	55.5556	23.193	8	8	45.6	45.6	25.206	32.205	736590000	41	P62993
EEF1A2	Elongation factor 1-alpha 2	NaN	NaN	NaN	NaN	23.6674	NaN	23.6167	23.0438	33.3333	23.4427	24.9713	NaN	NaN	NaN	NaN	22.7272	25.3277	23.8497	23.6744	55.5556	24.11	14	6	41.9	19.9	50.47	68.194	509830000	43	Q05639
MVP	Major vault protein	NaN	NaN	NaN	22.3454	NaN	NaN	22.4526	22.577	33.3333	22.4583	NaN	22.2279	NaN	NaN	23.2467	23.0768	23.1715	NaN	24.8026	55.5556	23.3051	22	22	36.4	36.4	99.326	284.26	884930000	86	Q14764
RAB35	Ras-related protein Rab-35	NaN	NaN	NaN	23.9311	23.9682	NaN	NaN	23.2188	33.3333	23.706	24.1166	23.5261	NaN	NaN	23.328	23.5671	NaN	NaN	23.3144	55.5556	23.5704	5	5	29.4	29.4	23.025	8.3976	292410000	26	Q15286
SBSN	Suprabasin	NaN	19.9054	20.771	NaN	18.9554	NaN	18.5458	NaN	44.4444	19.5444	NaN	NaN	20.6207	NaN	NaN	18.2475	19.7365	18.1408	17.9115	55.5556	18.9314	3	3	18.3	18.3	60.54	17.461	46808000	11	Q6UWP8
MYO18A	Unconventional myosin-XVIIIa	NaN	NaN	NaN	21.0244	NaN	20.3201	21.8831	NaN	33.3333	21.0759	NaN	21.7555	NaN	NaN	21.8375	21.4752	21.4337	NaN	24.051	55.5556	22.1106	25	25	17.1	17.1	233.11	323.31	735540000	110	Q92614
TBC1D24	TBC1 domain family member 24	22.9193	NaN	NaN	23.065	23.0928	NaN	NaN	NaN	33.3333	23.0257	21.8692	22.1283	NaN	NaN	22.5923	22.8603	NaN	NaN	23.0967	55.5556	22.5093	10	10	22.4	22.4	62.919	15.88	540580000	57	Q9ULP9
EIF3L	Eukaryotic translation initiation factor 3 subunit L	NaN	NaN	NaN	NaN	NaN	21.2929	21.58	20.7785	33.3333	21.2171	NaN	22.8397	NaN	NaN	22.082	22.5389	21.3033	NaN	24.3884	55.5556	22.6305	17	17	39.2	39.2	66.726	238.44	815410000	77	Q9Y262
SAMHD1	Deoxynucleoside triphosphate triphosphohydrolase SAMHD1	NaN	23.0331	NaN	NaN	NaN	23.7514	23.6292	NaN	33.3333	23.4713	NaN	23.8437	NaN	NaN	NaN	24.1049	23.0773	22.2933	24.2404	55.5556	23.5119	21	21	43.1	43.1	72.2	301.32	1573700000	122	Q9Y3Z3
DENR	Density-regulated protein	22.406	NaN	24.2934	NaN	22.1231	23.0208	NaN	NaN	44.4444	22.9608	NaN	22.4194	23.5231	23.6834	22.9544	NaN	NaN	NaN	NaN	44.4444	23.1451	4	4	27.3	27.3	22.092	231.06	214670000	45	O43583
NQO2	Ribosyldihydronicotinamide dehydrogenase [quinone]	23.8703	24.3139	NaN	23.0137	NaN	NaN	NaN	NaN	33.3333	23.7326	22.9177	23.6802	24.7798	NaN	23.0512	NaN	NaN	NaN	NaN	44.4444	23.6072	6	6	40.3	40.3	25.918	39.075	461020000	44	P16083
CAPN2	Calpain-2 catalytic subunit	21.6641	NaN	NaN	NaN	NaN	NaN	22.484	21.7539	33.3333	21.9673	NaN	22.5671	NaN	NaN	22.1964	21.7498	NaN	NaN	23.6806	44.4444	22.5485	16	16	37.4	37.4	79.994	57.664	795280000	75	P17655
UFM1	Ubiquitin-fold modifier 1	22.8996	22.6779	NaN	22.485	NaN	23.8103	NaN	NaN	44.4444	22.9682	22.3656	NaN	23.1067	NaN	NaN	NaN	NaN	24.6025	22.5494	44.4444	23.1561	2	2	50.6	50.6	9.1175	30.288	524570000	39	P61960
ECH1	Delta(3,5)-Delta(2,4)-dienoyl-CoA isomerase, mitochondrial	24.0926	NaN	NaN	NaN	23.3236	23.9625	NaN	NaN	33.3333	23.7929	NaN	24.4577	NaN	NaN	NaN	23.6125	24.2434	23.5607	NaN	44.4444	23.9686	7	7	31.1	31.1	35.816	199.7	671720000	65	Q13011
GMPPB	Mannose-1-phosphate guanyltransferase beta	NaN	NaN	NaN	22.026	22.5241	NaN	21.6462	NaN	33.3333	22.0654	21.8718	NaN	NaN	22.3491	NaN	22.6793	NaN	21.4972	NaN	44.4444	22.0994	5	5	20.3	20.3	39.834	12.293	224430000	29	Q9Y5P6
CLIC4	Chloride intracellular channel protein 4	NaN	24.3627	NaN	NaN	22.7781	22.5652	NaN	NaN	33.3333	23.2354	NaN	NaN	23.8006	NaN	23.4704	22.2586	22.0128	NaN	NaN	44.4444	22.8856	12	11	60.5	57.3	28.772	93.191	433830000	79	Q9Y696;Q9NZA1
KPNA4	Importin subunit alpha-3	NaN	23.3919	NaN	22.9027	23.0814	NaN	NaN	NaN	33.3333	23.1253	NaN	23.4574	NaN	NaN	23.5989	23.055	NaN	23.0795	NaN	44.4444	23.2977	12	9	42.2	34.7	57.886	128.19	707310000	47	O00629
KRAS	GTPase KRas	NaN	NaN	NaN	23.6684	NaN	NaN	23.9339	24.379	33.3333	23.9938	NaN	NaN	NaN	NaN	23.6459	23.7125	NaN	23.92	24.3964	44.4444	23.9187	6	2	39.2	11.6	21.656	60.067	764860000	53	P01116
HLA-DRB1	HLA class II histocompatibility antigen, DRB1 beta chain	NaN	24.1053	NaN	23.6031	NaN	23.772	NaN	NaN	33.3333	23.8268	NaN	24.5687	NaN	NaN	NaN	23.564	23.6091	NaN	24.8321	44.4444	24.1435	7	3	34.2	11.3	29.966	36.225	1083700000	49	P01911;P13762
NPM1	Nucleophosmin	NaN	23.2468	24.5471	NaN	NaN	25.1557	23.8061	NaN	44.4444	24.1889	NaN	NaN	NaN	NaN	22.9859	24.1384	24.9484	NaN	27.5644	44.4444	24.9093	8	8	31.3	31.3	32.575	323.31	3592400000	139	P06748
H2AFV;H2AFZ	Histone H2A,V;Histone H2A,Z	25.1122	26.3739	26.0174	NaN	NaN	25.0851	NaN	NaN	44.4444	25.6471	22.7166	24.6331	NaN	NaN	NaN	NaN	26.0396	NaN	25.9365	44.4444	24.8315	5	3	53.9	41.4	13.509	170.83	1946400000	66	Q71UI9;P0C0S5
PRKAR1A	cAMP-dependent protein kinase type I-alpha regulatory subunit	NaN	NaN	NaN	23.6286	23.7425	NaN	21.8049	23.8236	44.4444	23.2499	NaN	23.8876	NaN	NaN	23.6593	NaN	NaN	23.3543	25.8535	44.4444	24.1887	12	12	43.6	43.6	42.981	79.232	989680000	64	P10644;P31321
HARS	Histidine--tRNA ligase, cytoplasmic	NaN	22.2031	NaN	NaN	NaN	NaN	22.3551	21.823	33.3333	22.127	NaN	22.4105	NaN	NaN	NaN	22.3581	22.4217	NaN	21.8795	44.4444	22.2675	6	4	17.3	13.8	57.41	104.94	251480000	29	P12081
S100A11	Protein S100-A11	23.9453	24.4275	24.5725	NaN	NaN	NaN	NaN	NaN	33.3333	24.3151	NaN	24.2222	23.8466	NaN	23.2931	NaN	23.1882	NaN	NaN	44.4444	23.6375	4	4	41	41	11.74	53.726	403660000	32	P31949
ARRB2	Beta-arrestin-2	21.9555	NaN	NaN	22.6699	21.6366	NaN	NaN	20.5451	44.4444	21.7018	NaN	22.2155	NaN	NaN	23.0019	22.1585	NaN	NaN	24.1181	44.4444	22.8735	7	7	21	21	46.105	15.666	269220000	36	P32121
MCM7	DNA replication licensing factor MCM7	22.4453	NaN	NaN	NaN	NaN	23.6398	22.2022	NaN	33.3333	22.7624	NaN	23.5365	NaN	NaN	22.653	22.2036	NaN	NaN	23.2999	44.4444	22.9232	14	14	26.7	26.7	81.307	124	726680000	57	P33993
ATP6V1E1	V-type proton ATPase subunit E 1	NaN	24.3	23.0804	NaN	22.6137	23.6165	NaN	NaN	44.4444	23.4026	22.1704	NaN	24.2878	NaN	22.9859	NaN	22.3126	NaN	NaN	44.4444	22.9392	5	5	23.5	23.5	26.145	8.2871	277720000	40	P36543;Q96A05
RHOG	Rho-related GTP-binding protein RhoG	NaN	23.3178	NaN	NaN	NaN	NaN	22.8952	22.4271	33.3333	22.88	NaN	23.452	NaN	NaN	NaN	23.7612	22.9654	NaN	25.334	44.4444	23.8782	8	7	62.8	57.1	21.308	323.31	1081000000	89	P84095
GNAS	Guanine nucleotide-binding protein G(s) subunit alpha isoforms XLas	NaN	22.9985	NaN	NaN	NaN	NaN	22.868	23.0152	33.3333	22.9606	NaN	23.3784	NaN	NaN	NaN	22.978	NaN	23.6896	23.6051	44.4444	23.4128	9	8	10.2	9.2	111.02	29.557	517560000	50	Q5JWF2;P38405
SMYD5	Histone-lysine N-trimethyltransferase SMYD5	NaN	NaN	NaN	21.9563	21.814	NaN	21.633	21.5326	44.4444	21.734	NaN	21.3928	21.8637	NaN	22.2076	21.868	NaN	NaN	NaN	44.4444	21.833	4	4	11	11	47.34	6.329	122230000	26	Q6GMV2
RCSD1	CapZ-interacting protein	20.5425	21.6492	NaN	20.9424	NaN	NaN	23.0194	NaN	44.4444	21.5384	NaN	23.3598	NaN	NaN	NaN	22.904	23.3462	NaN	24.4445	44.4444	23.5137	11	11	47.6	47.6	44.503	293.63	814440000	85	Q6JBY9
ASAP1	Arf-GAP with SH3 domain, ANK repeat and PH domain-containing protein 1	NaN	NaN	NaN	22.3176	NaN	NaN	22.6222	22.5541	33.3333	22.498	NaN	22.0217	NaN	NaN	NaN	22.4898	NaN	22.1057	23.1912	44.4444	22.4521	12	11	14.3	13.4	125.5	25.558	355560000	38	Q9ULH1
SQRDL	Sulfide:quinone oxidoreductase, mitochondrial	NaN	NaN	NaN	23.0924	NaN	22.4385	22.8901	NaN	33.3333	22.807	NaN	23.6688	NaN	NaN	NaN	23.602	20.8395	NaN	24.8474	44.4444	23.2394	13	13	36.2	36.2	49.96	130.26	1127600000	125	Q9Y6N5
CILP	Cartilage intermediate layer protein 1	NaN	NaN	NaN	25.7623	NaN	22.2188	22.7573	NaN	33.3333	23.5795	NaN	NaN	24.8351	NaN	24.6709	NaN	NaN	NaN	27.4872	33.3333	25.6644	19	19	22.1	22.1	132.56	245.93	1380700000	77	O75339
CKB	Creatine kinase B-type	NaN	23.0669	NaN	NaN	NaN	NaN	23.3892	22.6317	33.3333	23.0293	NaN	NaN	22.7742	NaN	NaN	NaN	21.8898	23.2694	NaN	33.3333	22.6445	7	5	25.2	19.7	42.644	43.846	214430000	35	P12277
MYL4	Myosin light chain 4	NaN	22.8225	23.7008	NaN	NaN	22.9342	NaN	NaN	33.3333	23.1525	NaN	22.8139	NaN	NaN	NaN	NaN	NaN	22.2398	22.3325	33.3333	22.462	7	5	48.2	38.1	21.564	53.508	430360000	64	P12829
COMT	Catechol O-methyltransferase	NaN	24.8525	NaN	NaN	24.07	24.5006	NaN	NaN	33.3333	24.4743	NaN	NaN	24.3277	NaN	24.1986	23.5882	NaN	NaN	NaN	33.3333	24.0382	7	7	37.6	37.6	30.037	88.847	553600000	73	P21964
MYL9	Myosin regulatory light polypeptide 9	NaN	25.5368	25.0036	NaN	23.8726	NaN	NaN	NaN	33.3333	24.8043	NaN	23.4793	NaN	NaN	24.109	22.6744	NaN	NaN	NaN	33.3333	23.4209	8	3	58.7	23.8	19.827	59.565	632030000	53	P24844
VAC14	Protein VAC14 homolog	NaN	NaN	NaN	22.3232	NaN	NaN	22.6395	22.8602	33.3333	22.6077	NaN	NaN	NaN	NaN	NaN	23.6877	NaN	22.6501	23.1814	33.3333	23.1731	10	10	16.1	16.1	87.972	22.261	415070000	41	Q08AM6
COPS8	COP9 signalosome complex subunit 8	NaN	NaN	24.3843	NaN	23.0781	23.4273	NaN	22.3226	44.4444	23.3031	NaN	NaN	22.9672	23.7159	NaN	22.3272	NaN	NaN	NaN	33.3333	23.0034	5	5	41.1	41.1	23.225	77.755	257370000	46	Q99627
IGHD	Immunoglobulin heavy constant delta	NaN	NaN	NaN	NaN	25.1231	23.6922	NaN	23.2148	33.3333	24.01	22.975	NaN	NaN	NaN	NaN	25.6825	NaN	NaN	23.4038	33.3333	24.0204	8	8	31.9	31.9	47.499	105.78	717920000	53	P01880
HMOX1	Heme oxygenase 1	NaN	22.2633	NaN	NaN	NaN	24.5992	20.7063	NaN	33.3333	22.5229	NaN	24.3637	NaN	NaN	23.0694	NaN	22.6021	NaN	NaN	33.3333	23.3451	9	9	45.8	45.8	32.818	166.17	786870000	80	P09601
PLS3	Plastin-3	NaN	22.187	NaN	NaN	NaN	NaN	23.1021	22.9839	33.3333	22.7577	NaN	22.4607	NaN	NaN	NaN	21.998	NaN	22.5751	NaN	33.3333	22.3446	16	7	30.8	16.5	70.81	41.593	245870000	42	P13797
PECAM1	Platelet endothelial cell adhesion molecule	26.3822	27.5335	NaN	NaN	25.5405	NaN	NaN	NaN	33.3333	26.4854	NaN	NaN	NaN	NaN	24.9979	24.4987	NaN	NaN	25.9472	33.3333	25.1479	13	13	24.4	24.4	82.521	87.463	1050400000	68	P16284
RPL35A	Large ribosomal subunit protein eL33	20.2113	22.399	NaN	NaN	NaN	NaN	22.1231	NaN	33.3333	21.5778	NaN	NaN	21.3611	NaN	20.9009	NaN	21.4806	NaN	NaN	33.3333	21.2476	3	3	23.6	23.6	12.538	2.4577	124260000	12	P18077
TBXAS1	Thromboxane-A synthase	NaN	NaN	NaN	23.021	22.5927	NaN	21.9431	NaN	33.3333	22.519	NaN	22.4995	NaN	NaN	NaN	22.962	NaN	NaN	23.0221	33.3333	22.8279	10	10	22.3	22.3	60.518	29.973	385760000	54	P24557
CPT1A	Carnitine O-palmitoyltransferase 1, liver isoform	NaN	NaN	NaN	23.1474	NaN	NaN	22.9936	23.6454	33.3333	23.2621	NaN	NaN	NaN	NaN	NaN	23.8522	22.7396	NaN	25.6723	33.3333	24.088	16	16	27.8	27.8	88.367	139.01	1087200000	72	P50416
BCAM	Basal cell adhesion molecule	NaN	27.3053	27.1342	26.6994	27.5879	NaN	NaN	NaN	44.4444	27.1817	NaN	NaN	NaN	27.4633	27.903	NaN	27.2913	NaN	NaN	33.3333	27.5525	5	5	10.5	10.5	67.404	7.8349	646210000	35	P50895
ALDH3A2	Aldehyde dehydrogenase family 3 member A2	NaN	21.9132	NaN	21.1791	NaN	NaN	22.0989	NaN	33.3333	21.7304	NaN	22.6567	NaN	NaN	NaN	23.0801	NaN	NaN	24.1116	33.3333	23.2828	8	7	20.6	18.1	54.847	27.211	666570000	79	P51648;P30838
RARS	Arginine--tRNA ligase, cytoplasmic	NaN	NaN	NaN	22.258	NaN	23.2467	22.4321	22.9066	44.4444	22.7109	NaN	NaN	NaN	NaN	NaN	22.4062	NaN	23.0779	22.4488	33.3333	22.6443	9	9	17.6	17.6	75.378	21.514	358260000	59	P54136
CSNK2A1;CSNK2A3	Casein kinase II subunit alpha;Casein kinase II subunit alpha 3	NaN	NaN	NaN	23.0111	22.8405	NaN	23.1458	23.0515	44.4444	23.0122	NaN	NaN	NaN	NaN	23.4609	23.7842	NaN	NaN	24.6797	33.3333	23.9749	10	10	38.1	38.1	45.143	32.456	970040000	92	P68400;Q8NEV1
COL14A1	Collagen alpha-1(XIV) chain	NaN	22.3742	NaN	23.2565	NaN	NaN	NaN	25.4449	33.3333	23.6919	NaN	22.6567	NaN	NaN	NaN	20.6637	NaN	NaN	26.7132	33.3333	23.3445	38	38	31.5	31.5	193.51	291.05	2406400000	161	Q05707
MLEC	Malectin	21.9269	NaN	NaN	21.2378	21.3733	NaN	NaN	NaN	33.3333	21.5127	NaN	22.9101	NaN	NaN	NaN	22.4361	NaN	NaN	25.0366	33.3333	23.4609	11	11	37.3	37.3	32.233	196	870700000	57	Q14165
GNA13	Guanine nucleotide-binding protein subunit alpha-13	NaN	NaN	NaN	21.4875	22.0081	NaN	NaN	21.9306	33.3333	21.8087	NaN	22.2884	NaN	NaN	22.0161	NaN	NaN	NaN	23.9181	33.3333	22.7409	9	8	29.2	27.1	44.049	25.845	467600000	60	Q14344
INF2	Inverted formin-2	NaN	NaN	NaN	21.3777	21.1532	22.0016	21.8778	NaN	44.4444	21.6026	NaN	NaN	NaN	NaN	22.0521	22.0208	NaN	NaN	22.7462	33.3333	22.273	13	13	16.5	16.5	135.62	179.51	331580000	75	Q27J81
SYNE2	Nesprin-2	25.5545	25.192	NaN	24.934	NaN	NaN	NaN	NaN	33.3333	25.2269	NaN	25.9258	25.7192	NaN	NaN	NaN	24.9335	NaN	NaN	33.3333	25.5261	4	4	0.6	0.6	796.43	2.0857	782520000	6	Q8WXH0
AIDA	Axin interactor, dorsalization-associated protein	NaN	NaN	NaN	NaN	21.912	NaN	23.1638	23.1354	33.3333	22.7371	NaN	NaN	NaN	NaN	NaN	22.7805	NaN	23.0554	23.6937	33.3333	23.1766	6	6	26.5	26.5	35.023	14.485	276920000	31	Q96BJ3
EHD3	EH domain-containing protein 3	NaN	NaN	NaN	22.6717	23.6384	NaN	22.5985	23.865	44.4444	23.1934	NaN	NaN	NaN	NaN	NaN	23.103	22.1821	NaN	24.8579	33.3333	23.381	21	9	53.5	27.7	60.886	30.801	751240000	61	Q9NZN3
MYH13	Myosin-13	NaN	27.4845	NaN	25.8569	NaN	NaN	25.893	NaN	33.3333	26.4115	NaN	NaN	NaN	NaN	NaN	27.3734	27.4116	26.8386	NaN	33.3333	27.2078	47	3	21.2	2.2	223.6	1.9894	3946100000	20	Q9UKX3
PRKCDBP	Caveolae-associated protein 3	NaN	23.8352	NaN	NaN	NaN	23.837	22.8781	NaN	33.3333	23.5168	NaN	NaN	NaN	NaN	NaN	NaN	NaN	22.3242	22.199	22.2222	22.2616	6	6	24.5	24.5	27.701	13.777	571360000	49	Q969G5
ATP6V1D	V-type proton ATPase subunit D	22.3719	23.0677	NaN	NaN	22.7307	NaN	NaN	NaN	33.3333	22.7235	NaN	NaN	23.3449	NaN	22.9908	NaN	NaN	NaN	NaN	22.2222	23.1679	5	5	32.8	32.8	28.262	13.418	230680000	34	Q9Y5K8
IGHV3-15	Immunoglobulin heavy variable 3-15	NaN	23.298	NaN	NaN	23.0536	NaN	23.2795	24.1942	44.4444	23.4563	23.9196	NaN	NaN	NaN	23.0671	NaN	NaN	NaN	NaN	22.2222	23.4934	3	2	26.1	20.2	12.926	17.979	204900000	30	A0A0B4J1V0
APOC2	Apolipoprotein C-II	NaN	26.7724	27.3849	NaN	NaN	26.9489	NaN	NaN	33.3333	27.0354	26.5881	NaN	27.0861	NaN	NaN	NaN	NaN	NaN	NaN	22.2222	26.8371	3	3	38.6	38.6	11.284	54.973	3597000000	14	P02655
TYMP	Thymidine phosphorylase	23.1114	23.9712	NaN	NaN	22.6509	23.8431	NaN	NaN	44.4444	23.3942	NaN	23.1297	23.1363	NaN	NaN	NaN	NaN	NaN	NaN	22.2222	23.133	5	5	17.4	17.4	49.955	12.457	189800000	34	P19971
RPS6KA3	Ribosomal protein S6 kinase alpha-3	NaN	NaN	NaN	22.9917	NaN	NaN	22.515	22.6163	33.3333	22.7077	NaN	NaN	NaN	NaN	NaN	23.194	NaN	NaN	23.4677	22.2222	23.3309	12	8	20.9	14.7	83.735	44.543	568310000	56	P51812;Q9UK32;Q15349
MTCH2	Mitochondrial carrier homolog 2	NaN	22.2334	NaN	21.1891	NaN	NaN	22.133	NaN	33.3333	21.8518	NaN	NaN	NaN	NaN	NaN	22.1618	NaN	NaN	21.8781	22.2222	22.02	7	7	33.7	33.7	33.331	8.3675	245440000	29	Q9Y6C9
CRISP3	Cysteine-rich secretory protein 3	NaN	23.5851	22.5177	NaN	NaN	22.3708	22.505	NaN	44.4444	22.7447	NaN	NaN	NaN	NaN	NaN	23.141	NaN	NaN	NaN	11.1111	23.141	3	3	13.5	13.5	27.63	31.284	208860000	48	P54108
ACHE	Acetylcholinesterase	NaN	NaN	NaN	NaN	23.1324	NaN	23.0196	23.5658	33.3333	23.2393	NaN	NaN	NaN	NaN	NaN	NaN	NaN	NaN	22.7081	11.1111	22.7081	5	5	16.6	16.6	67.795	63.883	256100000	28	P22303
ATP5J2	ATP synthase subunit f, mitochondrial	NaN	26.0816	NaN	NaN	24.1959	25.0741	NaN	NaN	33.3333	25.1172	NaN	NaN	NaN	NaN	NaN	NaN	NaN	NaN	26.7873	11.1111	26.7873	3	3	39.4	39.4	10.918	9.976	724590000	31	P56134
EIF3J	Eukaryotic translation initiation factor 3 subunit J	23.9225	NaN	NaN	NaN	23.234	NaN	NaN	NaN	22.2222	23.5783	23.6843	23.7584	23.5235	23.3228	24.3709	23.6211	22.4898	23.4744	23.258	100	23.5004	9	9	35.3	35.3	29.062	29.484	798700000	77	O75822
TNNC2	Troponin C, skeletal muscle	NaN	24.0114	23.4167	NaN	NaN	NaN	23.8171	NaN	33.3333	23.7484	NaN	21.0706	23.0127	NaN	23.0501	21.9489	29.1774	24.0184	21.6644	77.7778	23.4203	9	8	63.8	59.4	18.122	82.833	868790000	51	P02585
AGL	Glycogen debranching enzyme	NaN	NaN	NaN	NaN	NaN	NaN	21.7428	22.0063	22.2222	21.8746	NaN	21.571	20.4345	NaN	19.9436	23.0387	24.2434	22.8824	23.1641	77.7778	22.1825	32	32	28.4	28.4	174.76	55.391	922230000	106	P35573
LRRFIP1	Leucine-rich repeat flightless-interacting protein 1	NaN	NaN	NaN	19.9969	NaN	21.1167	NaN	NaN	22.2222	20.5568	NaN	21.8691	NaN	20.2779	23.0254	22.5122	20.7221	20.3488	23.4571	77.7778	21.7447	18	17	30.1	28.6	89.252	323.31	827210000	146	Q32MZ4
METAP2	Methionine aminopeptidase 2	21.8355	NaN	NaN	22.5978	NaN	NaN	NaN	NaN	22.2222	22.2167	21.7762	22.264	NaN	NaN	23.7562	22.1097	22.9185	21.0472	22.5746	77.7778	22.3495	9	9	31.6	31.6	52.891	84.02	499700000	68	P50579
EIF3B	Eukaryotic translation initiation factor 3 subunit B	22.3395	22.4454	NaN	NaN	NaN	NaN	NaN	NaN	22.2222	22.3925	22.096	23.5345	21.8201	NaN	22.7388	22.411	22.317	NaN	24.2047	77.7778	22.7317	17	17	28.9	28.9	92.48	134.01	533130000	65	P55884
DNAJC9	DnaJ homolog subfamily C member 9	NaN	NaN	NaN	22.9211	NaN	NaN	23.6037	NaN	22.2222	23.2624	21.1836	22.6807	22.701	NaN	23.3578	23.2879	NaN	23.7737	23.627	77.7778	22.9445	8	8	45	45	29.909	71.449	819260000	81	Q8WXX5
HSPB6	Heat shock protein beta-6	NaN	NaN	NaN	NaN	22.3278	23.9972	NaN	NaN	22.2222	23.1625	22.6449	22.0913	23.7519	NaN	NaN	NaN	25.2888	22.0079	22.0587	66.6667	22.9739	4	4	36.9	36.9	17.135	28.664	295920000	26	O14558
RPLP2	Large ribosomal subunit protein P2	NaN	25.3385	NaN	NaN	NaN	24.9908	NaN	NaN	22.2222	25.1647	23.5686	NaN	25.2261	NaN	NaN	22.4876	25.2664	23.251	22.5916	66.6667	23.7319	5	5	69.6	69.6	11.665	61.397	655240000	76	P05387
MCM2	DNA replication licensing factor MCM2	NaN	26.1277	NaN	NaN	NaN	NaN	24.1791	NaN	22.2222	25.1534	25.7755	25.0016	NaN	NaN	24.8422	23.7894	25.5846	NaN	26.1912	66.6667	25.1974	19	19	26	26	101.89	237.14	2094200000	82	P49736
RPL7A	Large ribosomal subunit protein eL8	NaN	25.0023	NaN	NaN	NaN	NaN	24.4515	NaN	22.2222	24.7269	NaN	24.1977	NaN	NaN	24.2653	24.6214	24.6638	24.1865	25.2079	66.6667	24.5238	8	8	30.1	30.1	29.995	248.82	1991300000	80	P62424
GNB2L1	Small ribosomal subunit protein RACK1	24.7906	23.1388	NaN	NaN	NaN	NaN	NaN	NaN	22.2222	23.9647	23.8526	25.052	NaN	NaN	24.5873	23.5422	24.2367	NaN	24.5919	66.6667	24.3104	14	14	61.8	61.8	35.076	75.426	1403700000	91	P63244
DDX17	Probable ATP-dependent RNA helicase DDX17	NaN	NaN	NaN	NaN	NaN	NaN	22.5018	20.2703	22.2222	21.386	21.0819	21.9663	NaN	NaN	NaN	23.1051	22.8718	22.3897	24.4368	66.6667	22.6419	20	15	35.8	27.8	80.272	174.75	1092800000	115	Q92841
ARPC5	Actin-related protein 2/3 complex subunit 5	NaN	NaN	25.453	NaN	23.4571	24.2954	NaN	NaN	33.3333	24.4018	NaN	24.7804	25.1156	24.6298	25.6603	NaN	NaN	NaN	23.8499	55.5556	24.8072	5	5	52.3	52.3	16.32	323.31	911090000	59	O15511
SNX2	Sorting nexin-2	NaN	23.5504	NaN	22.1225	NaN	NaN	NaN	NaN	22.2222	22.8364	NaN	22.7289	22.5498	NaN	NaN	21.6139	23.0308	NaN	21.8969	55.5556	22.364	10	9	22.5	20.4	58.47	50.326	352760000	41	O60749
NCF2	Neutrophil cytosol factor 2	NaN	NaN	NaN	NaN	23.3355	22.881	22.9	NaN	33.3333	23.0388	NaN	22.9016	NaN	NaN	23.5517	23.7753	NaN	22.7544	24.031	55.5556	23.4028	11	11	33.5	33.5	59.761	133.99	717490000	70	P19878
ATP5F1	ATP synthase F(0) complex subunit B1, mitochondrial	NaN	24.3322	NaN	23.1519	NaN	NaN	NaN	NaN	22.2222	23.742	NaN	23.7145	24.379	NaN	NaN	23.2416	23.536	NaN	23.605	55.5556	23.6952	6	6	28.5	28.5	28.908	82.443	499460000	30	P24539
BSG	Basigin	23.2943	NaN	23.7611	NaN	NaN	23.8391	NaN	NaN	33.3333	23.6315	NaN	22.7144	23.0133	23.1653	23.4219	NaN	NaN	NaN	23.381	55.5556	23.1392	5	5	15.6	15.6	42.2	10.217	418670000	37	P35613
FKBP1A	Peptidyl-prolyl cis-trans isomerase FKBP1A	NaN	NaN	NaN	NaN	NaN	24.8873	25.9252	26.8867	33.3333	25.8997	NaN	NaN	NaN	NaN	24.3951	24.0532	24.5249	25.6958	26.4467	55.5556	25.0231	4	4	70.4	70.4	11.951	84.227	2596900000	106	P62942;Q5VVH2
ACTN3	Alpha-actinin-3	NaN	NaN	NaN	18.8241	19.9682	22.3837	NaN	NaN	33.3333	20.392	NaN	NaN	NaN	NaN	20.257	24.6539	25.4235	23.9402	21.8092	55.5556	23.2167	45	32	59.6	43.5	103.24	307.85	2488700000	197	Q08043
LHPP	Phospholysine phosphohistidine inorganic pyrophosphate phosphatase	NaN	NaN	NaN	NaN	23.9067	NaN	23.4247	24.9148	33.3333	24.0821	NaN	NaN	22.5541	22.9449	24.2249	23.3392	NaN	23.6931	NaN	55.5556	23.3512	5	5	33	33	29.165	131.72	696840000	46	Q9H008
PLIN3	Perilipin-3	NaN	24.0683	27.1316	NaN	NaN	25.1713	NaN	NaN	33.3333	25.4571	NaN	NaN	22.8579	20.6282	24.228	NaN	23.4758	NaN	20.5266	55.5556	22.3433	15	15	55.5	55.5	47.074	323.31	1115400000	107	O60664
AIFM1	Apoptosis-inducing factor 1, mitochondrial	20.4636	NaN	NaN	NaN	NaN	NaN	20.5441	NaN	22.2222	20.5038	NaN	21.8095	NaN	NaN	20.2848	21.587	21.689	NaN	23.9467	55.5556	21.8634	14	14	33.8	33.8	66.9	76.305	398180000	61	O95831
RPL17	Large ribosomal subunit protein uL22	NaN	NaN	NaN	21.8557	NaN	NaN	23.219	NaN	22.2222	22.5374	22.3583	NaN	NaN	NaN	NaN	23.2413	23.5493	22.7039	24.9463	55.5556	23.3598	6	6	36.4	36.4	21.397	16.33	1140400000	62	P18621
RPS12	Small ribosomal subunit protein eS12	24.2978	23.9714	NaN	NaN	NaN	NaN	NaN	NaN	22.2222	24.1346	NaN	24.4198	NaN	NaN	24.307	21.8488	23.2778	NaN	23.335	55.5556	23.4377	6	6	62.1	62.1	14.515	231.21	752570000	38	P25398
COPB2	Coatomer subunit beta	21.5408	NaN	NaN	NaN	NaN	NaN	NaN	20.955	22.2222	21.2479	22.2288	22.5198	NaN	NaN	22.1937	21.8958	NaN	NaN	23.8911	55.5556	22.5458	18	18	26.7	26.7	102.49	85.732	439170000	50	P35606
MATR3	Matrin-3	NaN	NaN	NaN	NaN	NaN	22.6927	21.9921	NaN	22.2222	22.3424	NaN	22.8194	NaN	NaN	22.9059	22.6652	22.4712	NaN	25.3617	55.5556	23.2447	15	15	24.8	24.8	94.622	120.46	1706000000	99	P43243
MASP1	Mannan-binding lectin serine protease 1	NaN	NaN	NaN	22.7757	23.1811	NaN	NaN	NaN	22.2222	22.9784	23.9473	22.4954	NaN	NaN	22.8553	22.5284	NaN	22.702	NaN	55.5556	22.9057	6	5	10.7	9.6	79.246	8.6008	208890000	33	P48740
RPL23A	Large ribosomal subunit protein uL23	NaN	NaN	NaN	22.2625	NaN	NaN	23.4986	NaN	22.2222	22.8806	22.6839	NaN	22.6393	NaN	23.2243	23.7162	NaN	NaN	26.1094	55.5556	23.6746	7	7	41.7	41.7	17.695	13.897	1289000000	55	P62750
RPL24	Large ribosomal subunit protein eL24	NaN	23.3586	NaN	NaN	NaN	NaN	23.5192	NaN	22.2222	23.4389	22.7097	23.3699	NaN	NaN	NaN	23.4408	23.6787	NaN	26.2867	55.5556	23.8972	7	7	40.1	40.1	17.779	10.128	1542500000	70	P83731
CLC	Galectin-10	NaN	24.9887	NaN	25.5025	NaN	NaN	NaN	NaN	22.2222	25.2456	25.2046	26.4151	24.5082	NaN	27.6495	NaN	NaN	NaN	27.0614	55.5556	26.1677	5	5	61.3	61.3	16.453	230.6	4453500000	127	Q05315
TARDBP	TAR DNA-binding protein 43	NaN	NaN	NaN	NaN	NaN	NaN	22.7459	22.4958	22.2222	22.6208	NaN	23.5947	NaN	NaN	23.5657	23.5204	22.9587	NaN	24.0144	55.5556	23.5308	8	8	27.8	27.8	44.739	151.98	652890000	70	Q13148
EIF3I	Eukaryotic translation initiation factor 3 subunit I	22.5823	NaN	NaN	21.5885	NaN	NaN	NaN	NaN	22.2222	22.0854	22.6994	22.6957	NaN	NaN	22.9372	22.6921	NaN	NaN	23.4579	55.5556	22.8965	10	10	42.2	42.2	36.501	46.094	296610000	45	Q13347
MAPK14	Mitogen-activated protein kinase 14	21.7487	NaN	NaN	21.9258	NaN	NaN	21.6219	NaN	33.3333	21.7655	NaN	23.017	NaN	NaN	NaN	21.9676	22.1939	21.7806	23.4712	55.5556	22.4861	9	9	37.2	37.2	41.293	58.751	675310000	85	Q16539
KCTD12	BTB/POZ domain-containing protein KCTD12	NaN	NaN	NaN	NaN	NaN	NaN	22.1697	22.752	22.2222	22.4608	NaN	23.0807	NaN	NaN	22.7549	22.6761	22.165	NaN	24.1528	55.5556	22.9659	10	9	42.8	40.6	35.7	85.656	761670000	108	Q96CX2
CPNE1	Copine-1	NaN	NaN	NaN	NaN	24.5267	NaN	23.2687	NaN	22.2222	23.8977	NaN	23.92	NaN	NaN	23.173	25.0839	22.9275	23.3977	NaN	55.5556	23.7004	9	9	18.2	18.2	59.058	29.516	878910000	48	Q99829
APOBEC3C	DNA dC->dU-editing enzyme APOBEC-3C	19.0689	NaN	NaN	NaN	19.2121	NaN	NaN	NaN	22.2222	19.1405	NaN	20.0269	NaN	NaN	20.051	19.7088	20.5978	NaN	20.1382	55.5556	20.1045	3	3	20.5	20.5	22.826	7.4908	41123000	14	Q9NRW3
SUN2	SUN domain-containing protein 2	NaN	NaN	NaN	NaN	NaN	21.9582	20.7984	NaN	22.2222	21.3783	NaN	20.8975	NaN	NaN	19.9218	20.5508	20.5155	NaN	23.0152	55.5556	20.9802	16	16	35.3	35.3	80.31	147.87	454960000	56	Q9UH99
CHORDC1	Cysteine and histidine-rich domain-containing protein 1	NaN	NaN	NaN	22.7721	22.6096	NaN	NaN	NaN	22.2222	22.6909	23.2156	22.5599	NaN	NaN	22.5728	22.4652	NaN	NaN	22.6426	55.5556	22.6912	9	9	29.2	29.2	37.489	19.625	212070000	24	Q9UHD1
2009-09-01	Septin-9	NaN	NaN	NaN	NaN	NaN	22.1584	22.3883	NaN	22.2222	22.2733	NaN	22.5347	NaN	NaN	23.1598	22.3319	21.8383	NaN	24.7715	55.5556	22.9272	15	15	32.6	32.6	65.401	170.33	842330000	56	Q9UHD8
CYB5R1	NADH-cytochrome b5 reductase 1	NaN	22.6338	NaN	NaN	NaN	NaN	23.0514	NaN	22.2222	22.8426	NaN	23.0098	NaN	NaN	NaN	23.5008	23.9267	23.5947	24.857	55.5556	23.7778	12	12	57	57	34.094	129.4	1210400000	91	Q9UHQ9
RAB21	Ras-related protein Rab-21	NaN	NaN	NaN	23.7196	23.4865	NaN	NaN	NaN	22.2222	23.6031	23.4227	22.8172	NaN	NaN	23.6841	NaN	22.8361	NaN	24.6907	55.5556	23.4901	10	10	52.9	52.9	24.347	142.16	830750000	89	Q9UL25
IGHV3-74;IGHV3-66;IGHV3OR16-13	Immunoglobulin heavy variable 3-74;Immunoglobulin heavy variable 3-66;Immunoglobulin heavy variable 3/OR16-13 (non-functional) (Fragment);Immunoglobulin heavy variable 3-53	25.8327	25.8374	NaN	NaN	NaN	NaN	26.9415	NaN	33.3333	26.2039	NaN	NaN	25.7114	NaN	26.2378	NaN	NaN	26.491	26.4915	44.4444	26.2329	4	2	37.6	18.8	12.839	5.3247	1960000000	33	A0A0B4J1X5;A0A0C4DH42;A0A075B7E8;P01767;A0A0J9YVY3
KLHL41	Kelch-like protein 41	NaN	NaN	NaN	NaN	20.8772	20.8487	22.5025	NaN	33.3333	21.4095	NaN	NaN	NaN	NaN	NaN	22.0473	24.9101	22.7322	24.2343	44.4444	23.481	14	14	29	29	68.036	41.744	803500000	67	O60662
USO1	General vesicular transport factor p115	NaN	23.9304	NaN	NaN	21.9401	NaN	NaN	NaN	22.2222	22.9353	NaN	23.8845	NaN	NaN	23.4798	22.9624	23.0647	NaN	NaN	44.4444	23.3478	21	21	27.7	27.7	107.89	62.651	505740000	44	O60763
C4BPB	C4b-binding protein beta chain	NaN	25.0335	25.92	NaN	NaN	NaN	NaN	NaN	22.2222	25.4767	25.6382	NaN	24.5757	25.1327	NaN	NaN	25.875	NaN	NaN	44.4444	25.3054	5	5	26.2	26.2	28.357	12.955	296900000	25	P20851
GART	Trifunctional purine biosynthetic protein adenosine-3	23.1423	NaN	NaN	NaN	22.7859	NaN	NaN	NaN	22.2222	22.9641	NaN	22.8625	NaN	NaN	22.6894	NaN	22.9352	NaN	21.2705	44.4444	22.4394	15	15	23.9	23.9	107.77	102.43	422210000	67	P22102
ASPH	Aspartyl/asparaginyl beta-hydroxylase	NaN	NaN	NaN	NaN	22.3461	NaN	22.7327	NaN	22.2222	22.5394	NaN	21.682	NaN	NaN	NaN	23.4496	21.3406	NaN	23.8747	44.4444	22.5867	13	13	29.8	29.8	85.862	323.31	646180000	83	Q12797
FAM213A	Peroxiredoxin-like 2A	NaN	NaN	NaN	NaN	22.3751	NaN	23.5132	NaN	22.2222	22.9441	NaN	NaN	NaN	NaN	NaN	24.0676	22.1707	23.4807	24.1096	44.4444	23.4572	6	6	28.4	28.4	25.764	41.324	876620000	58	Q9BRX8
PARVA	Alpha-parvin	NaN	23.0223	NaN	NaN	NaN	NaN	22.6048	NaN	22.2222	22.8135	NaN	22.0512	22.8708	NaN	NaN	21.9047	NaN	NaN	22.1755	44.4444	22.2505	7	5	24.5	18.8	42.243	142.9	199760000	39	Q9NVD7
WIPI2	WD repeat domain phosphoinositide-interacting protein 2	23.5284	NaN	NaN	23.8194	NaN	NaN	NaN	NaN	22.2222	23.6739	23.2271	23.6488	NaN	NaN	NaN	23.4386	NaN	NaN	23.2628	44.4444	23.3943	5	5	14.8	14.8	49.408	7.59	383500000	25	Q9Y4P8
STX7	Syntaxin-7	NaN	24.0741	25.4009	NaN	NaN	23.8846	NaN	NaN	33.3333	24.4532	NaN	23.0155	24.9133	23.7948	23.5116	NaN	NaN	NaN	NaN	44.4444	23.8088	9	9	52.9	52.9	29.815	247.22	535140000	72	O15400
CALU	Calumenin	19.9263	25.2021	NaN	NaN	NaN	NaN	NaN	NaN	22.2222	22.5642	NaN	22.6928	NaN	20.7402	NaN	NaN	21.431	18.9096	NaN	44.4444	20.9434	7	7	30.8	30.8	37.106	36.108	222110000	54	O43852
DNAJA2	DnaJ homolog subfamily A member 2	NaN	NaN	NaN	NaN	22.2141	NaN	23.1056	NaN	22.2222	22.6598	NaN	22.323	NaN	NaN	NaN	22.6588	21.6706	22.9316	NaN	44.4444	22.396	9	9	36.4	36.4	45.745	96.476	397290000	53	O60884
NDUFA10	NADH dehydrogenase [ubiquinone] 1 alpha subcomplex subunit 10, mitochondrial	NaN	NaN	NaN	NaN	NaN	22.7229	22.8494	NaN	22.2222	22.7861	NaN	NaN	NaN	NaN	NaN	22.854	23.5042	23.465	23.9269	44.4444	23.4375	6	6	26.5	26.5	40.75	60.825	459210000	43	O95299
MT-CO2	Cytochrome c oxidase subunit 2	NaN	NaN	NaN	NaN	NaN	NaN	23.8739	24.2034	22.2222	24.0387	NaN	24.4322	NaN	NaN	NaN	24.1414	24.3246	23.8901	NaN	44.4444	24.1971	6	6	32.2	32.2	25.565	66.484	1215100000	35	P00403
SLC25A5	ADP/ATP translocase 2	NaN	23.6725	NaN	23.0002	NaN	NaN	NaN	NaN	22.2222	23.3364	NaN	23.5999	NaN	NaN	NaN	24.3898	23.5014	NaN	24.1823	44.4444	23.9183	10	4	34.2	15.8	32.852	31.804	653590000	38	P05141;Q9H0C2
GUSB	Beta-glucuronidase	NaN	NaN	NaN	NaN	NaN	NaN	20.1122	18.9687	22.2222	19.5405	NaN	21.6659	NaN	NaN	21.2689	21.9909	NaN	NaN	26.966	44.4444	22.9729	15	15	33	33	74.731	191.33	1453000000	76	P08236
SRC	Proto-oncogene tyrosine-protein kinase Src	NaN	NaN	NaN	22.9869	23.1488	NaN	NaN	23.6544	33.3333	23.2633	22.0076	NaN	NaN	NaN	NaN	23.079	NaN	22.6412	24.5605	44.4444	23.0721	11	6	22.9	13.6	59.834	29.705	570110000	26	P12931;P08581;P42685;Q04912;Q9H3Y6
CD44	CD44 antigen	24.1384	25.1046	NaN	NaN	NaN	24.1366	NaN	NaN	33.3333	24.4599	NaN	23.8847	NaN	24.7706	23.6139	NaN	25.0008	NaN	NaN	44.4444	24.3175	3	3	4	4	81.537	5.6146	468020000	24	P16070
RAB6A	Ras-related protein Rab-6A	NaN	NaN	NaN	NaN	NaN	NaN	26.9243	27.7174	22.2222	27.3209	NaN	27.6079	NaN	NaN	NaN	27.0144	NaN	26.7238	28.0894	44.4444	27.3589	5	2	28.4	12	23.593	20.597	6148200000	81	P20340;Q14964
ME2	NAD-dependent malic enzyme, mitochondrial	NaN	NaN	NaN	NaN	NaN	22.5977	22.4671	NaN	22.2222	22.5324	NaN	NaN	NaN	NaN	23.0513	23.4645	22.433	NaN	23.5687	44.4444	23.1294	12	12	31.5	31.5	65.443	316.13	954510000	79	P23368
FKBP2	Peptidyl-prolyl cis-trans isomerase FKBP2	24.8736	23.3831	NaN	NaN	NaN	NaN	23.2929	NaN	33.3333	23.8499	NaN	24.7242	NaN	NaN	NaN	NaN	23.7385	23.3853	24.6215	44.4444	24.1174	4	4	53.5	53.5	15.649	42.599	492220000	28	P26885
CAD	CAD protein	NaN	NaN	NaN	NaN	NaN	NaN	21.1606	21.9417	22.2222	21.5511	NaN	20.9905	NaN	NaN	NaN	21.4497	21.5993	NaN	22.1883	44.4444	21.557	14	14	9	9	242.98	71.761	225250000	37	P27708
ATP5C1	ATP synthase subunit gamma, mitochondrial	NaN	23.6403	NaN	23.1633	NaN	NaN	NaN	NaN	22.2222	23.4018	NaN	23.3901	NaN	NaN	NaN	23.2019	24.1996	NaN	22.7706	44.4444	23.3905	5	5	17.8	17.8	32.996	8.4546	682040000	67	P36542
RBMX	RNA-binding motif protein, X chromosome	21.4933	NaN	NaN	21.912	NaN	NaN	21.1984	NaN	33.3333	21.5346	NaN	22.5894	NaN	NaN	NaN	22.6443	21.7261	NaN	24.2931	44.4444	22.8132	8	2	22.5	5.4	42.331	22.364	595980000	40	P38159;O75526;Q8N7X1
EIF4A3	Eukaryotic initiation factor 4A-III	NaN	NaN	NaN	22.2035	NaN	NaN	23.37	NaN	22.2222	22.7868	NaN	22.3272	NaN	NaN	NaN	22.2262	22.0834	NaN	23.0827	44.4444	22.4299	15	12	38.2	32.6	46.871	44.77	397930000	33	P38919
BTD	Biotinidase	NaN	25.2391	NaN	NaN	23.1469	24.5944	NaN	NaN	33.3333	24.3268	NaN	NaN	24.1441	23.6767	NaN	NaN	23.6583	23.7196	NaN	44.4444	23.7997	7	7	16.4	16.4	61.132	10.907	280150000	48	P43251
SYK	Tyrosine-protein kinase SYK	NaN	NaN	NaN	NaN	21.5617	NaN	22.0493	NaN	22.2222	21.8055	NaN	20.8716	NaN	NaN	NaN	22.0491	NaN	21.6849	23.7023	44.4444	22.077	16	16	35.6	35.6	72.065	299.32	510850000	39	P43405;P43403;Q8NFD2
SERPINB9	Serpin B9	NaN	NaN	NaN	NaN	21.5134	NaN	21.725	21.9883	33.3333	21.7422	NaN	21.9431	NaN	NaN	NaN	21.8399	21.7418	NaN	22.1598	44.4444	21.9212	10	8	31.9	26.1	42.403	18.549	305010000	39	P50453
STAT5B	Signal transducer and activator of transcription 5B	NaN	NaN	NaN	22.5126	NaN	NaN	NaN	23.2636	22.2222	22.8881	NaN	NaN	NaN	NaN	22.3415	22.7479	22.1792	NaN	24.1106	44.4444	22.8448	14	4	25.8	10	89.865	27.565	582270000	58	P51692
CORO7	Coronin-7	NaN	NaN	NaN	NaN	22.4594	NaN	23.9093	22.8827	33.3333	23.0838	NaN	23.3948	NaN	NaN	23.7204	24.5931	NaN	NaN	23.4773	44.4444	23.7964	16	16	34.1	34.1	100.6	82.834	660340000	79	P57737
DCD	Dermcidin	NaN	24.8282	26.6705	24.592	NaN	NaN	NaN	NaN	33.3333	25.3636	NaN	NaN	26.8827	NaN	26.4204	NaN	26.3909	24.4779	NaN	44.4444	26.043	3	3	22.7	22.7	11.284	4.1853	530100000	39	P81605
RPL18A	Large ribosomal subunit protein eL20	23.5932	22.7166	NaN	NaN	NaN	NaN	NaN	NaN	22.2222	23.1549	22.7084	NaN	NaN	NaN	NaN	22.9223	22.7365	NaN	24.1184	44.4444	23.1214	6	6	33.5	33.5	20.762	19.881	645000000	34	Q02543
ASAH1	Acid ceramidase	22.8075	NaN	NaN	NaN	NaN	24.0906	NaN	NaN	22.2222	23.4491	NaN	23.4742	23.426	NaN	23.3401	NaN	23.7607	NaN	NaN	44.4444	23.5003	11	11	34.4	34.4	44.659	23.787	676220000	59	Q13510
PIN1	Peptidyl-prolyl cis-trans isomerase NIMA-interacting 1	NaN	NaN	NaN	NaN	NaN	22.3553	23.0447	23.8975	33.3333	23.0992	NaN	23.0067	23.775	NaN	22.9951	23.0444	NaN	NaN	NaN	44.4444	23.2053	4	4	39.3	39.3	18.243	8.5946	366550000	25	Q13526
NCF4	Neutrophil cytosol factor 4	NaN	NaN	NaN	NaN	22.0371	NaN	21.6644	NaN	22.2222	21.8507	NaN	21.889	NaN	NaN	23.0002	22.42	NaN	NaN	24.1016	44.4444	22.8527	14	14	53.1	53.1	39.031	249.63	953240000	105	Q15080
GPR142	Probable G-protein coupled receptor 142	25.0941	NaN	24.6997	NaN	NaN	NaN	NaN	NaN	22.2222	24.8969	25.6734	26.5352	25.0692	25.2388	NaN	NaN	NaN	NaN	NaN	44.4444	25.6291	2	2	2.4	2.4	51.106	2.188	2597500000	34	Q7Z601
CD163	Scavenger receptor cysteine-rich type 1 protein M130	23.1185	23.4287	NaN	NaN	NaN	NaN	NaN	NaN	22.2222	23.2736	NaN	23.4629	23.0651	NaN	23.0177	NaN	22.1268	NaN	NaN	44.4444	22.9181	11	11	13.3	13.3	125.45	65.828	383410000	74	Q86VB7
GGH	Gamma-glutamyl hydrolase	NaN	23.796	23.6816	NaN	NaN	23.5507	NaN	NaN	33.3333	23.6761	NaN	24.0016	23.5554	NaN	23.4754	NaN	23.4151	NaN	NaN	44.4444	23.6119	8	8	27.4	27.4	35.964	19.084	567790000	60	Q92820
RAB8B	Ras-related protein Rab-8B	NaN	NaN	NaN	24.293	23.0982	NaN	NaN	NaN	22.2222	23.6956	22.2977	NaN	NaN	NaN	NaN	23.0958	22.3549	NaN	23.6681	44.4444	22.8541	8	4	42.5	22.7	23.584	20.406	320190000	47	Q92930;P59190
FERMT2	Fermitin family homolog 2	NaN	NaN	NaN	NaN	20.9285	NaN	21.1576	NaN	22.2222	21.043	NaN	22.5706	NaN	NaN	21.4834	21.5202	NaN	NaN	22.5529	44.4444	22.0318	13	12	25.3	23.8	77.86	24.932	282130000	39	Q96AC1
CORO1B	Coronin-1B	NaN	NaN	NaN	22.9444	21.7408	NaN	NaN	NaN	22.2222	22.3426	22.5581	NaN	NaN	NaN	22.6558	22.4879	NaN	NaN	24.7206	44.4444	23.1056	11	11	27.2	27.2	54.234	55.659	464910000	29	Q9BR76;A9Z1Z3
ERAP1	Endoplasmic reticulum aminopeptidase 1	22.2684	NaN	NaN	NaN	NaN	NaN	22.7279	NaN	22.2222	22.4981	NaN	23.5174	NaN	NaN	NaN	23.5901	21.8382	NaN	21.4629	44.4444	22.6021	13	13	19.8	19.8	107.23	30.345	1027700000	69	Q9NZ08
RTCB	RNA-splicing ligase RtcB homolog	NaN	NaN	NaN	NaN	NaN	NaN	22.235	22.1986	22.2222	22.2168	NaN	22.7366	NaN	NaN	NaN	22.6511	22.4699	NaN	22.7158	44.4444	22.6434	9	9	28.7	28.7	55.21	123.75	434850000	44	Q9Y3I0
CD2AP	CD2-associated protein	NaN	NaN	NaN	NaN	NaN	NaN	22.215	21.9818	22.2222	22.0984	NaN	21.8913	NaN	NaN	NaN	22.0047	NaN	21.9146	22.2194	44.4444	22.0075	4	4	8.5	8.5	71.45	4.8791	243970000	29	Q9Y5K6
	Glutamine amidotransferase-like class 1 domain-containing protein 3, mitochondrial;Putative glutamine amidotransferase-like class 1 domain-containing protein 3B, mitochondrial	NaN	23.4116	NaN	NaN	NaN	23.3242	NaN	NaN	22.2222	23.3679	NaN	23.7726	NaN	NaN	NaN	NaN	23.7184	NaN	23.2859	33.3333	23.5923	6	6	34.7	34.7	28.17	105	618450000	69	P0DPI2;A0A0B4J2D5
DNPH1	2-deoxynucleoside 5-phosphate N-hydrolase 1	NaN	25.0575	25.1837	NaN	NaN	25.0918	NaN	NaN	33.3333	25.111	24.6668	24.9878	25.6656	NaN	NaN	NaN	NaN	NaN	NaN	33.3333	25.1067	5	5	53.4	53.4	19.108	158.96	1026900000	77	O43598
PTGS1	Prostaglandin G/H synthase 1	NaN	NaN	NaN	22.9694	NaN	NaN	22.4658	22.7847	33.3333	22.74	NaN	NaN	NaN	NaN	23.2995	23.3333	NaN	NaN	23.9754	33.3333	23.5361	9	9	23.7	23.7	68.686	129.67	567980000	66	P23219
MCAM	Cell surface glycoprotein MUC18	NaN	23.2061	NaN	NaN	NaN	NaN	23.4561	NaN	22.2222	23.3311	NaN	22.1898	NaN	NaN	NaN	22.704	NaN	NaN	23.7698	33.3333	22.8879	13	13	29.4	29.4	71.607	323.31	528490000	55	P43121
DHRS11	Dehydrogenase/reductase SDR family member 11	NaN	22.0481	23.3116	NaN	22.475	NaN	NaN	NaN	33.3333	22.6116	NaN	22.9335	NaN	23.5876	22.9557	NaN	NaN	NaN	NaN	33.3333	23.1589	5	5	23.8	23.8	28.308	22.619	358790000	28	Q6UWP2
NIT2	Omega-amidase NIT2	22.5183	NaN	NaN	NaN	21.9098	NaN	NaN	23.1809	33.3333	22.5363	NaN	NaN	NaN	NaN	22.2861	21.8817	NaN	NaN	22.2994	33.3333	22.1557	7	7	39.1	39.1	30.608	71.009	233790000	38	Q9NQR4
PPP6R1	Serine/threonine-protein phosphatase 6 regulatory subunit 1	NaN	NaN	23.4316	NaN	NaN	NaN	22.0808	22.3089	33.3333	22.6071	NaN	NaN	22.5224	22.2299	NaN	22.2101	NaN	NaN	NaN	33.3333	22.3208	15	15	30.4	30.4	96.723	122.93	341190000	71	Q9UPN7
		NaN	35.3797	37.0086	NaN	NaN	36.0292	NaN	NaN	33.3333	36.1392	NaN	NaN	29.8898	30.8708	32.6699	NaN	NaN	NaN	NaN	33.3333	31.1435	7	2	43	19	15.184	7.6587	327830000000	241	CON__P01966
COPE	Coatomer subunit epsilon	22.3792	NaN	NaN	NaN	22.099	NaN	NaN	21.9902	33.3333	22.1561	NaN	22.7031	NaN	NaN	NaN	22.2033	NaN	NaN	22.9943	33.3333	22.6336	7	7	35.1	35.1	34.482	38.157	266360000	40	O14579
DYSF	Dysferlin	NaN	NaN	NaN	NaN	21.0142	NaN	19.5415	NaN	22.2222	20.2778	NaN	21.6766	NaN	NaN	NaN	23.1402	NaN	NaN	24.0623	33.3333	22.9597	30	30	19.4	19.4	237.29	91.304	684530000	97	O75923
STAMBP	STAM-binding protein	NaN	NaN	NaN	NaN	22.2732	NaN	22.5879	22.5115	33.3333	22.4575	NaN	NaN	NaN	NaN	NaN	23.1586	NaN	22.0689	23.2048	33.3333	22.8108	7	7	19.8	19.8	48.076	7.6642	219710000	26	O95630
EML2	Echinoderm microtubule-associated protein-like 2	NaN	NaN	NaN	21.6697	NaN	NaN	NaN	21.6095	22.2222	21.6396	NaN	22.3834	NaN	NaN	NaN	21.9222	NaN	NaN	24.2478	33.3333	22.8511	9	9	22	22	70.678	52.489	293070000	27	O95834
COX5A	Cytochrome c oxidase subunit 5A, mitochondrial	NaN	NaN	NaN	NaN	NaN	23.6703	21.8193	NaN	22.2222	22.7448	NaN	NaN	NaN	NaN	NaN	NaN	22.301	22.4178	22.8201	33.3333	22.513	6	6	51.3	51.3	16.762	42.64	657080000	30	P20674
MAOA	Amine oxidase [flavin-containing] A	NaN	NaN	NaN	22.2962	NaN	NaN	23.1446	NaN	22.2222	22.7204	NaN	NaN	NaN	NaN	22.6728	23.7512	NaN	NaN	24.1236	33.3333	23.5159	12	11	32.1	30	59.681	23.622	820730000	32	P21397
EEF1B2	Elongation factor 1-beta	22.8299	24.8158	NaN	NaN	NaN	NaN	NaN	NaN	22.2222	23.8228	NaN	23.479	24.3981	NaN	NaN	NaN	23.8656	NaN	NaN	33.3333	23.9142	7	6	50.7	45.8	24.763	93.86	368080000	45	P24534
MST1;MST1L	Hepatocyte growth factor-like protein;Putative macrophage stimulating 1-like protein	NaN	NaN	NaN	23.2118	NaN	NaN	23.0897	23.3687	33.3333	23.2234	23.9552	NaN	NaN	NaN	NaN	22.8688	NaN	23.9828	NaN	33.3333	23.6022	6	6	12.1	12.1	80.319	11.235	202060000	29	P26927;Q2TV78
RPA1	Replication protein A 70 kDa DNA-binding subunit	22.3588	NaN	NaN	NaN	NaN	NaN	23.7495	NaN	22.2222	23.0541	NaN	NaN	NaN	NaN	23.04	23.8455	NaN	NaN	24.6893	33.3333	23.8583	10	10	19.5	19.5	68.137	51.036	502450000	34	P27694
CRK	Adapter molecule crk	NaN	NaN	NaN	NaN	NaN	NaN	22.3293	23.3469	22.2222	22.8381	NaN	21.39	NaN	NaN	NaN	NaN	NaN	22.2228	21.9088	33.3333	21.8405	5	5	23.4	23.4	33.83	54.543	215690000	27	P46108
CD81	CD81 antigen	23.3491	NaN	24.4473	NaN	NaN	NaN	NaN	NaN	22.2222	23.8982	NaN	23.8943	NaN	NaN	24.8227	NaN	23.1913	NaN	NaN	33.3333	23.9694	3	3	25	25	25.809	24.26	715520000	43	P60033
ABCE1	ATP-binding cassette sub-family E member 1	NaN	NaN	NaN	NaN	23.5041	NaN	22.8064	NaN	22.2222	23.1553	NaN	NaN	NaN	NaN	22.7806	23.7203	NaN	NaN	22.6742	33.3333	23.0584	11	11	23.5	23.5	67.314	40.934	383440000	28	P61221
MAGOH;MAGOHB	Protein mago nashi homolog;Protein mago nashi homolog 2	NaN	NaN	NaN	NaN	NaN	NaN	22.6027	23.1984	22.2222	22.9006	NaN	22.8932	NaN	NaN	NaN	22.5009	NaN	NaN	22.4469	33.3333	22.6136	6	6	46.6	46.6	17.163	29.901	530280000	31	P61326;Q96A72
PDAP1	28 kDa heat- and acid-stable phosphoprotein	NaN	NaN	NaN	22.7996	NaN	NaN	22.9944	22.5209	33.3333	22.7716	NaN	22.9825	NaN	NaN	NaN	22.7092	NaN	NaN	23.0882	33.3333	22.9266	4	4	22.1	22.1	20.63	10.723	445170000	46	Q13442
ROCK1	Rho-associated protein kinase 1	NaN	NaN	NaN	25.032	NaN	NaN	23.1729	23.5477	33.3333	23.9175	NaN	NaN	NaN	NaN	23.683	22.6324	NaN	NaN	22.6536	33.3333	22.9897	13	10	10.8	8.1	158.17	25.004	600930000	49	Q13464
IAH1	Isoamyl acetate-hydrolyzing esterase 1 homolog	NaN	NaN	NaN	NaN	23.0201	NaN	23.4532	23.0521	33.3333	23.1751	NaN	22.2603	NaN	NaN	NaN	NaN	22.0314	23.4471	NaN	33.3333	22.5796	6	6	39.1	39.1	27.598	21.096	357790000	37	Q2TAA2
DDX1	ATP-dependent RNA helicase DDX1	NaN	NaN	NaN	NaN	NaN	21.8636	NaN	20.2549	22.2222	21.0592	NaN	22.2835	NaN	NaN	NaN	22.0766	NaN	NaN	23.1387	33.3333	22.4996	14	14	26.5	26.5	82.431	98.889	444860000	56	Q92499
MYDGF	Myeloid-derived growth factor	NaN	23.5114	NaN	NaN	NaN	NaN	NaN	21.9991	22.2222	22.7552	NaN	NaN	NaN	NaN	NaN	23.22	23.4534	NaN	24.9526	33.3333	23.8753	4	4	26	26	18.795	3.8679	540360000	20	Q969H8
AP1M1	AP-1 complex subunit mu-1	NaN	NaN	NaN	NaN	NaN	NaN	20.0096	20.2806	22.2222	20.1451	NaN	NaN	NaN	NaN	21.4966	21.6945	NaN	NaN	24.4529	33.3333	22.548	14	14	42.1	42.1	48.586	20.519	507500000	48	Q9BXS5;Q9Y6Q5
CRTAC1	Cartilage acidic protein 1	NaN	NaN	NaN	24.6591	NaN	NaN	NaN	24.6104	22.2222	24.6347	24.9749	NaN	NaN	NaN	NaN	23.9032	NaN	NaN	24.5754	33.3333	24.4845	8	8	17.1	17.1	71.42	18.944	837740000	28	Q9NQ79
MAN2C1	Alpha-mannosidase 2C1	NaN	NaN	NaN	NaN	NaN	NaN	21.2327	22.7853	22.2222	22.009	22.0874	NaN	NaN	NaN	NaN	21.5362	NaN	NaN	22.9808	33.3333	22.2015	8	8	12.2	12.2	115.83	10.7	306100000	35	Q9NTJ4
CHCHD3	MICOS complex subunit MIC19	20.8538	NaN	NaN	23.583	NaN	NaN	NaN	NaN	22.2222	22.2184	NaN	22.2328	NaN	NaN	NaN	NaN	23.5054	NaN	23.5854	33.3333	23.1079	6	6	28.6	28.6	26.152	60.6	539530000	45	Q9NX63
TECR	Very-long-chain enoyl-CoA reductase	NaN	NaN	NaN	21.72	NaN	NaN	21.9745	NaN	22.2222	21.8472	NaN	22.4577	NaN	NaN	NaN	22.7858	NaN	NaN	23.5192	33.3333	22.9209	6	6	27.6	27.6	36.034	6.0074	346490000	48	Q9NZ01
HACD3	Very-long-chain (3R)-3-hydroxyacyl-CoA dehydratase 3	NaN	NaN	NaN	22.1678	21.3791	NaN	NaN	NaN	22.2222	21.7735	NaN	22.9979	NaN	NaN	NaN	22.8727	NaN	NaN	24.9639	33.3333	23.6115	7	7	20.2	20.2	43.159	49.288	735640000	57	Q9P035
ACYP1	Acylphosphatase-1	23.9525	NaN	24.1121	NaN	NaN	23.6609	NaN	NaN	33.3333	23.9085	NaN	NaN	NaN	NaN	23.8681	NaN	NaN	22.7533	NaN	22.2222	23.3107	5	5	60.6	60.6	11.261	8.4989	496490000	32	P07311
GTPBP1	GTP-binding protein 1	22.9126	NaN	NaN	NaN	NaN	NaN	NaN	22.481	22.2222	22.6968	NaN	NaN	NaN	NaN	NaN	22.3391	NaN	NaN	23.5065	22.2222	22.9228	7	7	17.5	17.5	72.453	63.969	309110000	33	O00178
HNRNPR	Heterogeneous nuclear ribonucleoprotein R	NaN	NaN	NaN	NaN	NaN	22.544	21.4255	NaN	22.2222	21.9847	NaN	NaN	NaN	NaN	NaN	23.4439	NaN	NaN	23.46	22.2222	23.452	16	12	34	27.6	70.942	79.535	615420000	65	O43390
ALOX12	Polyunsaturated fatty acid lipoxygenase ALOX12	NaN	NaN	NaN	22.1051	22.3473	NaN	NaN	22.9346	33.3333	22.4623	NaN	NaN	NaN	NaN	NaN	22.758	NaN	NaN	24.4718	22.2222	23.6149	9	9	19.2	19.2	75.693	34.11	367960000	34	P18054
CDK2;CDK3	Cyclin-dependent kinase 2;Cyclin-dependent kinase 3	NaN	NaN	NaN	NaN	23.8815	NaN	23.7871	24.4728	33.3333	24.0471	NaN	24.0653	NaN	NaN	NaN	NaN	NaN	23.867	NaN	22.2222	23.9662	4	3	16.4	13.8	33.929	6.8973	836630000	27	P24941;Q00526;Q9NYV4;Q14004;P50750;Q00536;Q00537;O94921;Q07002;Q00535;P11802;Q96Q40
IGBP1	Immunoglobulin-binding protein 1	NaN	NaN	NaN	22.6756	NaN	NaN	22.6733	22.1258	33.3333	22.4915	NaN	NaN	NaN	NaN	NaN	22.6053	NaN	22.954	NaN	22.2222	22.7797	10	10	40.4	40.4	39.221	25.549	348620000	34	P78318;A0A1W2PR95
FMOD	Fibromodulin	NaN	NaN	24.2528	NaN	NaN	23.3656	NaN	NaN	22.2222	23.8092	NaN	NaN	NaN	NaN	23.4701	NaN	NaN	NaN	23.6275	22.2222	23.5488	5	5	18.1	18.1	43.178	298.72	558110000	44	Q06828
KLC1	Kinesin light chain 1	NaN	NaN	NaN	NaN	NaN	NaN	20.8702	21.2488	22.2222	21.0595	NaN	NaN	NaN	NaN	NaN	21.3484	NaN	NaN	22.217	22.2222	21.7827	9	9	22.2	22.2	65.309	14.224	177940000	34	Q07866;Q9H0B6
SRSF1	Serine/arginine-rich splicing factor 1	NaN	21.8636	NaN	NaN	NaN	22.4107	NaN	NaN	22.2222	22.1372	NaN	NaN	NaN	NaN	NaN	NaN	21.4623	NaN	24.2799	22.2222	22.8711	9	9	39.9	39.9	27.744	24.599	1028100000	75	Q07955
DECR1	2,4-dienoyl-CoA reductase [(3E)-enoyl-CoA-producing], mitochondrial	22.2858	23.6197	NaN	NaN	NaN	NaN	NaN	NaN	22.2222	22.9528	NaN	22.8899	NaN	NaN	NaN	NaN	22.5816	NaN	NaN	22.2222	22.7357	5	5	19.4	19.4	36.067	60.045	180220000	26	Q16698
HTRA1	Serine protease HTRA1	NaN	NaN	NaN	24.7896	NaN	NaN	NaN	21.0021	22.2222	22.8958	NaN	NaN	NaN	NaN	21.3359	NaN	NaN	NaN	25.5202	22.2222	23.4281	12	12	37.1	37.1	51.286	217.64	1536400000	43	Q92743
BAG1	BAG family molecular chaperone regulator 1	NaN	NaN	NaN	22.5349	NaN	NaN	22.3818	NaN	22.2222	22.4583	NaN	NaN	22.3799	NaN	NaN	22.197	NaN	NaN	NaN	22.2222	22.2884	3	3	10.7	10.7	38.778	27.339	144280000	17	Q99933
SUGT1	Protein SGT1 homolog	NaN	NaN	NaN	NaN	NaN	NaN	23.2106	23.2309	22.2222	23.2208	NaN	NaN	NaN	NaN	NaN	23.158	NaN	NaN	23.3376	22.2222	23.2478	9	9	32.9	32.9	41.024	21.806	341350000	33	Q9Y2Z0
DHRS7	Dehydrogenase/reductase SDR family member 7	23.0257	NaN	NaN	NaN	NaN	22.8562	NaN	NaN	22.2222	22.9409	NaN	NaN	NaN	NaN	NaN	NaN	22.4252	NaN	21.8247	22.2222	22.125	6	6	30.4	30.4	38.298	81.671	270060000	49	Q9Y394
		NaN	NaN	NaN	NaN	NaN	28.6568	28.1048	25.981	33.3333	27.5809	NaN	NaN	NaN	NaN	NaN	NaN	NaN	NaN	25.795	11.1111	25.795	5	2	42.8	22.1	15.954	28.024	8067500000	93	CON__P02070
PSMG1	Proteasome assembly chaperone 1	NaN	NaN	NaN	22.2824	NaN	NaN	NaN	21.7988	22.2222	22.0406	NaN	NaN	NaN	NaN	NaN	NaN	NaN	NaN	21.9575	11.1111	21.9575	4	4	23.3	23.3	32.854	5.7032	115570000	23	O95456
	Immunoglobulin kappa variable 1-16	23.1953	23.0541	NaN	NaN	NaN	NaN	NaN	23.4983	33.3333	23.2492	NaN	NaN	22.7723	NaN	NaN	NaN	NaN	NaN	NaN	11.1111	22.7723	2	2	26.5	26.5	12.618	26.345	118270000	17	P04430
ACAN	Aggrecan core protein	NaN	23.7831	23.6075	NaN	NaN	NaN	NaN	NaN	22.2222	23.6953	NaN	NaN	NaN	NaN	NaN	NaN	NaN	NaN	23.4048	11.1111	23.4048	9	9	5	5	261.33	78.13	314360000	47	P16112
ECHDC1	Ethylmalonyl-CoA decarboxylase	NaN	22.8426	23.0369	NaN	NaN	NaN	NaN	NaN	22.2222	22.9398	NaN	NaN	22.4541	NaN	NaN	NaN	NaN	NaN	NaN	11.1111	22.4541	6	6	24.8	24.8	33.698	6.7595	139790000	12	Q9NTX5
S100B	Protein S100-B	NaN	24.5195	24.1654	NaN	NaN	NaN	NaN	21.8188	33.3333	23.5012	NaN	NaN	NaN	NaN	NaN	NaN	NaN	23.0463	NaN	11.1111	23.0463	2	2	32.6	32.6	10.713	7.6778	95286000	21	P04271
SOD3	Extracellular superoxide dismutase [Cu-Zn]	NaN	24.3117	NaN	NaN	NaN	NaN	23.018	NaN	22.2222	23.6649	NaN	NaN	NaN	NaN	NaN	NaN	23.8644	NaN	NaN	11.1111	23.8644	2	2	8.8	8.8	25.851	3.4624	180590000	14	P08294
TNXB	Tenascin-X	NaN	NaN	NaN	22.5364	NaN	NaN	NaN	22.8861	22.2222	22.7112	NaN	NaN	NaN	NaN	NaN	NaN	NaN	NaN	23.1072	11.1111	23.1072	21	21	12.9	12.9	458.38	110.34	340410000	46	P22105;Q16473
GNB2	Guanine nucleotide-binding protein G(I)/G(S)/G(T) subunit beta-2	22.7407	NaN	22.2747	NaN	NaN	NaN	NaN	NaN	22.2222	22.5077	NaN	22.7891	NaN	NaN	NaN	NaN	NaN	NaN	NaN	11.1111	22.7891	12	4	46.8	21.5	37.331	180.66	286030000	41	P62879
WDR44	WD repeat-containing protein 44	NaN	NaN	NaN	NaN	23.4859	22.7469	NaN	22.7213	33.3333	22.9847	NaN	NaN	NaN	NaN	NaN	NaN	NaN	NaN	23.6638	11.1111	23.6638	12	12	17	17	101.37	30.819	305550000	43	Q5JSH3
COL12A1	Collagen alpha-1(XII) chain	NaN	21.5489	NaN	NaN	NaN	NaN	NaN	18.1269	22.2222	19.8379	NaN	NaN	NaN	NaN	NaN	NaN	NaN	NaN	25.8804	11.1111	25.8804	37	37	19.4	19.4	333.14	323.31	813120000	65	Q99715
TSG101	Tumor susceptibility gene 101 protein	NaN	NaN	NaN	NaN	NaN	NaN	22.4511	22.0191	22.2222	22.2351	NaN	NaN	NaN	NaN	NaN	22.3775	NaN	NaN	NaN	11.1111	22.3775	3	3	7.7	7.7	43.944	4.2956	223360000	26	Q99816
MRI1	Methylthioribose-1-phosphate isomerase	NaN	23.1668	NaN	NaN	NaN	NaN	NaN	23.9742	22.2222	23.5705	NaN	NaN	NaN	NaN	NaN	NaN	23.0548	NaN	NaN	11.1111	23.0548	3	3	8.4	8.4	39.149	53.275	292090000	29	Q9BV20
PCYOX1	Prenylcysteine oxidase 1	NaN	NaN	NaN	NaN	22.9728	NaN	23.2888	NaN	22.2222	23.1308	NaN	NaN	NaN	NaN	NaN	23.2568	NaN	NaN	NaN	11.1111	23.2568	9	9	24.2	24.2	56.639	53.936	278590000	32	Q9UHG3
C1RL	Complement C1r subcomponent-like protein	NaN	24.4488	24.3004	NaN	NaN	NaN	NaN	NaN	22.2222	24.3746	NaN	NaN	NaN	NaN	NaN	NaN	NaN	NaN	NaN	0	#DIV/0!	4	3	9.7	7.8	53.498	50.833	85923000	30	Q9NZP8
CRIP2	Cysteine-rich protein 2	NaN	22.6026	NaN	NaN	NaN	NaN	21.9676	NaN	22.2222	22.2851	NaN	NaN	NaN	NaN	NaN	NaN	NaN	NaN	NaN	0	#DIV/0!	5	5	40.9	40.9	22.492	64.025	135280000	28	P52943
WBP2	WW domain-binding protein 2	24.2285	NaN	NaN	NaN	24.9238	NaN	NaN	24.0104	33.3333	24.3876	NaN	NaN	NaN	NaN	NaN	NaN	NaN	NaN	NaN	0	#DIV/0!	3	3	12.6	12.6	28.087	4.8603	551400000	22	Q969T9
SNX15	Sorting nexin-15	NaN	NaN	NaN	21.6411	NaN	NaN	22.2786	NaN	22.2222	21.9599	NaN	NaN	NaN	NaN	NaN	NaN	NaN	NaN	NaN	0	#DIV/0!	6	6	22.5	22.5	38.291	4.386	120580000	13	Q9NRS6
SF3B1	Splicing factor 3B subunit 1	NaN	NaN	NaN	NaN	NaN	NaN	21.352	NaN	11.1111	21.352	18.2504	19.6309	NaN	NaN	22.0629	21.7724	20.7569	NaN	22.6034	66.6667	20.8462	24	24	26.2	26.2	145.83	170.09	764430000	106	O75533
IMPDH2	Inosine-5-monophosphate dehydrogenase 2	NaN	21.3146	NaN	NaN	NaN	NaN	NaN	NaN	11.1111	21.3146	NaN	22.2963	NaN	NaN	21.5526	21.9251	21.8646	21.429	22.2106	66.6667	21.8797	9	9	23.7	23.7	55.804	30.103	338970000	35	P12268
RPL14	Large ribosomal subunit protein eL14	NaN	NaN	NaN	NaN	NaN	NaN	24.1592	NaN	11.1111	24.1592	23.6938	25.4735	NaN	NaN	NaN	24.4895	24.0979	24.0851	26.0429	66.6667	24.6471	5	5	27	27	23.432	21.68	1841900000	75	P50914
RPL27	Large ribosomal subunit protein eL27	22.8184	NaN	NaN	NaN	NaN	NaN	NaN	NaN	11.1111	22.8184	NaN	23.8005	23.1038	NaN	22.6775	24.1142	24.3293	NaN	25.3069	66.6667	23.8887	4	4	36	36	15.798	18.183	1116800000	46	P61353
C1QBP	Complement component 1 Q subcomponent-binding protein, mitochondrial	NaN	24.0914	NaN	NaN	NaN	NaN	NaN	NaN	11.1111	24.0914	NaN	24.1397	23.7346	NaN	24.2834	23.0304	24.0587	NaN	24.1073	66.6667	23.8923	4	4	20.9	20.9	31.362	115.04	1124300000	90	Q07021
RBBP4	Histone-binding protein RBBP4	22.916	NaN	NaN	NaN	NaN	NaN	22.2983	NaN	22.2222	22.6071	21.5457	23.7018	NaN	NaN	23.6391	23.335	22.6338	NaN	25.176	66.6667	23.3386	12	7	44	36.9	47.655	108.93	1083800000	66	Q09028
CBX3	Chromobox protein homolog 3	NaN	23.6948	NaN	NaN	NaN	NaN	NaN	NaN	11.1111	23.6948	NaN	22.8388	23.2701	NaN	24.0436	22.7754	23.2751	NaN	23.6681	66.6667	23.3118	8	6	58.5	43.2	20.811	183.7	1271500000	102	Q13185
SND1	Staphylococcal nuclease domain-containing protein 1	NaN	NaN	NaN	NaN	NaN	NaN	22.1198	NaN	11.1111	22.1198	21.5422	22.6297	NaN	NaN	21.7028	23.0489	22.864	NaN	25.2337	66.6667	22.8369	30	30	46.6	46.6	102	323.31	1747900000	181	Q7KZF4
MYH4	Myosin-4	NaN	NaN	NaN	NaN	24.1169	27.3399	NaN	NaN	22.2222	25.7284	NaN	NaN	26.1459	NaN	25.4779	NaN	27.3086	26.0091	24.8973	55.5556	25.9678	81	5	37.1	3.1	223.07	11.556	2820900000	61	Q9Y623
HMGN1	Non-histone chromosomal protein HMG-14	NaN	21.1842	NaN	NaN	NaN	NaN	NaN	NaN	11.1111	21.1842	18.5707	19.7531	22.035	NaN	NaN	NaN	22.7828	NaN	19.7057	55.5556	20.5695	2	2	23	23	10.659	7.264	59039000	20	P05114
ARF4	ADP-ribosylation factor 4	NaN	NaN	NaN	22.7404	NaN	NaN	NaN	NaN	11.1111	22.7404	NaN	23.7237	NaN	NaN	23.6332	24.0994	22.534	NaN	25.0312	55.5556	23.8043	10	6	64.4	35.6	20.511	7.25	736530000	59	P18085
RPL27A	Large ribosomal subunit protein uL15	23.9965	NaN	NaN	NaN	NaN	NaN	NaN	NaN	11.1111	23.9965	NaN	24.7445	NaN	NaN	23.7986	23.4619	NaN	22.9459	25.7808	55.5556	24.1463	5	5	28.4	28.4	16.561	7.3925	1460100000	31	P46776
STT3A	Dolichyl-diphosphooligosaccharide--protein glycosyltransferase subunit STT3A	22.105	NaN	NaN	NaN	NaN	NaN	NaN	NaN	11.1111	22.105	NaN	23.3141	NaN	NaN	22.4184	23.5406	21.9059	NaN	25.3246	55.5556	23.3007	10	10	15.9	15.9	80.529	54.647	1001700000	67	P46977
NT5C2	Cytosolic purine 5-nucleotidase	NaN	NaN	NaN	23.8756	NaN	NaN	23.108	NaN	22.2222	23.4918	NaN	23.2076	NaN	NaN	23.1886	23.0284	NaN	23.735	24.1528	55.5556	23.4625	7	7	19.3	19.3	64.969	18.232	877100000	45	P49902
RPS11	Small ribosomal subunit protein uS17	NaN	NaN	NaN	NaN	NaN	NaN	23.7946	NaN	11.1111	23.7946	NaN	24.4278	24.0796	NaN	NaN	24.5624	24.7911	NaN	25.919	55.5556	24.756	7	7	39.2	39.2	18.431	8.2787	1235700000	32	P62280
SNRPD2	Small nuclear ribonucleoprotein Sm D2	NaN	23.1805	NaN	NaN	NaN	NaN	NaN	NaN	11.1111	23.1805	NaN	23.2266	NaN	NaN	22.8726	22.8792	23.2847	NaN	23.6932	55.5556	23.1913	6	6	49.2	49.2	13.527	50.944	624190000	49	P62316
RPS6	Small ribosomal subunit protein eS6	NaN	NaN	NaN	24.0943	NaN	22.094	NaN	NaN	22.2222	23.0941	NaN	24.9621	NaN	NaN	23.6854	24.2541	23.6702	NaN	25.9961	55.5556	24.5136	6	6	22.9	22.9	28.68	216.73	1225100000	55	P62753
FKBP3	Peptidyl-prolyl cis-trans isomerase FKBP3	22.3044	NaN	NaN	NaN	NaN	NaN	NaN	21.7943	22.2222	22.0493	NaN	NaN	NaN	NaN	23.4835	23.4372	23.0853	22.6817	23.428	55.5556	23.2231	4	4	30.4	30.4	25.177	47.455	568270000	57	Q00688
DYNC1I2	Cytoplasmic dynein 1 intermediate chain 2	NaN	NaN	NaN	25.462	NaN	NaN	NaN	NaN	11.1111	25.462	NaN	25.4134	NaN	NaN	25.5969	24.743	25.4326	NaN	26.0958	55.5556	25.4563	7	7	19.3	19.3	71.456	83.562	1299700000	31	Q13409
PDIA5	Protein disulfide-isomerase A5	NaN	NaN	NaN	NaN	NaN	NaN	22.7442	24.493	22.2222	23.6186	NaN	NaN	NaN	23.8783	NaN	23.2184	21.7079	23.0227	25.005	55.5556	23.3664	13	13	35.8	35.8	59.594	44.631	941860000	52	Q14554
HNRNPUL2	Heterogeneous nuclear ribonucleoprotein U-like protein 2	23.5292	NaN	NaN	NaN	NaN	NaN	NaN	NaN	11.1111	23.5292	NaN	23.3019	NaN	NaN	23.5999	21.9481	22.8834	NaN	24.1065	55.5556	23.1679	15	15	27.8	27.8	85.104	126.67	861800000	69	Q1KMD3
HP1BP3	Heterochromatin protein 1-binding protein 3	NaN	NaN	NaN	NaN	NaN	23.0494	22.0408	NaN	22.2222	22.5451	NaN	22.0166	NaN	NaN	NaN	22.7387	21.5245	21.2454	25.4174	55.5556	22.5885	15	15	33.3	33.3	61.206	102.94	2157500000	111	Q5SSJ5
RAB18	Ras-related protein Rab-18	NaN	NaN	NaN	NaN	22.498	NaN	NaN	NaN	11.1111	22.498	NaN	22.8249	NaN	NaN	22.5042	22.9727	22.6914	NaN	22.9793	55.5556	22.7945	7	7	43.7	43.7	22.977	34.09	379010000	45	Q9NP72
FHOD1	FH1/FH2 domain-containing protein 1	NaN	NaN	NaN	27.1897	NaN	NaN	27.7859	NaN	22.2222	27.4878	NaN	NaN	NaN	NaN	26.3784	27.4199	26.4649	27.3635	28.0123	55.5556	27.1278	12	12	16.8	16.8	126.55	126.73	4766600000	38	Q9Y613
STK24	Serine/threonine-protein kinase 24	NaN	NaN	NaN	NaN	22.219	NaN	NaN	NaN	11.1111	22.219	NaN	21.9081	NaN	NaN	22.9947	22.6095	NaN	22.5888	22.5527	55.5556	22.5307	6	3	18.5	11.1	49.307	98.334	366610000	39	Q9Y6E0
SGTA	Small glutamine-rich tetratricopeptide repeat-containing protein alpha	NaN	24	23.3776	NaN	NaN	NaN	NaN	NaN	22.2222	23.6888	22.729	NaN	24.005	23.6722	NaN	NaN	23.1424	NaN	NaN	44.4444	23.3872	6	6	24.6	24.6	34.063	12.344	295600000	31	O43765
CRP	C-reactive protein	24.1996	NaN	NaN	NaN	NaN	NaN	NaN	NaN	11.1111	24.1996	25.2525	NaN	NaN	24.5888	NaN	21.8306	24.5469	NaN	NaN	44.4444	24.0547	5	5	18.8	18.8	25.038	7.0323	394580000	36	P02741
ATP5O	ATP synthase subunit O, mitochondrial	NaN	NaN	NaN	NaN	NaN	23.929	NaN	NaN	11.1111	23.929	NaN	NaN	23.3108	NaN	NaN	NaN	22.2134	22.0903	22.649	44.4444	22.5659	5	5	32.4	32.4	23.277	47.194	276920000	37	P48047
ADRM1	Proteasomal ubiquitin receptor ADRM1	NaN	22.0835	NaN	NaN	NaN	NaN	NaN	NaN	11.1111	22.0835	NaN	21.7788	NaN	NaN	22.2018	NaN	21.4512	NaN	21.5545	44.4444	21.7466	5	5	18.9	18.9	42.153	36.755	169680000	40	Q16186
PYCARD	Apoptosis-associated speck-like protein containing a CARD	22.137	NaN	NaN	NaN	NaN	22.8882	NaN	NaN	22.2222	22.5126	NaN	22.9695	22.3629	NaN	23.0111	NaN	NaN	NaN	21.1713	44.4444	22.3787	8	8	43.1	43.1	21.627	52.487	227720000	38	Q9ULZ3
MT-CO3	Cytochrome c oxidase subunit 3	NaN	21.7812	NaN	NaN	NaN	NaN	NaN	NaN	11.1111	21.7812	21.2476	NaN	21.8003	NaN	NaN	NaN	NaN	20.0773	23.9266	44.4444	21.763	3	3	13	13	29.95	3.6751	350880000	22	P00414
HLA-B	HLA class I histocompatibility antigen, B alpha chain	NaN	NaN	26.482	NaN	23.1961	NaN	NaN	NaN	22.2222	24.8391	NaN	24.5741	NaN	NaN	23.4068	NaN	24.8583	NaN	25.4364	44.4444	24.5689	11	4	37.3	15.5	40.46	18.684	1350100000	58	P01889;P13747;P30511
PARP1	Poly [ADP-ribose] polymerase 1	NaN	NaN	NaN	NaN	NaN	NaN	20.9593	NaN	11.1111	20.9593	NaN	21.8111	NaN	NaN	NaN	20.5185	20.2266	NaN	24.3955	44.4444	21.7379	24	24	29.1	29.1	113.08	250.44	975990000	82	P09874
SNRPB;SNRPN	Small nuclear ribonucleoprotein-associated proteins B and B;Small nuclear ribonucleoprotein-associated protein N	NaN	22.6916	NaN	NaN	NaN	NaN	NaN	NaN	11.1111	22.6916	NaN	24.0794	NaN	NaN	23.8189	NaN	23.5617	NaN	24.3305	44.4444	23.9476	4	4	18.3	18.3	24.61	3.4258	668400000	29	P14678;P63162
PRKAR2B	cAMP-dependent protein kinase type II-beta regulatory subunit	NaN	NaN	NaN	NaN	NaN	NaN	23.3441	NaN	11.1111	23.3441	22.3417	NaN	NaN	NaN	NaN	23.0332	22.6161	NaN	22.9984	44.4444	22.7474	10	9	33	29.9	46.302	62.588	344310000	45	P31323
BAG6	Large proline-rich protein BAG6	NaN	NaN	NaN	NaN	NaN	22.4732	22.5593	NaN	22.2222	22.5162	NaN	NaN	NaN	NaN	NaN	22.294	21.8538	22.5411	21.8524	44.4444	22.1353	8	8	12.5	12.5	119.41	29.506	273800000	49	P46379
RPS5	Small ribosomal subunit protein uS7	NaN	NaN	NaN	22.8783	NaN	NaN	NaN	NaN	11.1111	22.8783	NaN	NaN	NaN	NaN	23.7739	23.6046	23.686	NaN	23.1717	44.4444	23.5591	7	7	49	49	22.876	81.818	930400000	55	P46782
RPL34	Large ribosomal subunit protein eL34	NaN	24.6149	NaN	NaN	NaN	NaN	NaN	NaN	11.1111	24.6149	NaN	23.7873	23.9869	NaN	NaN	23.5106	NaN	NaN	24.066	44.4444	23.8377	4	4	28.2	28.2	13.293	4.8649	568080000	15	P49207
AGFG1	Arf-GAP domain and FG repeat-containing protein 1	NaN	NaN	NaN	NaN	NaN	NaN	22.2067	NaN	11.1111	22.2067	NaN	21.5482	NaN	NaN	NaN	21.9655	21.6214	NaN	21.4104	44.4444	21.6364	4	4	10	10	58.259	29.489	142940000	14	P52594
RPS14	Small ribosomal subunit protein uS11	NaN	NaN	NaN	NaN	NaN	25.0856	NaN	NaN	11.1111	25.0856	NaN	24.6814	NaN	NaN	24.8414	23.9203	NaN	NaN	26.0251	44.4444	24.8671	7	7	63.6	63.6	16.273	139.98	1924800000	57	P62263
SLC25A11	Mitochondrial 2-oxoglutarate/malate carrier protein	NaN	23.1748	NaN	NaN	NaN	NaN	NaN	NaN	11.1111	23.1748	NaN	22.3208	22.3057	NaN	NaN	NaN	22.5135	NaN	22.0591	44.4444	22.2998	9	9	35	35	34.061	22.371	311740000	36	Q02978
FLII	Protein flightless-1 homolog	NaN	NaN	NaN	20.5222	NaN	NaN	NaN	NaN	11.1111	20.5222	NaN	20.3534	NaN	NaN	20.7372	NaN	20.178	NaN	24.5057	44.4444	21.4436	17	17	15.8	15.8	144.75	144.69	432240000	58	Q13045
SMC1A	Structural maintenance of chromosomes protein 1A	NaN	NaN	NaN	NaN	NaN	NaN	22.8945	NaN	11.1111	22.8945	NaN	20.9196	NaN	NaN	NaN	20.595	20.1228	NaN	23.7163	44.4444	21.3384	19	19	16.9	16.9	143.23	53.212	671600000	70	Q14683
EIF4H	Eukaryotic translation initiation factor 4H	NaN	23.2548	NaN	NaN	NaN	NaN	22.2899	NaN	22.2222	22.7723	NaN	NaN	23.0865	NaN	23.2142	22.5156	NaN	NaN	24.0115	44.4444	23.207	5	5	25.8	25.8	27.385	174.31	499570000	37	Q15056
NONO	Non-POU domain-containing octamer-binding protein	NaN	NaN	NaN	NaN	NaN	NaN	21.6454	NaN	11.1111	21.6454	NaN	22.3258	NaN	NaN	21.9072	21.7978	NaN	NaN	25.8378	44.4444	22.9672	20	19	49	47.3	54.231	323.31	1437400000	97	Q15233
SUCLG2	Succinate--CoA ligase [GDP-forming] subunit beta, mitochondrial	NaN	22.3445	NaN	NaN	NaN	NaN	NaN	NaN	11.1111	22.3445	NaN	21.2446	22.0687	NaN	NaN	NaN	21.2242	NaN	21.3188	44.4444	21.4641	9	9	25	25	46.51	14.165	151590000	29	Q96I99
CNN2	Calponin-2	NaN	23.9513	NaN	NaN	NaN	NaN	22.7609	NaN	22.2222	23.3561	NaN	NaN	23.9362	NaN	NaN	NaN	23.7008	23.2118	24.3657	44.4444	23.8036	6	5	23.6	20.1	33.697	25.855	786450000	22	Q99439
TSNAX	Translin-associated protein X	NaN	NaN	NaN	NaN	NaN	NaN	23.2158	23.5175	22.2222	23.3666	NaN	NaN	24.8288	NaN	NaN	23.4672	NaN	23.824	22.9919	44.4444	23.778	8	8	39	39	33.112	75.074	503670000	62	Q99598
CTSZ	Cathepsin Z	NaN	23.8395	NaN	NaN	NaN	NaN	NaN	NaN	11.1111	23.8395	NaN	NaN	NaN	NaN	23.9629	22.4098	22.9546	NaN	23.5836	44.4444	23.2277	5	5	19.5	19.5	33.868	36.507	564030000	46	Q9UBR2
BIN1	Myc box-dependent-interacting protein 1	NaN	23.1192	NaN	NaN	NaN	NaN	23.7955	NaN	22.2222	23.4574	NaN	NaN	NaN	NaN	NaN	NaN	24.9152	22.1261	21.0916	33.3333	22.7109	10	9	26.6	25.3	64.699	62.048	225490000	40	O00499;P49418
SHMT2	Serine hydroxymethyltransferase, mitochondrial	NaN	NaN	NaN	NaN	NaN	NaN	29.6639	NaN	11.1111	29.6639	NaN	30.1947	NaN	NaN	NaN	NaN	28.0035	NaN	28.3214	33.3333	28.8399	10	9	29	26.2	55.992	20.294	30455000000	39	P34897
CSRP3	Cysteine and glycine-rich protein 3	NaN	23.29	NaN	NaN	NaN	NaN	NaN	NaN	11.1111	23.29	NaN	NaN	24.2478	NaN	NaN	NaN	22.8488	NaN	22.78	33.3333	23.2922	3	3	23.2	23.2	20.969	24.13	151780000	26	P50461
PPP5C	Serine/threonine-protein phosphatase 5	NaN	NaN	NaN	NaN	22.7716	NaN	NaN	NaN	11.1111	22.7716	NaN	NaN	NaN	NaN	NaN	23.3171	NaN	22.5723	22.3241	33.3333	22.7378	9	9	27.3	27.3	56.878	56.642	224890000	41	P53041
CLINT1	Clathrin interactor 1	NaN	NaN	NaN	NaN	NaN	NaN	23.8998	23.5581	22.2222	23.7289	NaN	NaN	NaN	NaN	26.3226	24.1993	NaN	NaN	24.7623	33.3333	25.0948	6	6	13.9	13.9	68.259	27.642	2565200000	36	Q14677
TMBIM1	Protein lifeguard 3	NaN	23.7807	NaN	NaN	22.3304	NaN	NaN	NaN	22.2222	23.0555	NaN	22.8662	23.7458	NaN	NaN	22.5119	NaN	NaN	NaN	33.3333	23.0413	5	5	25.4	25.4	34.607	121.15	228300000	62	Q969X1
WDR91	WD repeat-containing protein 91	NaN	NaN	NaN	22.562	NaN	NaN	NaN	21.6512	22.2222	22.1066	22.5653	21.9162	NaN	NaN	NaN	NaN	NaN	NaN	22.545	33.3333	22.3422	11	11	20.6	20.6	83.343	13.18	139440000	24	A4D1P6
CLIC2	Chloride intracellular channel protein 2	NaN	NaN	NaN	NaN	NaN	NaN	22.3137	NaN	11.1111	22.3137	NaN	22.4542	NaN	NaN	NaN	22.1476	NaN	NaN	22.0768	33.3333	22.2262	10	9	54.7	51.4	28.356	47.214	243240000	40	O15247
TGOLN2	Trans-Golgi network integral membrane protein 2	NaN	22.6651	23.0365	NaN	NaN	NaN	NaN	NaN	22.2222	22.8508	NaN	NaN	21.784	NaN	20.968	NaN	21.0439	NaN	NaN	33.3333	21.2653	7	7	20.6	20.6	45.879	147.39	85624000	24	O43493
MPDU1	Mannose-P-dolichol utilization defect 1 protein	NaN	22.8901	NaN	NaN	NaN	NaN	NaN	NaN	11.1111	22.8901	NaN	22.9955	22.6729	NaN	NaN	NaN	22.269	NaN	NaN	33.3333	22.6458	3	3	17	17	26.638	4.2051	283130000	20	O75352
ERLIN2	Erlin-2	NaN	21.9828	NaN	NaN	NaN	NaN	NaN	NaN	11.1111	21.9828	NaN	22.6614	NaN	NaN	NaN	22.4087	NaN	NaN	22.2168	33.3333	22.429	8	6	32.7	25.7	37.839	31.18	328210000	57	O94905
IGHV1-69-2	Immunoglobulin heavy variable 1-69;Immunoglobulin heavy variable 1-69D	NaN	NaN	NaN	NaN	24.2637	NaN	NaN	25.4391	22.2222	24.8514	NaN	NaN	NaN	NaN	NaN	NaN	23.7769	24.0759	24.9945	33.3333	24.2824	3	2	33.3	23.9	12.659	21.084	618670000	59	P01742;A0A0B4J2H0
HLA-DRA	HLA class II histocompatibility antigen, DR alpha chain	NaN	24.9165	NaN	NaN	NaN	23.6286	NaN	NaN	22.2222	24.2725	NaN	24.9291	NaN	NaN	NaN	NaN	23.6972	NaN	24.7196	33.3333	24.4486	4	4	23.6	23.6	28.621	98.888	778280000	51	P01903;P01906
GP1BA	Platelet glycoprotein Ib alpha chain	NaN	NaN	24.4132	NaN	20.5924	NaN	NaN	NaN	22.2222	22.5028	NaN	NaN	22.1705	NaN	NaN	NaN	21.9067	NaN	21.0521	33.3333	21.7098	11	11	17.2	17.2	71.539	16.685	298500000	25	P07359
SPARC	SPARC	NaN	NaN	NaN	NaN	23.3022	NaN	NaN	NaN	11.1111	23.3022	NaN	NaN	NaN	22.4628	23.3002	NaN	NaN	22.5702	NaN	33.3333	22.7777	5	5	21.5	21.5	34.632	32.683	450530000	42	P09486
SLC25A6	ADP/ATP translocase 3	NaN	NaN	NaN	NaN	NaN	NaN	24.4194	NaN	11.1111	24.4194	NaN	25.0132	NaN	NaN	NaN	25.6591	24.3758	NaN	NaN	33.3333	25.016	12	3	48.3	12.4	32.866	6.3268	906790000	26	P12236
JUP	Junction plakoglobin	NaN	NaN	26.0618	NaN	NaN	NaN	NaN	NaN	11.1111	26.0618	NaN	NaN	27.4632	NaN	NaN	27.0111	25.4266	NaN	NaN	33.3333	26.6336	14	14	25.4	25.4	81.744	93.067	2538000000	45	P14923
FECH	Ferrochelatase, mitochondrial	NaN	NaN	NaN	NaN	NaN	NaN	22.0111	NaN	11.1111	22.0111	NaN	NaN	NaN	NaN	NaN	22.8375	23.0645	NaN	23.888	33.3333	23.2633	11	11	41.8	41.8	47.862	165.76	722910000	68	P22830
CEACAM8	Carcinoembryonic antigen-related cell adhesion molecule 8	NaN	NaN	24.5767	NaN	NaN	24.7409	NaN	NaN	22.2222	24.6588	NaN	NaN	24.0954	NaN	NaN	NaN	25.4686	NaN	24.3643	33.3333	24.6428	5	4	22.6	20.1	38.153	165.71	1226700000	39	P31997
CEACAM6	Carcinoembryonic antigen-related cell adhesion molecule 6	NaN	NaN	25.0406	NaN	NaN	23.7148	NaN	NaN	22.2222	24.3777	NaN	22.6027	NaN	NaN	24.6483	NaN	24.3181	NaN	NaN	33.3333	23.8563	5	3	27.3	17.4	37.237	172.97	750580000	81	P40199
CSK	Tyrosine-protein kinase CSK	NaN	NaN	NaN	NaN	NaN	22.0528	21.661	NaN	22.2222	21.8569	NaN	NaN	NaN	NaN	NaN	21.6697	21.4331	NaN	21.6672	33.3333	21.59	2	2	6.2	6.2	50.704	2.878	98608000	6	P41240
HNMT	Histamine N-methyltransferase	NaN	24.7055	NaN	NaN	NaN	NaN	NaN	NaN	11.1111	24.7055	NaN	23.6338	24.5451	NaN	23.1827	NaN	NaN	NaN	NaN	33.3333	23.7872	5	5	24.3	24.3	33.295	20.783	237220000	29	P50135
MYOM1	Myomesin-1	NaN	NaN	NaN	NaN	19.675	NaN	NaN	NaN	11.1111	19.675	NaN	NaN	NaN	NaN	NaN	18.753	25.0789	NaN	25.5403	33.3333	23.1241	35	35	28.3	28.3	187.62	190.41	1153300000	87	P52179
RPS15A	Small ribosomal subunit protein uS8	NaN	25.3044	NaN	NaN	NaN	NaN	23.9334	NaN	22.2222	24.6189	NaN	25.4967	NaN	NaN	NaN	NaN	25.2112	NaN	25.9251	33.3333	25.5443	5	5	44.6	44.6	14.839	60.563	2004300000	46	P62244
ARF6	ADP-ribosylation factor 6	NaN	NaN	NaN	NaN	NaN	NaN	22.2805	NaN	11.1111	22.2805	22.2769	22.0141	NaN	NaN	NaN	22.4967	NaN	NaN	NaN	33.3333	22.2626	2	2	12.6	12.6	20.082	1.9525	290510000	8	P62330
RPL19	Large ribosomal subunit protein eL19	NaN	NaN	NaN	NaN	NaN	23.1237	NaN	NaN	11.1111	23.1237	NaN	24.8991	NaN	NaN	NaN	NaN	23.634	NaN	24.4511	33.3333	24.3281	4	4	21.9	21.9	23.466	51.124	638520000	28	P84098
TOP2B	DNA topoisomerase 2-beta	NaN	NaN	NaN	NaN	NaN	NaN	21.2767	NaN	11.1111	21.2767	NaN	21.6575	NaN	NaN	NaN	21.2183	NaN	NaN	24.7379	33.3333	22.5379	21	15	18	13.5	183.26	58.75	624280000	90	Q02880
KMT2A	Histone-lysine N-methyltransferase 2A	NaN	NaN	NaN	24.2439	NaN	NaN	NaN	NaN	11.1111	24.2439	NaN	NaN	25.2192	NaN	25.2823	24.5762	NaN	NaN	NaN	33.3333	25.0259	4	4	2	2	431.76	2.7318	895040000	26	Q03164
LRP1	Prolow-density lipoprotein receptor-related protein 1	NaN	NaN	NaN	NaN	NaN	NaN	22.6251	NaN	11.1111	22.6251	NaN	23.2268	NaN	NaN	NaN	22.6838	NaN	NaN	23.6421	33.3333	23.1842	21	21	5.6	5.6	504.6	29.77	600600000	60	Q07954
CYP4F3;CYP4F2	Cytochrome P450 4F3;Cytochrome P450 4F2	NaN	NaN	NaN	22.1834	NaN	21.9196	NaN	NaN	22.2222	22.0515	NaN	NaN	NaN	NaN	22.872	23.346	NaN	NaN	23.6629	33.3333	23.2936	12	12	28.1	28.1	59.846	30.605	538450000	64	Q08477;P78329;Q9HBI6;Q9HCS2;P98187
SNX1	Sorting nexin-1	NaN	NaN	NaN	22.8166	NaN	NaN	NaN	NaN	11.1111	22.8166	NaN	22.8488	NaN	NaN	NaN	22.3984	NaN	NaN	22.142	33.3333	22.4631	11	10	23.9	21.8	59.069	19.868	305680000	38	Q13596
MOGS	Mannosyl-oligosaccharide glucosidase	NaN	NaN	NaN	NaN	NaN	NaN	22.1006	NaN	11.1111	22.1006	NaN	22.1329	NaN	NaN	NaN	22.517	NaN	NaN	23.7961	33.3333	22.8154	11	11	20.2	20.2	91.916	30.297	406430000	62	Q13724
CKAP5	Cytoskeleton-associated protein 5	NaN	NaN	NaN	NaN	NaN	NaN	21.5856	NaN	11.1111	21.5856	NaN	NaN	NaN	NaN	NaN	21.6872	21.0188	NaN	22.9176	33.3333	21.8745	15	15	9.8	9.8	225.49	22.082	343730000	47	Q14008
NUMA1	Nuclear mitotic apparatus protein 1	NaN	21.6839	20.0367	NaN	NaN	NaN	NaN	NaN	22.2222	20.8603	NaN	NaN	20.3891	NaN	20.5552	NaN	22.0626	NaN	NaN	33.3333	21.0023	22	22	14.9	14.9	238.26	53.9	252530000	42	Q14980
CYBRD1	Plasma membrane ascorbate-dependent reductase CYBRD1	23.5808	24.3142	NaN	NaN	NaN	NaN	NaN	NaN	22.2222	23.9475	NaN	23.7302	24.3556	NaN	NaN	NaN	NaN	NaN	24.4537	33.3333	24.1798	3	3	14	14	31.641	30.677	575550000	27	Q53TN4
LPCAT3	Lysophospholipid acyltransferase 5	NaN	NaN	NaN	22.1126	NaN	NaN	NaN	NaN	11.1111	22.1126	NaN	NaN	NaN	NaN	NaN	22.3561	21.3127	NaN	23.9724	33.3333	22.5471	4	4	9	9	56.034	5.5816	316160000	31	Q6P1A2
EHBP1L1	EH domain-binding protein 1-like protein 1	NaN	NaN	NaN	NaN	21.2617	NaN	21.4178	NaN	22.2222	21.3397	NaN	NaN	NaN	NaN	21.9489	21.3441	NaN	NaN	20.9519	33.3333	21.415	11	10	10.2	9.5	161.85	10.554	121110000	21	Q8N3D4
PLEKHO2	Pleckstrin homology domain-containing family O member 2	NaN	NaN	NaN	NaN	NaN	NaN	27.0488	NaN	11.1111	27.0488	NaN	26.7478	NaN	NaN	NaN	27.1376	NaN	NaN	27.9468	33.3333	27.2774	9	9	27.3	27.3	53.349	153.73	12292000000	60	Q8TD55
TAF15	TATA-binding protein-associated factor 2N	23.1495	NaN	NaN	NaN	NaN	NaN	NaN	NaN	11.1111	23.1495	NaN	NaN	NaN	NaN	23.7812	24.6078	NaN	NaN	25.4164	33.3333	24.6018	7	5	18.1	14.2	61.829	174.82	1265400000	49	Q92804
PDLIM5	PDZ and LIM domain protein 5	NaN	NaN	NaN	NaN	NaN	24.2147	NaN	NaN	11.1111	24.2147	NaN	NaN	NaN	NaN	NaN	NaN	26.2686	24.2067	22.8928	33.3333	24.456	7	7	17.4	17.4	63.944	71.524	718960000	65	Q96HC4
SMC4	Structural maintenance of chromosomes protein 4	NaN	NaN	NaN	20.6888	NaN	NaN	21.1417	NaN	22.2222	20.9152	20.9358	NaN	NaN	NaN	NaN	22.0147	NaN	NaN	21.558	33.3333	21.5028	16	16	15.5	15.5	147.18	48.012	280290000	43	Q9NTJ3
MAT2B	Methionine adenosyltransferase 2 subunit beta	NaN	NaN	NaN	NaN	NaN	NaN	21.6411	NaN	11.1111	21.6411	NaN	NaN	22.4652	NaN	NaN	22.5871	NaN	NaN	22.1071	33.3333	22.3865	7	7	27.2	27.2	37.551	23.896	414580000	29	Q9NZL9
UQCR10	Cytochrome b-c1 complex subunit 9	NaN	22.8765	NaN	NaN	NaN	NaN	NaN	NaN	11.1111	22.8765	NaN	22.8936	NaN	NaN	NaN	NaN	22.6821	NaN	23.4074	33.3333	22.9944	2	2	38.1	38.1	7.3084	9.8439	155000000	21	Q9UDW1
GSTK1	Glutathione S-transferase kappa 1	NaN	NaN	NaN	NaN	NaN	23.9132	NaN	NaN	11.1111	23.9132	NaN	22.2315	NaN	NaN	NaN	NaN	21.58	NaN	22.5896	33.3333	22.1337	4	4	24.8	24.8	25.497	63.486	193150000	37	Q9Y2Q3
CASP6	Caspase-6	NaN	NaN	NaN	21.6598	NaN	NaN	NaN	NaN	11.1111	21.6598	NaN	NaN	NaN	NaN	NaN	NaN	21.114	NaN	22.4606	22.2222	21.7873	4	4	12.6	12.6	33.31	4.9062	181950000	25	P55212
	Ig-like domain-containing protein (Fragment)	NaN	NaN	NaN	NaN	25.4243	NaN	NaN	23.8445	22.2222	24.6344	NaN	NaN	NaN	NaN	24.6613	NaN	NaN	NaN	23.8541	22.2222	24.2577	3	3	26.5	26.5	12.748	9.9297	477550000	30	A0A0G2JRQ6
		NaN	NaN	25.5838	NaN	21.0057	NaN	NaN	NaN	22.2222	23.2947	NaN	NaN	21.3105	NaN	21.4175	NaN	NaN	NaN	NaN	22.2222	21.364	3	3	17.1	17.1	22.975	3.0532	84095000	17	CON__P02662
QSOX1	Sulfhydryl oxidase 1	NaN	23.304	NaN	NaN	NaN	NaN	NaN	NaN	11.1111	23.304	NaN	NaN	NaN	NaN	NaN	NaN	21.8212	NaN	21.8978	22.2222	21.8595	9	9	16.2	16.2	82.577	10.297	145430000	29	O00391
PDCD5	Programmed cell death protein 5	NaN	21.6498	22.1199	NaN	NaN	NaN	NaN	NaN	22.2222	21.8848	NaN	NaN	21.348	18.8873	NaN	NaN	NaN	NaN	NaN	22.2222	20.1177	2	2	19.2	19.2	14.285	3.1849	13214000	12	O14737
FYB	FYN-binding protein 1	NaN	NaN	NaN	21.6575	21.6432	NaN	NaN	NaN	22.2222	21.6504	NaN	NaN	NaN	NaN	NaN	21.791	NaN	NaN	24.8434	22.2222	23.3172	9	9	14.9	14.9	85.386	26.403	344540000	35	O15117
SURF4	Surfeit locus protein 4	NaN	NaN	NaN	NaN	NaN	NaN	NaN	22.7455	11.1111	22.7455	NaN	NaN	NaN	NaN	NaN	22.5586	NaN	NaN	25.3769	22.2222	23.9678	4	4	20.8	20.8	30.394	186.66	721620000	42	O15260
ACSL4	Long-chain-fatty-acid--CoA ligase 4	NaN	NaN	NaN	NaN	22.37	NaN	22.4253	NaN	22.2222	22.3977	NaN	NaN	NaN	NaN	NaN	22.7821	NaN	NaN	22.714	22.2222	22.748	9	9	20.5	20.5	79.187	13.684	203260000	20	O60488;O95573
ARL6IP5	PRA1 family protein 3	NaN	NaN	NaN	NaN	23.4037	NaN	NaN	23.3797	22.2222	23.3917	NaN	24.0805	NaN	NaN	NaN	NaN	NaN	NaN	25.8219	22.2222	24.9512	4	4	24.5	24.5	21.614	183.91	920740000	41	O75915
AHSA1	Activator of 90 kDa heat shock protein ATPase homolog 1	NaN	NaN	NaN	NaN	NaN	NaN	23.9737	NaN	11.1111	23.9737	NaN	NaN	NaN	NaN	NaN	24.8486	NaN	NaN	25.342	22.2222	25.0953	9	9	42.9	42.9	38.274	59.282	759790000	50	O95433
EPRS	Bifunctional glutamate/proline--tRNA ligase	NaN	NaN	NaN	NaN	NaN	NaN	21.3178	NaN	11.1111	21.3178	NaN	NaN	NaN	NaN	NaN	21.7703	NaN	NaN	22.7026	22.2222	22.2364	22	22	19.8	19.8	170.59	94.938	439250000	62	P07814
HAPLN1	Hyaluronan and proteoglycan link protein 1	NaN	NaN	NaN	23.8297	NaN	NaN	NaN	NaN	11.1111	23.8297	NaN	NaN	NaN	NaN	22.2833	NaN	NaN	NaN	25.4091	22.2222	23.8462	9	8	31.4	28	40.165	37.134	593520000	24	P10915
CETP	Cholesteryl ester transfer protein	NaN	NaN	NaN	NaN	20.705	NaN	NaN	23.4726	22.2222	22.0888	NaN	22.0255	NaN	NaN	NaN	20.1996	NaN	NaN	NaN	22.2222	21.1126	5	5	13.6	13.6	54.756	14.66	150910000	30	P11597
DSP	Desmoplakin	NaN	NaN	20.489	NaN	NaN	NaN	19.0246	NaN	22.2222	19.7568	NaN	NaN	19.6213	NaN	NaN	NaN	20.8498	NaN	NaN	22.2222	20.2356	33	33	16.4	16.4	331.77	321.63	389920000	48	P15924
ALOX5AP	Arachidonate 5-lipoxygenase-activating protein	24.7716	NaN	NaN	23.21	NaN	NaN	NaN	NaN	22.2222	23.9908	NaN	25.0951	NaN	NaN	26.0093	NaN	NaN	NaN	NaN	22.2222	25.5522	3	3	20.5	20.5	18.157	5.6522	1523400000	22	P20292
SDHB	Succinate dehydrogenase [ubiquinone] iron-sulfur subunit, mitochondrial	NaN	NaN	NaN	NaN	NaN	NaN	21.7892	NaN	11.1111	21.7892	NaN	NaN	21.6871	NaN	NaN	NaN	NaN	21.5969	NaN	22.2222	21.642	6	6	21.8	21.8	31.629	4.3601	143090000	15	P21912
MAT2A	S-adenosylmethionine synthase isoform type-2	NaN	NaN	NaN	23.0234	NaN	NaN	NaN	NaN	11.1111	23.0234	NaN	NaN	NaN	NaN	NaN	23.7119	NaN	NaN	24.2382	22.2222	23.975	6	6	24.8	24.8	43.66	28.584	519120000	47	P31153
PTPN7	Tyrosine-protein phosphatase non-receptor type 7	NaN	NaN	NaN	NaN	NaN	NaN	21.996	21.776	22.2222	21.886	NaN	NaN	NaN	NaN	NaN	21.4458	NaN	NaN	22.589	22.2222	22.0174	5	5	22.5	22.5	40.529	20.447	98930000	15	P35236
CHI3L1	Chitinase-3-like protein 1	NaN	NaN	NaN	NaN	NaN	NaN	21.2	NaN	11.1111	21.2	NaN	22.6435	NaN	NaN	NaN	NaN	NaN	NaN	22.2472	22.2222	22.4454	9	9	33.2	33.2	42.625	280.68	379390000	32	P36222
ME1	NADP-dependent malic enzyme	NaN	NaN	NaN	NaN	NaN	NaN	21.6685	NaN	11.1111	21.6685	NaN	21.5981	NaN	NaN	NaN	NaN	NaN	21.6097	NaN	22.2222	21.6039	5	5	14.9	14.9	64.149	7.9449	49386000	15	P48163
PSMD8	26S proteasome non-ATPase regulatory subunit 8	23.513	NaN	NaN	NaN	NaN	24.9558	NaN	NaN	22.2222	24.2344	NaN	NaN	23.5529	NaN	NaN	22.8392	NaN	NaN	NaN	22.2222	23.196	5	5	22	22	39.611	7.681	342120000	18	P48556
BCAP31	B-cell receptor-associated protein 31	NaN	23.0896	NaN	NaN	NaN	NaN	NaN	NaN	11.1111	23.0896	NaN	23.5339	22.4394	NaN	NaN	NaN	NaN	NaN	NaN	22.2222	22.9866	7	7	44.7	44.7	27.991	57.564	199080000	33	P51572
KPNA1	Importin subunit alpha-5	NaN	NaN	NaN	NaN	NaN	NaN	22.3333	21.474	22.2222	21.9036	NaN	NaN	NaN	NaN	NaN	NaN	NaN	22.6365	21.6909	22.2222	22.1637	7	3	19	8.9	60.221	13.223	102710000	29	P52294
AP2S1	AP-2 complex subunit sigma	NaN	NaN	NaN	NaN	NaN	NaN	23.1441	23.5077	22.2222	23.3259	NaN	NaN	NaN	NaN	23.9496	NaN	NaN	NaN	24.9967	22.2222	24.4731	6	6	43	43	17.018	15.043	705930000	50	P53680
GABARAPL2	Gamma-aminobutyric acid receptor-associated protein-like 2	NaN	NaN	NaN	NaN	NaN	NaN	NaN	23.6651	11.1111	23.6651	NaN	23.2794	NaN	NaN	NaN	NaN	NaN	NaN	23.6368	22.2222	23.4581	5	4	41	35	13.667	5.2743	544980000	39	P60520
NNT	NAD(P) transhydrogenase, mitochondrial	NaN	NaN	NaN	NaN	NaN	NaN	22.3725	NaN	11.1111	22.3725	NaN	NaN	NaN	NaN	NaN	NaN	22.5487	22.9715	NaN	22.2222	22.7601	10	10	15.3	15.3	113.89	34.6	180400000	32	Q13423
EIF4A2	Eukaryotic initiation factor 4A-II	NaN	NaN	NaN	24.0221	NaN	NaN	NaN	NaN	11.1111	24.0221	NaN	NaN	NaN	NaN	NaN	24.3791	NaN	NaN	23.5826	22.2222	23.9808	18	8	56	31	46.402	50.787	429740000	46	Q14240
CDO1	Cysteine dioxygenase type 1	NaN	NaN	NaN	25.0604	NaN	NaN	NaN	25.8181	22.2222	25.4393	NaN	NaN	NaN	NaN	NaN	NaN	25.476	NaN	24.7384	22.2222	25.1072	2	2	7.5	7.5	22.972	5.6448	1091700000	25	Q16878
LRRC47	Leucine-rich repeat-containing protein 47	NaN	NaN	NaN	NaN	NaN	21.7048	NaN	NaN	11.1111	21.7048	NaN	21.468	NaN	NaN	NaN	21.3815	NaN	NaN	NaN	22.2222	21.4247	8	8	19.4	19.4	63.472	52.688	98223000	19	Q8N1G4
HSD17B11	Estradiol 17-beta-dehydrogenase 11	NaN	22.5677	NaN	NaN	NaN	NaN	NaN	NaN	11.1111	22.5677	NaN	22.5608	22.4345	NaN	NaN	NaN	NaN	NaN	NaN	22.2222	22.4976	6	6	27	27	32.963	11.497	209770000	32	Q8NBQ5
ABHD5	1-acylglycerol-3-phosphate O-acyltransferase ABHD5	NaN	22.149	NaN	NaN	NaN	NaN	NaN	NaN	11.1111	22.149	NaN	NaN	22.7677	NaN	NaN	22.9825	NaN	NaN	NaN	22.2222	22.8751	4	4	17.8	17.8	39.095	32.832	185100000	24	Q8WTS1
SAR1A	GTP-binding protein SAR1a	NaN	25.2449	NaN	NaN	NaN	NaN	NaN	NaN	11.1111	25.2449	NaN	24.8521	NaN	NaN	NaN	NaN	NaN	NaN	24.501	22.2222	24.6765	4	3	38.9	33.3	22.367	38.773	990760000	41	Q9NR31
CALML5	Calmodulin-like protein 5	NaN	22.5099	24.8301	NaN	NaN	NaN	NaN	NaN	22.2222	23.67	22.6249	NaN	24.8646	NaN	NaN	NaN	NaN	NaN	NaN	22.2222	23.7447	6	6	59.6	59.6	15.892	132.1	158330000	17	Q9NZT1
SUCLA2	Succinate--CoA ligase [ADP-forming] subunit beta, mitochondrial	NaN	21.9481	NaN	NaN	NaN	NaN	NaN	NaN	11.1111	21.9481	NaN	21.7409	NaN	NaN	NaN	NaN	22.0373	NaN	NaN	22.2222	21.8891	6	6	17.3	17.3	50.317	5.7729	123590000	16	Q9P2R7
ADD3	Gamma-adducin	NaN	NaN	NaN	NaN	NaN	NaN	NaN	22.3331	11.1111	22.3331	NaN	NaN	NaN	NaN	NaN	22.7774	NaN	NaN	22.6157	22.2222	22.6966	7	7	14.4	14.4	79.154	39.953	229320000	34	Q9UEY8
SNX9	Sorting nexin-9	NaN	NaN	NaN	NaN	NaN	NaN	22.2649	NaN	11.1111	22.2649	NaN	22.1867	NaN	NaN	NaN	21.9858	NaN	NaN	NaN	22.2222	22.0862	6	6	13.6	13.6	66.591	9.2558	135990000	29	Q9Y5X1
DLAT	Dihydrolipoyllysine-residue acetyltransferase component of pyruvate dehydrogenase complex, mitochondrial	NaN	NaN	NaN	NaN	NaN	NaN	21.7296	NaN	11.1111	21.7296	NaN	NaN	NaN	NaN	NaN	NaN	NaN	21.7844	NaN	11.1111	21.7844	4	4	8.5	8.5	68.996	5.4701	139880000	9	P10515
RTCA	RNA 3-terminal phosphate cyclase	NaN	NaN	NaN	NaN	23.0715	NaN	NaN	NaN	11.1111	23.0715	NaN	21.8994	NaN	NaN	NaN	NaN	NaN	NaN	NaN	11.1111	21.8994	6	6	22.7	22.7	39.336	55.912	293020000	50	O00442
RP2	Protein XRP2	NaN	NaN	NaN	22.7755	NaN	NaN	NaN	23.1443	22.2222	22.9599	NaN	NaN	NaN	NaN	NaN	NaN	NaN	NaN	22.8846	11.1111	22.8846	5	5	18.3	18.3	39.641	5.5977	344270000	15	O75695
SNCG	Gamma-synuclein	NaN	23.3995	NaN	NaN	NaN	NaN	NaN	NaN	11.1111	23.3995	NaN	NaN	22.4523	NaN	NaN	NaN	NaN	NaN	NaN	11.1111	22.4523	4	3	40.9	33.9	13.331	14.348	32917000	15	O76070
UQCRH	Cytochrome b-c1 complex subunit 6, mitochondrial	NaN	23.1819	23.0884	NaN	NaN	NaN	NaN	NaN	22.2222	23.1352	NaN	NaN	NaN	NaN	NaN	NaN	22.6687	NaN	NaN	11.1111	22.6687	3	3	38.5	38.5	10.739	20.36	36523000	16	P07919;A0A096LP55
ACADS	Short-chain specific acyl-CoA dehydrogenase, mitochondrial	NaN	NaN	NaN	NaN	NaN	NaN	22.5869	NaN	11.1111	22.5869	NaN	NaN	NaN	NaN	NaN	NaN	NaN	NaN	22.8665	11.1111	22.8665	7	7	25	25	44.297	42.276	191070000	23	P16219
CMA1	Chymase	NaN	23.9715	23.8785	NaN	NaN	NaN	NaN	NaN	22.2222	23.925	NaN	25.5112	NaN	NaN	NaN	NaN	NaN	NaN	NaN	11.1111	25.5112	8	8	42.5	42.5	27.324	26.398	484800000	28	P23946
ARRB1	Beta-arrestin-1	NaN	NaN	NaN	NaN	NaN	NaN	NaN	22.8473	11.1111	22.8473	NaN	NaN	NaN	NaN	NaN	NaN	NaN	NaN	23.4656	11.1111	23.4656	6	6	22.5	22.5	47.065	37.917	272010000	25	P49407
PPP1CB	Serine/threonine-protein phosphatase PP1-beta catalytic subunit	NaN	NaN	NaN	22.1165	NaN	NaN	22.7598	NaN	22.2222	22.4381	NaN	NaN	NaN	NaN	NaN	NaN	NaN	22.9744	NaN	11.1111	22.9744	14	5	57.2	22.3	37.186	9.2496	177940000	31	P62140
RAP1A	Ras-related protein Rap-1A	NaN	NaN	NaN	22.9787	NaN	NaN	23.2217	NaN	22.2222	23.1002	NaN	NaN	NaN	NaN	NaN	NaN	NaN	23.5591	NaN	11.1111	23.5591	11	2	64.1	14.1	20.987	6.8896	514420000	38	P62834
CKAP4	Cytoskeleton-associated protein 4	NaN	24.999	22.967	NaN	NaN	NaN	NaN	NaN	22.2222	23.983	NaN	NaN	22.5975	NaN	NaN	NaN	NaN	NaN	NaN	11.1111	22.5975	11	11	24.3	24.3	66.022	32.527	112940000	29	Q07065
CRYZ	Quinone oxidoreductase	NaN	23.3251	NaN	NaN	NaN	NaN	NaN	NaN	11.1111	23.3251	NaN	NaN	NaN	NaN	NaN	NaN	NaN	NaN	21.2882	11.1111	21.2882	6	6	30.7	30.7	35.206	7.6484	115170000	19	Q08257
SLC25A24	Mitochondrial adenyl nucleotide antiporter SLC25A24	NaN	23.1814	NaN	NaN	NaN	NaN	NaN	NaN	11.1111	23.1814	NaN	22.5714	NaN	NaN	NaN	NaN	NaN	NaN	NaN	11.1111	22.5714	7	7	14.7	14.7	53.354	5.5618	197200000	25	Q6NUK1
VPS36	Vacuolar protein-sorting-associated protein 36	22.1209	NaN	NaN	NaN	NaN	NaN	NaN	NaN	11.1111	22.1209	NaN	NaN	NaN	NaN	NaN	NaN	NaN	NaN	22.529	11.1111	22.529	5	5	15.3	15.3	43.816	4.1781	97539000	13	Q86VN1
RARRES2	Retinoic acid receptor responder protein 2	NaN	23.2595	NaN	NaN	NaN	NaN	NaN	NaN	11.1111	23.2595	NaN	NaN	NaN	NaN	NaN	22.2093	NaN	NaN	NaN	11.1111	22.2093	2	2	14.1	14.1	18.617	3.4745	51841000	13	Q99969
GMPR2	GMP reductase 2	NaN	22.7665	NaN	23.0189	NaN	NaN	NaN	NaN	22.2222	22.8927	NaN	22.6256	NaN	NaN	NaN	NaN	NaN	NaN	NaN	11.1111	22.6256	4	3	19.3	16.4	37.874	3.0478	173870000	26	Q9P2T1
EMILIN1	EMILIN-1	NaN	NaN	22.9354	NaN	NaN	22.3449	NaN	NaN	22.2222	22.6402	NaN	NaN	NaN	NaN	NaN	NaN	NaN	NaN	22.1533	11.1111	22.1533	9	9	14.2	14.2	106.69	54.787	211700000	44	Q9Y6C2
UBA5	Ubiquitin-like modifier-activating enzyme 5	NaN	NaN	NaN	NaN	NaN	NaN	23.9397	24.1883	22.2222	24.064	NaN	NaN	NaN	NaN	NaN	NaN	NaN	NaN	NaN	0	#DIV/0!	4	4	17.1	17.1	44.863	12.846	341550000	7	Q9GZZ9
		NaN	NaN	31.2719	NaN	20.8003	NaN	NaN	NaN	22.2222	26.0361	NaN	NaN	NaN	NaN	NaN	NaN	NaN	NaN	NaN	0	#DIV/0!	20	2	47.4	3.5	49.586	323.31	2411400000	38	CON__P13646-1
SNAP23	Synaptosomal-associated protein 23	NaN	NaN	24.1796	NaN	NaN	22.8222	NaN	NaN	22.2222	23.5009	NaN	NaN	NaN	NaN	NaN	NaN	NaN	NaN	NaN	0	#DIV/0!	4	4	25.6	25.6	23.354	13.377	82627000	24	O00161
ALDH1L1	Cytosolic 10-formyltetrahydrofolate dehydrogenase	NaN	NaN	NaN	NaN	NaN	NaN	21.2633	NaN	11.1111	21.2633	NaN	NaN	NaN	NaN	NaN	NaN	NaN	NaN	NaN	0	#DIV/0!	5	4	8.4	7.5	98.828	5.5944	35206000	5	O75891
ATP5L	ATP synthase subunit g, mitochondrial	NaN	NaN	NaN	NaN	NaN	23.3317	NaN	NaN	11.1111	23.3317	NaN	NaN	NaN	NaN	NaN	NaN	NaN	NaN	NaN	0	#DIV/0!	3	3	35.9	35.9	11.428	4.5648	106810000	5	O75964
GP9	Platelet glycoprotein IX	NaN	NaN	25.9281	NaN	24.2334	NaN	NaN	NaN	22.2222	25.0808	NaN	NaN	NaN	NaN	NaN	NaN	NaN	NaN	NaN	0	#DIV/0!	3	3	18.1	18.1	19.046	3.0861	307430000	8	P14770
QARS	Glutamine--tRNA ligase	NaN	NaN	NaN	NaN	NaN	NaN	21.4945	NaN	11.1111	21.4945	NaN	NaN	NaN	NaN	NaN	NaN	NaN	NaN	NaN	0	#DIV/0!	5	5	8.8	8.8	87.798	7.9442	90303000	13	P47897
CD151	CD151 antigen	NaN	NaN	25.1245	NaN	NaN	NaN	NaN	NaN	11.1111	25.1245	NaN	NaN	NaN	NaN	NaN	NaN	NaN	NaN	NaN	0	#DIV/0!	3	3	10.7	10.7	28.295	3.4972	221360000	24	P48509
SUCLG1	Succinate--CoA ligase [ADP/GDP-forming] subunit alpha, mitochondrial	NaN	NaN	NaN	NaN	NaN	23.009	NaN	NaN	11.1111	23.009	NaN	NaN	NaN	NaN	NaN	NaN	NaN	NaN	NaN	0	#DIV/0!	4	4	20.2	20.2	36.249	25.488	302230000	45	P53597
DPYSL3	Dihydropyrimidinase-related protein 3	NaN	NaN	NaN	NaN	NaN	24.6745	NaN	NaN	11.1111	24.6745	NaN	NaN	NaN	NaN	NaN	NaN	NaN	NaN	NaN	0	#DIV/0!	6	4	18.1	14	61.963	16.743	717070000	11	Q14195
DBN1	Drebrin	NaN	NaN	NaN	23.5773	23.5322	NaN	NaN	NaN	22.2222	23.5547	NaN	NaN	NaN	NaN	NaN	NaN	NaN	NaN	NaN	0	#DIV/0!	5	5	11.2	11.2	71.428	206.92	96832000	19	Q16643
VKORC1L1	Vitamin K epoxide reductase complex subunit 1-like protein 1	NaN	NaN	NaN	21.9841	NaN	NaN	NaN	NaN	11.1111	21.9841	NaN	NaN	NaN	NaN	NaN	NaN	NaN	NaN	NaN	0	#DIV/0!	2	2	11.9	11.9	19.835	2.6788	110450000	13	Q8N0U8
DAZAP1	DAZ-associated protein 1	NaN	NaN	NaN	NaN	NaN	NaN	23.7297	NaN	11.1111	23.7297	NaN	NaN	NaN	NaN	NaN	NaN	NaN	NaN	NaN	0	#DIV/0!	3	3	11.5	11.5	43.383	44.108	270140000	45	Q96EP5
NDRG2	Protein NDRG2	NaN	NaN	NaN	NaN	NaN	NaN	22.6645	NaN	11.1111	22.6645	NaN	NaN	NaN	NaN	NaN	NaN	NaN	NaN	NaN	0	#DIV/0!	4	4	20.8	20.8	40.798	6.7331	104240000	27	Q9UN36
TLN2	Talin-2	NaN	NaN	NaN	NaN	NaN	NaN	20.7308	NaN	11.1111	20.7308	NaN	NaN	NaN	NaN	NaN	NaN	NaN	NaN	NaN	0	#DIV/0!	26	16	13.8	10.1	271.61	121.01	107010000	25	Q9Y4G6
RPS23	Small ribosomal subunit protein uS12	NaN	NaN	NaN	NaN	NaN	NaN	NaN	NaN	0	#DIV/0!	24.5506	24.9573	NaN	NaN	24.8654	23.106	24.3308	NaN	24.6975	66.6667	24.4179	5	5	47.6	47.6	15.807	26.061	996930000	33	P62266
APOBR	Apolipoprotein B receptor	NaN	NaN	NaN	NaN	NaN	NaN	19.9974	NaN	11.1111	19.9974	NaN	21.3865	NaN	NaN	21.2206	22.0605	18.3519	21.6286	24.2184	66.6667	21.4778	24	24	31.4	31.4	115.63	261.55	627720000	77	Q0VD83
KARS	Lysine--tRNA ligase	NaN	NaN	NaN	NaN	NaN	NaN	22.9569	NaN	11.1111	22.9569	NaN	22.1705	NaN	NaN	21.7901	22.7765	22.5944	21.6483	24.3691	66.6667	22.5581	15	15	28	28	68.047	42.97	772400000	74	Q15046
MCM5	DNA replication licensing factor MCM5	NaN	NaN	NaN	NaN	NaN	NaN	NaN	NaN	0	#DIV/0!	NaN	21.4917	NaN	NaN	22.0375	21.3247	21.0035	NaN	23.6902	55.5556	21.9095	12	12	20.4	20.4	82.285	71.903	474960000	46	P33992
TMPO	Lamina-associated polypeptide 2, isoform alpha	NaN	NaN	NaN	NaN	NaN	NaN	23.6176	NaN	11.1111	23.6176	NaN	24.5899	NaN	NaN	23.0378	23.6809	23.4955	NaN	25.6107	55.5556	24.083	9	9	21.3	21.3	75.491	322.46	1655700000	96	P42166
CTSC	Dipeptidyl peptidase 1	NaN	NaN	NaN	NaN	NaN	NaN	NaN	NaN	0	#DIV/0!	NaN	23.0542	NaN	NaN	22.6471	21.6509	21.649	NaN	22.044	55.5556	22.2091	7	7	24.2	24.2	51.853	136.43	391160000	48	P53634
RPL26;RPL26L1	Large ribosomal subunit protein uL24;Ribosomal protein uL24-like	NaN	NaN	NaN	NaN	NaN	NaN	NaN	NaN	0	#DIV/0!	22.6727	23.7873	NaN	NaN	24.2163	23.3123	NaN	NaN	25.7438	55.5556	23.9465	7	7	37.9	37.9	17.258	6.8326	1260000000	25	P61254;Q9UNX3
RPS8	Small ribosomal subunit protein eS8	NaN	NaN	NaN	NaN	NaN	NaN	NaN	NaN	0	#DIV/0!	NaN	25.102	NaN	NaN	24.3617	24.1868	24.4629	NaN	25.5011	55.5556	24.7229	7	7	40.4	40.4	24.205	262.61	2068300000	92	P62241
CYCS	Cytochrome c	NaN	NaN	NaN	NaN	NaN	NaN	NaN	23.425	11.1111	23.425	NaN	24.2601	24.5362	NaN	NaN	NaN	25.4325	24.5602	25.4319	55.5556	24.8442	3	2	40	29.5	11.749	117.33	887790000	50	P99999
ILF3	Interleukin enhancer-binding factor 3	NaN	NaN	NaN	NaN	NaN	NaN	NaN	NaN	0	#DIV/0!	NaN	22.0703	NaN	NaN	NaN	22.7523	21.6414	21.3138	23.8899	55.5556	22.3336	16	16	27	27	95.337	198.71	762660000	67	Q12906;Q96SI9
PRDX4	Peroxiredoxin-4	NaN	NaN	NaN	NaN	NaN	NaN	NaN	NaN	0	#DIV/0!	NaN	22.2572	NaN	NaN	23.6483	22.3639	21.0393	NaN	26.087	55.5556	23.0791	12	9	49.8	44.3	30.54	33.006	1362400000	74	Q13162
TRIM28	Transcription intermediary factor 1-beta	NaN	NaN	NaN	NaN	NaN	NaN	21.1025	NaN	11.1111	21.1025	NaN	21.8815	NaN	NaN	22.2956	20.978	20.1322	NaN	25.5377	55.5556	22.165	21	21	43.7	43.7	88.549	323.31	1173400000	116	Q13263
NUDC	Nuclear migration protein nudC	NaN	NaN	NaN	NaN	NaN	NaN	NaN	NaN	0	#DIV/0!	NaN	22.8196	NaN	NaN	22.7333	23.2109	23.3296	NaN	23.1676	55.5556	23.0522	8	8	27.5	27.5	38.242	13.546	445610000	38	Q9Y266
SNX5	Sorting nexin-5	NaN	NaN	NaN	NaN	NaN	NaN	NaN	NaN	0	#DIV/0!	NaN	21.5397	NaN	NaN	NaN	21.4879	21.8249	20.7413	21.5467	55.5556	21.4281	9	8	27.7	25.2	46.816	10.875	148560000	34	Q9Y5X3
AGPS	Alkyldihydroxyacetonephosphate synthase, peroxisomal	NaN	NaN	NaN	NaN	NaN	NaN	NaN	NaN	0	#DIV/0!	NaN	21.7638	NaN	NaN	21.7187	21.8993	20.6303	NaN	NaN	44.4444	21.503	10	10	23.6	23.6	72.911	59.591	327260000	50	O00116
NARS	Asparagine--tRNA ligase, cytoplasmic	NaN	NaN	NaN	NaN	NaN	NaN	NaN	NaN	0	#DIV/0!	NaN	22.8308	NaN	NaN	NaN	21.7578	20.7074	NaN	22.7866	44.4444	22.0207	10	10	24.5	24.5	62.942	27.367	246820000	31	O43776
OPA1	Dynamin-like 120 kDa protein, mitochondrial	NaN	NaN	NaN	NaN	NaN	NaN	NaN	NaN	0	#DIV/0!	NaN	21.3655	NaN	NaN	NaN	22.2414	22.1605	NaN	21.9965	44.4444	21.941	15	15	18.8	18.8	111.63	18.562	232850000	43	O60313
LDB3	LIM domain-binding protein 3	NaN	NaN	NaN	NaN	NaN	NaN	22.813	NaN	11.1111	22.813	NaN	NaN	NaN	NaN	NaN	22.0336	26.8053	24.6127	22.6799	44.4444	24.0329	11	11	24.8	24.8	77.134	140.77	651010000	78	O75112
VPS26A	Vacuolar protein sorting-associated protein 26A	NaN	NaN	NaN	NaN	NaN	NaN	NaN	NaN	0	#DIV/0!	NaN	NaN	NaN	NaN	20.5023	22.2159	22.7576	NaN	24.4382	44.4444	22.4785	15	14	56.9	54.7	38.169	76.793	572320000	52	O75436
SNRNP200	U5 small nuclear ribonucleoprotein 200 kDa helicase	NaN	NaN	NaN	NaN	NaN	NaN	NaN	NaN	0	#DIV/0!	NaN	20.1259	NaN	NaN	NaN	19.7541	19.784	NaN	23.9218	44.4444	20.8964	39	39	25.5	25.5	244.5	323.31	800310000	109	O75643
DNAJC8	DnaJ homolog subfamily C member 8	NaN	NaN	NaN	NaN	NaN	NaN	21.8639	NaN	11.1111	21.8639	NaN	NaN	NaN	NaN	22.8018	22.42	22.2111	NaN	24.5817	44.4444	23.0036	8	8	32.4	32.4	29.841	162.42	836500000	60	O75937
TROVE2	RNA-binding protein RO60	21.5675	NaN	NaN	NaN	NaN	NaN	NaN	NaN	11.1111	21.5675	NaN	21.5862	NaN	NaN	21.4281	21.9062	NaN	NaN	23.7464	44.4444	22.1667	7	7	12.8	12.8	60.67	8.0884	296750000	30	P10155
PCNA	Proliferating cell nuclear antigen	NaN	NaN	NaN	NaN	NaN	NaN	NaN	NaN	0	#DIV/0!	NaN	23.7603	NaN	NaN	23.3798	NaN	22.8529	NaN	22.7214	44.4444	23.1786	8	8	36	36	28.768	37.777	520190000	35	P12004
PTMS	Parathymosin	NaN	24.75	NaN	NaN	NaN	NaN	NaN	NaN	11.1111	24.75	23.0427	23.1808	23.7114	NaN	NaN	NaN	23.1475	NaN	NaN	44.4444	23.2706	2	2	22.5	22.5	11.53	3.5078	102110000	14	P20962
MMP8	Neutrophil collagenase	NaN	NaN	23.3352	NaN	NaN	NaN	NaN	NaN	11.1111	23.3352	NaN	24.1838	NaN	NaN	NaN	22.949	23.2351	NaN	25.3843	44.4444	23.9381	10	10	29.6	29.6	53.411	114.95	1308700000	109	P22894
VARS	Valine--tRNA ligase	NaN	NaN	NaN	NaN	NaN	NaN	NaN	NaN	0	#DIV/0!	NaN	22.0055	NaN	NaN	NaN	22.7291	20.7163	NaN	22.7381	44.4444	22.0473	15	15	15	15	140.47	84.848	340040000	47	P26640
MCM4	DNA replication licensing factor MCM4	NaN	NaN	NaN	NaN	NaN	NaN	NaN	NaN	0	#DIV/0!	NaN	21.5512	NaN	NaN	21.5932	21.1986	NaN	NaN	22.9266	44.4444	21.8174	17	17	25.5	25.5	96.557	157.86	561780000	66	P33991
FEN1	Flap endonuclease 1	NaN	NaN	NaN	NaN	NaN	NaN	21.6022	NaN	11.1111	21.6022	NaN	21.798	NaN	NaN	NaN	21.6495	21.9194	NaN	22.9924	44.4444	22.0898	8	8	31.1	31.1	42.592	99.106	489510000	57	P39748
RPL28	Large ribosomal subunit protein eL28	NaN	NaN	NaN	NaN	NaN	NaN	22.9646	NaN	11.1111	22.9646	NaN	NaN	NaN	NaN	23.6254	23.1436	23.9577	NaN	24.7435	44.4444	23.8676	3	3	23.4	23.4	15.747	7.0448	739190000	40	P46779
SERPINB10	Serpin B10	NaN	NaN	NaN	20.331	NaN	NaN	NaN	NaN	11.1111	20.331	NaN	20.6696	NaN	NaN	22.1627	NaN	21.3227	NaN	25.6219	44.4444	22.4442	16	16	48.9	48.9	45.402	308.32	1549600000	69	P48595
SUB1	Activated RNA polymerase II transcriptional coactivator p15	22.3753	NaN	NaN	NaN	NaN	NaN	NaN	NaN	11.1111	22.3753	NaN	23.1496	23.1706	NaN	NaN	22.9218	NaN	NaN	23.7079	44.4444	23.2375	4	4	34.6	34.6	14.395	38.435	567780000	42	P53999
NPC2	NPC intracellular cholesterol transporter 2	NaN	NaN	NaN	NaN	NaN	23.2545	NaN	NaN	11.1111	23.2545	NaN	22.7665	22.0396	NaN	NaN	NaN	22.233	NaN	21.1713	44.4444	22.0526	5	5	37.7	37.7	16.57	19.731	321040000	23	P61916
AKAP12	A-kinase anchor protein 12	NaN	NaN	NaN	NaN	NaN	NaN	NaN	NaN	0	#DIV/0!	NaN	21.235	NaN	NaN	21.4234	21.0249	NaN	NaN	21.3811	44.4444	21.2661	16	16	16.5	16.5	191.48	323.31	201860000	43	Q02952
HIST2H3PS2	Histone H3-7	26.8858	NaN	NaN	NaN	NaN	NaN	NaN	NaN	11.1111	26.8858	NaN	NaN	26.732	NaN	NaN	25.8909	26.7261	NaN	27.6745	44.4444	26.7559	3	2	27.2	22.1	15.43	17.301	5675800000	31	Q5TEC6
PRPF8	Pre-mRNA-processing-splicing factor 8	NaN	NaN	NaN	NaN	NaN	NaN	NaN	NaN	0	#DIV/0!	NaN	21.3007	NaN	NaN	21.3479	18.8941	NaN	NaN	24.2816	44.4444	21.4561	34	34	20.6	20.6	273.6	137.42	725010000	106	Q6P2Q9
APBB1IP	Amyloid beta A4 precursor protein-binding family B member 1-interacting protein	NaN	NaN	NaN	NaN	NaN	NaN	22.0771	NaN	11.1111	22.0771	NaN	22.6741	NaN	NaN	NaN	22.2193	22.072	NaN	23.0612	44.4444	22.5066	5	5	10.4	10.4	73.182	83.109	180250000	26	Q7Z5R6;Q70E73
SMARCC2	SWI/SNF complex subunit SMARCC2	NaN	NaN	NaN	NaN	NaN	NaN	NaN	NaN	0	#DIV/0!	NaN	19.9205	NaN	NaN	NaN	21.008	20.4612	NaN	22.4883	44.4444	20.9695	17	12	19.3	14.7	132.88	68.614	355230000	52	Q8TAQ2
HMHA1	Rho GTPase-activating protein 45	NaN	NaN	NaN	NaN	NaN	NaN	21.7911	NaN	11.1111	21.7911	NaN	22.73	NaN	NaN	NaN	21.9395	22.3114	NaN	22.6237	44.4444	22.4011	15	15	19.6	19.6	124.61	105.45	514170000	36	Q92619
MYOT	Myotilin	NaN	NaN	NaN	NaN	NaN	NaN	NaN	NaN	0	#DIV/0!	NaN	NaN	NaN	NaN	NaN	22.8454	25.1744	22.2054	23.9346	44.4444	23.54	12	12	29.7	29.7	55.395	23.913	481610000	31	Q9UBF9
IPO11	Importin-11	NaN	NaN	NaN	NaN	21.7228	NaN	NaN	NaN	11.1111	21.7228	NaN	21.6085	NaN	NaN	22.1046	NaN	NaN	22.9271	21.1263	44.4444	21.9416	6	6	9.8	9.8	112.53	20.54	218510000	38	Q9UI26
FAF1	FAS-associated factor 1	NaN	NaN	NaN	NaN	NaN	NaN	NaN	NaN	0	#DIV/0!	24.6518	NaN	NaN	NaN	24.7678	24.3818	NaN	NaN	24.346	44.4444	24.5369	8	8	16.5	16.5	73.953	15.498	622950000	25	Q9UNN5
CASQ2	Calsequestrin-2	NaN	NaN	NaN	NaN	NaN	22.3392	NaN	NaN	11.1111	22.3392	NaN	NaN	NaN	NaN	NaN	NaN	23.159	23.7996	23.1844	33.3333	23.381	9	9	30.6	30.6	46.435	95.61	235650000	38	O14958
YKT6	Synaptobrevin homolog YKT6	NaN	NaN	NaN	NaN	22.814	NaN	NaN	NaN	11.1111	22.814	NaN	22.6495	NaN	NaN	NaN	22.3568	NaN	22.4955	NaN	33.3333	22.5006	5	5	29.8	29.8	22.417	2.1295	323350000	10	O15498
PPM1B	Protein phosphatase 1B	NaN	NaN	NaN	NaN	24.0167	NaN	NaN	NaN	11.1111	24.0167	NaN	NaN	NaN	NaN	23.9308	23.5929	NaN	NaN	23.6096	33.3333	23.7111	7	6	21.3	18.8	52.642	74.089	492900000	35	O75688
ATG4A	Cysteine protease ATG4A	NaN	NaN	NaN	NaN	NaN	NaN	NaN	23.503	11.1111	23.503	22.8616	23.2799	NaN	NaN	NaN	NaN	NaN	NaN	22.1698	33.3333	22.7704	4	4	12.1	12.1	45.377	8.106	320610000	25	Q8WYN0
ADAM10	Disintegrin and metalloproteinase domain-containing protein 10	NaN	NaN	NaN	NaN	NaN	NaN	NaN	NaN	0	#DIV/0!	NaN	22.1904	NaN	NaN	22.2651	22.8964	NaN	NaN	NaN	33.3333	22.4507	5	5	8	8	84.141	11.11	212480000	31	O14672
EIF3H	Eukaryotic translation initiation factor 3 subunit H	NaN	NaN	NaN	NaN	NaN	NaN	NaN	NaN	0	#DIV/0!	NaN	NaN	NaN	NaN	23.1155	22.7823	NaN	NaN	23.6809	33.3333	23.1929	8	8	37.5	37.5	39.93	118.61	287040000	29	O15372
EPB41L2	Band 4,1-like protein 2	NaN	NaN	NaN	NaN	NaN	NaN	NaN	NaN	0	#DIV/0!	NaN	22.7979	NaN	NaN	NaN	21.3047	NaN	NaN	23.1213	33.3333	22.408	19	18	25.9	25.2	112.59	107.52	296720000	58	O43491
STX11	Syntaxin-11	NaN	NaN	22.635	NaN	NaN	NaN	NaN	NaN	11.1111	22.635	NaN	NaN	22.3865	NaN	NaN	22.0171	NaN	NaN	21.8582	33.3333	22.0873	5	5	23.7	23.7	33.195	6.9663	168710000	24	O75558
SKAP2	Src kinase-associated phosphoprotein 2	NaN	NaN	NaN	NaN	NaN	21.945	NaN	NaN	11.1111	21.945	NaN	22.1417	21.7516	NaN	NaN	NaN	NaN	NaN	22.425	33.3333	22.1061	7	7	24.2	24.2	41.216	22.296	190480000	35	O75563
TIPRL	TIP41-like protein	NaN	NaN	NaN	NaN	NaN	NaN	NaN	23.0188	11.1111	23.0188	NaN	NaN	NaN	NaN	NaN	23.0107	NaN	22.2833	23.1883	33.3333	22.8274	6	6	37.9	37.9	31.444	21.854	278740000	33	O75663
SMC2	Structural maintenance of chromosomes protein 2	NaN	NaN	NaN	NaN	NaN	NaN	21.1487	NaN	11.1111	21.1487	NaN	NaN	NaN	NaN	NaN	21.9278	22.6351	NaN	22.739	33.3333	22.434	14	14	12.8	12.8	135.65	14.478	229120000	27	O95347
CSTA	Cystatin-A	NaN	NaN	NaN	NaN	23.1765	NaN	NaN	NaN	11.1111	23.1765	NaN	NaN	NaN	NaN	23.8633	NaN	23.6311	NaN	23.8528	33.3333	23.7824	4	4	52	52	11.006	18.741	477840000	14	P01040
HCK	Tyrosine-protein kinase HCK	NaN	NaN	NaN	NaN	NaN	NaN	NaN	NaN	0	#DIV/0!	NaN	NaN	22.0841	NaN	NaN	NaN	21.8839	NaN	23.1317	33.3333	22.3666	10	8	27.8	24.3	59.599	39.037	275220000	48	P08631
NDUFS1	NADH-ubiquinone oxidoreductase 75 kDa subunit, mitochondrial	NaN	NaN	NaN	NaN	NaN	NaN	NaN	NaN	0	#DIV/0!	NaN	NaN	NaN	NaN	NaN	23.0231	22.7203	NaN	22.5601	33.3333	22.7678	13	13	25.7	25.7	79.467	39.774	329730000	64	P28331
GNL1	Guanine nucleotide-binding protein-like 1	NaN	NaN	NaN	NaN	NaN	NaN	NaN	22.6868	11.1111	22.6868	NaN	NaN	NaN	NaN	NaN	22.6802	NaN	23.3325	22.5114	33.3333	22.8414	7	7	15.8	15.8	68.66	6.5434	126420000	23	P36915
PSMB10	Proteasome subunit beta type-10	NaN	23.3791	NaN	NaN	NaN	NaN	NaN	NaN	11.1111	23.3791	NaN	23.0405	23.2674	NaN	NaN	NaN	22.9944	NaN	NaN	33.3333	23.1008	2	2	13.2	13.2	28.936	7.3781	140440000	11	P40306
RPL13A	Large ribosomal subunit protein uL13	NaN	NaN	NaN	NaN	NaN	NaN	NaN	NaN	0	#DIV/0!	NaN	NaN	NaN	NaN	22.9734	22.9993	NaN	NaN	24.4607	33.3333	23.4778	5	5	26.1	26.1	23.577	8.6724	576360000	52	P40429;Q6NVV1
UQCRFS1;UQCRFS1P1	Cytochrome b-c1 complex subunit Rieske, mitochondrial;Putative cytochrome b-c1 complex subunit Rieske-like protein 1	NaN	NaN	NaN	NaN	NaN	NaN	NaN	NaN	0	#DIV/0!	NaN	NaN	NaN	NaN	NaN	22.9511	23.2009	NaN	23.1225	33.3333	23.0915	6	6	30.3	30.3	29.668	64.217	467320000	46	P47985;P0C7P4
SNRPD1	Small nuclear ribonucleoprotein Sm D1	23.2984	NaN	NaN	NaN	NaN	NaN	NaN	NaN	11.1111	23.2984	NaN	23.6564	NaN	NaN	23.2442	NaN	NaN	NaN	24.9788	33.3333	23.9598	4	4	54.6	54.6	13.281	12.155	645280000	18	P62314
RPS26;RPS26P11	Small ribosomal subunit protein eS26;Putative ribosomal protein eS26-like	NaN	NaN	NaN	NaN	NaN	NaN	23.5926	NaN	11.1111	23.5926	NaN	24.2463	NaN	NaN	NaN	NaN	NaN	23.4303	23.9252	33.3333	23.8673	3	3	27	27	13.015	55.05	548090000	35	P62854;Q5JNZ5
SEC11A	Signal peptidase complex catalytic subunit SEC11A	NaN	NaN	NaN	NaN	NaN	NaN	NaN	NaN	0	#DIV/0!	NaN	22.4798	NaN	NaN	NaN	22.0906	NaN	NaN	24.3838	33.3333	22.9847	6	6	30.7	30.7	20.625	43.445	535480000	22	P67812
HMGN5	High mobility group nucleosome-binding domain-containing protein 5	NaN	20.9303	NaN	NaN	NaN	NaN	NaN	NaN	11.1111	20.9303	NaN	20.3656	NaN	NaN	21.0261	NaN	NaN	NaN	21.6506	33.3333	21.0141	5	5	22.3	22.3	31.524	202.75	66032000	14	P82970
MYBPC2	Myosin-binding protein C, fast-type	NaN	NaN	NaN	NaN	22.4724	NaN	NaN	NaN	11.1111	22.4724	NaN	NaN	NaN	NaN	NaN	22.1166	22.1226	NaN	23.7235	33.3333	22.6542	11	10	13.5	12.5	128.07	34.866	180770000	19	Q14324
EFTUD2	116 kDa U5 small nuclear ribonucleoprotein component	NaN	NaN	NaN	NaN	NaN	NaN	22.7133	NaN	11.1111	22.7133	NaN	23.2917	NaN	NaN	22.6402	NaN	NaN	NaN	22.7705	33.3333	22.9008	14	13	19	18	109.43	19.008	405500000	46	Q15029
SF3A1	Splicing factor 3A subunit 1	NaN	NaN	NaN	NaN	NaN	NaN	NaN	NaN	0	#DIV/0!	NaN	NaN	NaN	NaN	NaN	22.07	22.4604	NaN	23.8059	33.3333	22.7788	16	16	29.1	29.1	88.885	231.91	379350000	39	Q15459
MYLK	Myosin light chain kinase, smooth muscle	NaN	NaN	NaN	NaN	NaN	NaN	NaN	NaN	0	#DIV/0!	NaN	NaN	NaN	NaN	NaN	23.1516	22.4045	NaN	24.4641	33.3333	23.34	12	12	7.1	7.1	210.71	13.246	438260000	37	Q15746
RABL6	Rab-like protein 6	NaN	NaN	NaN	NaN	NaN	NaN	NaN	NaN	0	#DIV/0!	NaN	NaN	NaN	NaN	21.5511	21.3872	NaN	NaN	22.6257	33.3333	21.8547	8	8	15.4	15.4	79.548	18.63	179290000	22	Q3YEC7
TOR1AIP1	Torsin-1A-interacting protein 1	NaN	NaN	NaN	NaN	NaN	NaN	NaN	NaN	0	#DIV/0!	NaN	23.4769	NaN	NaN	23.5964	NaN	NaN	NaN	22.1987	33.3333	23.0907	11	11	26.9	26.9	66.248	26.865	401860000	58	Q5JTV8;Q8NFQ8
HSDL2	Hydroxysteroid dehydrogenase-like protein 2	NaN	NaN	NaN	NaN	NaN	NaN	NaN	NaN	0	#DIV/0!	NaN	23.7689	NaN	NaN	NaN	NaN	NaN	23.5801	23.0248	33.3333	23.458	6	6	23	23	45.394	12.548	262520000	18	Q6YN16
MTDH	Protein LYRIC	NaN	21.5155	NaN	NaN	NaN	NaN	NaN	NaN	11.1111	21.5155	NaN	NaN	NaN	NaN	NaN	21.8188	21.7423	NaN	22.2393	33.3333	21.9335	14	14	36.6	36.6	63.836	155.39	348000000	47	Q86UE4
KHSRP	Far upstream element-binding protein 2	NaN	NaN	NaN	NaN	NaN	NaN	22.2162	NaN	11.1111	22.2162	NaN	21.7953	NaN	NaN	NaN	22.2077	NaN	NaN	22.6922	33.3333	22.2318	11	10	22.6	20.7	73.114	36.17	286260000	29	Q92945
ERO1L	ERO1-like protein alpha	NaN	NaN	NaN	NaN	NaN	NaN	NaN	NaN	0	#DIV/0!	NaN	21.0618	NaN	NaN	NaN	NaN	21.7487	NaN	22.5787	33.3333	21.7964	12	12	39.3	39.3	54.392	119.81	488610000	57	Q96HE7;Q86YB8
FARSB	Phenylalanine--tRNA ligase beta subunit	NaN	NaN	NaN	NaN	NaN	21.5139	NaN	NaN	11.1111	21.5139	NaN	NaN	NaN	NaN	NaN	21.1634	20.6479	21.3289	NaN	33.3333	21.0467	7	7	12.6	12.6	66.115	6.1866	180680000	30	Q9NSD9
PNPO	Pyridoxine-5-phosphate oxidase	24.1341	NaN	NaN	NaN	NaN	NaN	NaN	NaN	11.1111	24.1341	NaN	23.8568	24.7872	23.5315	NaN	NaN	NaN	NaN	NaN	33.3333	24.0585	6	6	31	31	29.988	46.112	317390000	28	Q9NVS9
SWAP70	Switch-associated protein 70	NaN	NaN	NaN	NaN	NaN	NaN	21.7383	NaN	11.1111	21.7383	NaN	21.4448	NaN	NaN	NaN	22.0659	NaN	NaN	22.1816	33.3333	21.8974	6	6	12.8	12.8	68.997	10.658	167880000	30	Q9UH65
PRPF19	Pre-mRNA-processing factor 19	NaN	NaN	NaN	NaN	NaN	NaN	NaN	NaN	0	#DIV/0!	NaN	23.8466	NaN	NaN	NaN	22.3867	NaN	NaN	24.0529	33.3333	23.4288	5	5	13.9	13.9	55.18	42.869	261730000	22	Q9UMS4
LUC7L2;LUC7L	Putative RNA-binding protein Luc7-like 2;Putative RNA-binding protein Luc7-like 1	NaN	NaN	NaN	NaN	NaN	NaN	NaN	NaN	0	#DIV/0!	NaN	22.0878	NaN	NaN	NaN	22.0032	NaN	NaN	22.0019	33.3333	22.031	8	8	26.5	26.5	46.513	90.278	222860000	32	Q9Y383;Q9NQ29
TMED7	Transmembrane emp24 domain-containing protein 7	NaN	NaN	NaN	NaN	NaN	NaN	NaN	NaN	0	#DIV/0!	NaN	23.0548	NaN	NaN	NaN	22.5569	NaN	NaN	23.1911	33.3333	22.9343	6	6	40.2	40.2	25.171	12.132	269000000	34	Q9Y3B3
CUTA	Protein CutA	NaN	NaN	NaN	NaN	NaN	NaN	NaN	NaN	0	#DIV/0!	NaN	21.1381	NaN	NaN	NaN	20.5204	NaN	NaN	NaN	22.2222	20.8293	3	3	29.6	29.6	19.116	82.765	223360000	23	O60888
NDUFA6	NADH dehydrogenase [ubiquinone] 1 alpha subcomplex subunit 6	NaN	NaN	NaN	NaN	NaN	NaN	NaN	NaN	0	#DIV/0!	NaN	21.9207	NaN	NaN	NaN	NaN	NaN	NaN	24.2106	22.2222	23.0657	2	2	14.8	14.8	15.136	2.7893	189830000	13	P56556
GNAI1	Guanine nucleotide-binding protein G(i) subunit alpha-1	NaN	NaN	NaN	NaN	NaN	NaN	NaN	NaN	0	#DIV/0!	NaN	21.0943	NaN	NaN	NaN	21.3735	NaN	NaN	NaN	22.2222	21.2339	11	4	40.1	17.2	40.361	122.07	124450000	16	P63096
SRL	Sarcalumenin	NaN	NaN	NaN	NaN	NaN	NaN	21.9594	NaN	11.1111	21.9594	NaN	NaN	NaN	NaN	NaN	NaN	23.3843	24.3276	NaN	22.2222	23.8559	7	7	22	22	54.43	63.842	333290000	28	Q86TD4
HSPBP1	Hsp70-binding protein 1	NaN	NaN	NaN	NaN	21.7022	NaN	NaN	NaN	11.1111	21.7022	NaN	NaN	21.8463	NaN	NaN	NaN	21.0488	NaN	NaN	22.2222	21.4475	4	4	15.9	15.9	39.302	7.2398	118710000	28	Q9NZL4
TNPO3	Transportin-3	NaN	NaN	NaN	NaN	22.0593	NaN	NaN	NaN	11.1111	22.0593	NaN	NaN	NaN	NaN	NaN	22.1027	NaN	22.6187	NaN	22.2222	22.3607	6	6	10.5	10.5	104.2	25.055	272370000	33	Q9Y5L0
NUDT21	Cleavage and polyadenylation specificity factor subunit 5	NaN	NaN	NaN	NaN	NaN	NaN	NaN	NaN	0	#DIV/0!	NaN	22.6225	NaN	NaN	NaN	NaN	NaN	NaN	21.6963	22.2222	22.1594	5	5	23.8	23.8	26.227	30.765	218750000	29	O43809
CIAO1	Probable cytosolic iron-sulfur protein assembly protein CIAO1	21.4507	NaN	NaN	NaN	NaN	NaN	NaN	NaN	11.1111	21.4507	NaN	21.711	NaN	NaN	NaN	NaN	NaN	NaN	21.4459	22.2222	21.5785	7	7	34.5	34.5	37.84	17.453	74591000	12	O76071
SEC31A	Protein transport protein Sec31A	NaN	NaN	NaN	NaN	NaN	NaN	NaN	NaN	0	#DIV/0!	NaN	22.8798	NaN	NaN	NaN	NaN	NaN	NaN	23.2758	22.2222	23.0778	11	11	14.5	14.5	133.01	46.597	298840000	37	O94979
DDAH2	N(G),N(G)-dimethylarginine dimethylaminohydrolase 2	NaN	23.5647	NaN	NaN	NaN	NaN	NaN	NaN	11.1111	23.5647	NaN	NaN	23.2045	NaN	NaN	NaN	22.8873	NaN	NaN	22.2222	23.0459	4	3	22.1	19.3	29.644	2.778	88002000	11	O95865
CD74	HLA class II histocompatibility antigen gamma chain	NaN	NaN	22.3049	NaN	NaN	NaN	NaN	NaN	11.1111	22.3049	NaN	NaN	NaN	NaN	NaN	NaN	21.4799	NaN	21.0422	22.2222	21.261	2	2	9.1	9.1	33.515	27.808	103370000	11	P04233
HLA-A	HLA class I histocompatibility antigen, A alpha chain	NaN	NaN	NaN	NaN	NaN	NaN	NaN	NaN	0	#DIV/0!	NaN	24.3076	NaN	NaN	24.0364	NaN	NaN	NaN	NaN	22.2222	24.172	10	4	35.6	13.2	40.84	35.585	386300000	35	P04439
RPLP1	Large ribosomal subunit protein P1	NaN	NaN	25.7151	NaN	NaN	NaN	NaN	NaN	11.1111	25.7151	NaN	NaN	25.1391	24.975	NaN	NaN	NaN	NaN	NaN	22.2222	25.0571	2	2	51.8	51.8	11.514	71.755	267190000	23	P05386
RALA	Ras-related protein Ral-A	NaN	NaN	NaN	NaN	NaN	NaN	NaN	NaN	0	#DIV/0!	NaN	NaN	NaN	NaN	NaN	23.7237	NaN	NaN	25.442	22.2222	24.5828	6	3	32.5	14.1	23.567	166.32	681620000	34	P11233
LAMP1	Lysosome-associated membrane glycoprotein 1	NaN	NaN	23.9353	NaN	NaN	NaN	NaN	NaN	11.1111	23.9353	NaN	NaN	NaN	NaN	23.5431	NaN	NaN	NaN	23.4112	22.2222	23.4771	4	4	10.6	10.6	44.882	107.03	198110000	25	P11279
TOP1	DNA topoisomerase 1	NaN	NaN	NaN	NaN	NaN	NaN	NaN	NaN	0	#DIV/0!	NaN	NaN	NaN	NaN	NaN	22.602	NaN	NaN	24.1877	22.2222	23.3949	14	14	22.4	22.4	90.725	59.053	550060000	48	P11387;Q969P6
CYBA	Cytochrome b-245 light chain	NaN	NaN	NaN	NaN	NaN	NaN	NaN	NaN	0	#DIV/0!	NaN	NaN	NaN	NaN	NaN	24.246	NaN	NaN	26.3575	22.2222	25.3018	5	5	47.2	47.2	21.012	32.227	1201300000	21	P13498
PRKAR2A	cAMP-dependent protein kinase type II-alpha regulatory subunit	NaN	33.9719	NaN	NaN	NaN	NaN	NaN	NaN	11.1111	33.9719	NaN	NaN	NaN	NaN	NaN	NaN	34.5544	NaN	31.2288	22.2222	32.8916	8	7	28.2	25	45.518	237.16	288530000000	41	P13861
ANPEP	Aminopeptidase N	NaN	24.4995	NaN	NaN	NaN	NaN	NaN	NaN	11.1111	24.4995	NaN	NaN	23.1562	NaN	NaN	NaN	21.6885	NaN	NaN	22.2222	22.4224	8	8	9.7	9.7	109.54	11.354	83704000	28	P15144
TRIM21	E3 ubiquitin-protein ligase TRIM21	NaN	NaN	NaN	NaN	NaN	NaN	NaN	22.406	11.1111	22.406	NaN	NaN	NaN	NaN	NaN	22.8021	NaN	NaN	22.7718	22.2222	22.787	4	4	10.5	10.5	54.169	1.7674	182360000	11	P19474
CSNK2A2	Casein kinase II subunit alpha	NaN	NaN	NaN	NaN	NaN	NaN	NaN	NaN	0	#DIV/0!	NaN	NaN	NaN	NaN	NaN	21.6423	NaN	NaN	22.6741	22.2222	22.1582	7	7	29.7	29.7	41.213	15.2	155100000	36	P19784
MRC1	Macrophage mannose receptor 1	NaN	NaN	NaN	NaN	NaN	NaN	NaN	NaN	0	#DIV/0!	NaN	22.5773	NaN	NaN	NaN	NaN	NaN	NaN	23.5381	22.2222	23.0577	10	10	8.4	8.4	166.01	15.922	351060000	38	P22897
RPL10	Large ribosomal subunit protein uL16	NaN	NaN	NaN	NaN	NaN	NaN	22.2236	NaN	11.1111	22.2236	NaN	NaN	NaN	NaN	NaN	NaN	22.6528	NaN	24.6098	22.2222	23.6313	4	4	27.6	27.6	24.577	123.99	374130000	21	P27635;Q96L21
NMT1	Glycylpeptide N-tetradecanoyltransferase 1	NaN	NaN	NaN	NaN	NaN	NaN	NaN	NaN	0	#DIV/0!	NaN	NaN	NaN	NaN	NaN	21.92	NaN	NaN	24.551	22.2222	23.2355	11	11	30.2	30.2	56.806	278.41	443360000	52	P30419;O60551
DEK	Protein DEK	NaN	23.2396	NaN	NaN	NaN	NaN	NaN	NaN	11.1111	23.2396	NaN	NaN	NaN	NaN	NaN	NaN	22.8108	NaN	23.6437	22.2222	23.2273	11	11	33.3	33.3	42.674	189.45	1065800000	50	P35659
LONP1	Lon protease homolog, mitochondrial	NaN	NaN	NaN	NaN	NaN	NaN	NaN	NaN	0	#DIV/0!	NaN	NaN	NaN	NaN	NaN	21.8615	NaN	NaN	22.5896	22.2222	22.2256	12	12	17.3	17.3	106.49	84.904	157740000	30	P36776
COL18A1	Collagen alpha-1(XVIII) chain	NaN	NaN	NaN	NaN	NaN	NaN	NaN	NaN	0	#DIV/0!	NaN	21.9273	NaN	NaN	NaN	NaN	NaN	NaN	22.9816	22.2222	22.4545	10	10	7.4	7.4	178.19	81.734	469590000	44	P39060
GARS	Glycine--tRNA ligase	NaN	NaN	NaN	NaN	NaN	NaN	NaN	NaN	0	#DIV/0!	NaN	NaN	NaN	NaN	22.6593	NaN	NaN	NaN	22.7773	22.2222	22.7183	7	7	15.7	15.7	83.165	48.149	281510000	27	P41250
IARS	Isoleucine--tRNA ligase, cytoplasmic	NaN	NaN	NaN	NaN	NaN	NaN	NaN	NaN	0	#DIV/0!	NaN	NaN	NaN	NaN	NaN	20.83	NaN	NaN	23.4859	22.2222	22.158	20	20	20.2	20.2	144.5	40.646	505300000	52	P41252
RPL21	Large ribosomal subunit protein eL21	NaN	NaN	NaN	NaN	NaN	NaN	NaN	NaN	0	#DIV/0!	NaN	NaN	NaN	NaN	25.0523	NaN	NaN	NaN	25.0253	22.2222	25.0388	4	4	29.4	29.4	18.565	14.59	1326900000	37	P46778
LMAN1	Protein ERGIC-53	NaN	NaN	NaN	NaN	NaN	NaN	NaN	NaN	0	#DIV/0!	NaN	NaN	NaN	NaN	NaN	NaN	NaN	21.5165	25.5136	22.2222	23.515	7	7	24.7	24.7	57.548	58.89	697810000	45	P49257
TMED10	Transmembrane emp24 domain-containing protein 10	NaN	NaN	NaN	NaN	NaN	NaN	NaN	NaN	0	#DIV/0!	NaN	NaN	NaN	NaN	NaN	24.9233	NaN	NaN	24.8116	22.2222	24.8674	6	6	24.7	24.7	24.976	9.2522	830720000	29	P49755
SSR4	Translocon-associated protein subunit delta	NaN	NaN	NaN	21.8376	NaN	NaN	NaN	NaN	11.1111	21.8376	NaN	NaN	NaN	NaN	NaN	NaN	22.6948	NaN	24.3111	22.2222	23.5029	5	5	47.4	47.4	18.998	23.652	464120000	22	P51571
MVD	Diphosphomevalonate decarboxylase	NaN	NaN	NaN	NaN	23.826	NaN	NaN	NaN	11.1111	23.826	NaN	NaN	NaN	NaN	23.2917	22.8987	NaN	NaN	NaN	22.2222	23.0952	3	3	14.8	14.8	43.404	58.632	263100000	28	P53602
NCKAP1L	Nck-associated protein 1-like	NaN	NaN	NaN	NaN	NaN	NaN	21.2534	NaN	11.1111	21.2534	NaN	NaN	NaN	NaN	NaN	21.7579	NaN	NaN	23.3377	22.2222	22.5478	12	12	15.8	15.8	128.15	34.87	348060000	44	P55160
DSTN	Destrin	NaN	24.0054	NaN	NaN	NaN	NaN	NaN	NaN	11.1111	24.0054	NaN	23.7035	23.8165	NaN	NaN	NaN	NaN	NaN	NaN	22.2222	23.76	7	6	51.5	47.3	18.506	22.014	461080000	47	P60981
SUMO2;SUMO3;SUMO4	Small ubiquitin-related modifier 2;Small ubiquitin-related modifier 3;Small ubiquitin-related modifier 4	NaN	25.1398	NaN	NaN	NaN	NaN	NaN	NaN	11.1111	25.1398	NaN	NaN	NaN	NaN	24.9815	NaN	25.2417	NaN	NaN	22.2222	25.1116	2	2	23.2	23.2	10.871	26.848	1292300000	56	P61956;P55854;Q6EEV6
HDLBP	Vigilin	NaN	NaN	NaN	NaN	NaN	NaN	NaN	NaN	0	#DIV/0!	NaN	NaN	NaN	NaN	NaN	21.3472	NaN	NaN	20.9887	22.2222	21.1679	9	9	10.8	10.8	141.45	27.188	116740000	27	Q00341
U2AF1	Splicing factor U2AF 35 kDa subunit	NaN	NaN	NaN	NaN	NaN	22.2475	NaN	NaN	11.1111	22.2475	NaN	NaN	NaN	NaN	21.4639	NaN	NaN	NaN	23.04	22.2222	22.252	3	3	17.9	17.9	27.872	85.789	252500000	34	Q01081;Q8WU68
SSBP1	Single-stranded DNA-binding protein, mitochondrial	NaN	NaN	NaN	NaN	NaN	NaN	NaN	NaN	0	#DIV/0!	NaN	22.0675	NaN	NaN	NaN	NaN	NaN	NaN	22.9683	22.2222	22.5179	4	4	37.8	37.8	17.259	323.31	365950000	15	Q04837
PRKCD	Protein kinase C delta type	NaN	NaN	NaN	NaN	22.4174	NaN	NaN	NaN	11.1111	22.4174	NaN	NaN	NaN	NaN	NaN	23.524	NaN	NaN	23.3632	22.2222	23.4436	11	11	22	22	77.504	90.962	445740000	37	Q05655;Q04759
PPP3CA	Protein phosphatase 3 catalytic subunit alpha	NaN	NaN	NaN	22.0045	NaN	NaN	NaN	NaN	11.1111	22.0045	NaN	NaN	NaN	NaN	NaN	21.8191	NaN	NaN	21.4624	22.2222	21.6408	4	2	8.1	4	58.687	3.0317	91543000	13	Q08209
NCBP1	Nuclear cap-binding protein subunit 1	NaN	NaN	NaN	NaN	NaN	NaN	NaN	NaN	0	#DIV/0!	NaN	NaN	NaN	NaN	21.8063	NaN	NaN	NaN	22.0896	22.2222	21.948	9	9	14.4	14.4	91.838	16.578	226820000	28	Q09161
PPP2R5B	Serine/threonine-protein phosphatase 2A 56 kDa regulatory subunit beta isoform	NaN	NaN	NaN	NaN	NaN	NaN	21.5848	NaN	11.1111	21.5848	NaN	NaN	NaN	NaN	NaN	21.5061	NaN	NaN	21.9824	22.2222	21.7442	2	2	5.2	5.2	57.392	2.7348	93973000	11	Q15173
DCAF6	DDB1- and CUL4-associated factor 6	NaN	NaN	NaN	NaN	NaN	NaN	NaN	NaN	0	#DIV/0!	NaN	NaN	NaN	NaN	21.0219	NaN	NaN	NaN	20.0778	22.2222	20.5499	6	6	11.3	11.3	96.291	13.88	57990000	10	Q58WW2
LPCAT2	Lysophosphatidylcholine acyltransferase 2	NaN	NaN	NaN	NaN	NaN	NaN	NaN	NaN	0	#DIV/0!	NaN	22.7646	NaN	NaN	NaN	NaN	NaN	NaN	23.3594	22.2222	23.062	8	8	20	20	60.207	13.658	157730000	19	Q7L5N7
EMC1	ER membrane protein complex subunit 1	NaN	NaN	NaN	NaN	NaN	NaN	NaN	NaN	0	#DIV/0!	NaN	NaN	NaN	NaN	NaN	20.4679	NaN	NaN	22.7301	22.2222	21.599	4	4	6.8	6.8	111.76	11.994	73470000	12	Q8N766
SUMF2	Inactive C-alpha-formylglycine-generating enzyme 2	NaN	NaN	NaN	NaN	NaN	NaN	NaN	NaN	0	#DIV/0!	NaN	NaN	NaN	NaN	NaN	20.8103	NaN	NaN	22.4854	22.2222	21.6479	5	5	21.3	21.3	33.843	9.6207	144070000	21	Q8NBJ7
NEK9	Serine/threonine-protein kinase Nek9	NaN	NaN	NaN	NaN	NaN	NaN	NaN	NaN	0	#DIV/0!	NaN	NaN	NaN	NaN	NaN	21.6682	NaN	NaN	22.2973	22.2222	21.9828	6	6	8.1	8.1	107.17	44.479	160480000	18	Q8TD19
LPGAT1	Acyl-CoA:lysophosphatidylglycerol acyltransferase 1	NaN	NaN	NaN	NaN	NaN	NaN	NaN	NaN	0	#DIV/0!	NaN	NaN	NaN	NaN	21.2895	NaN	NaN	NaN	21.7464	22.2222	21.518	2	2	5.4	5.4	43.089	2.9318	87761000	15	Q92604
INPP5D	Phosphatidylinositol 3,4,5-trisphosphate 5-phosphatase 1	NaN	NaN	NaN	20.5525	NaN	NaN	NaN	NaN	11.1111	20.5525	NaN	NaN	NaN	NaN	NaN	21.0951	NaN	NaN	23.4124	22.2222	22.2537	13	12	14	12.9	133.29	28.041	267940000	39	Q92835
PSMG2	Proteasome assembly chaperone 2	NaN	NaN	NaN	NaN	NaN	NaN	NaN	23.3314	11.1111	23.3314	NaN	NaN	22.7095	23.0495	NaN	NaN	NaN	NaN	NaN	22.2222	22.8795	5	5	19.7	19.7	29.396	6.7323	239190000	24	Q969U7
OPTN	Optineurin	21.7159	NaN	NaN	NaN	NaN	NaN	NaN	NaN	11.1111	21.7159	NaN	NaN	NaN	NaN	NaN	22.7584	NaN	23.0978	NaN	22.2222	22.9281	8	8	17.7	17.7	65.921	72.538	498080000	33	Q96CV9
ARAP1	Arf-GAP with Rho-GAP domain, ANK repeat and PH domain-containing protein 1	NaN	NaN	NaN	20.7463	NaN	NaN	NaN	NaN	11.1111	20.7463	NaN	NaN	NaN	NaN	NaN	20.8505	NaN	NaN	23.6551	22.2222	22.2528	9	9	9	9	162.19	11.543	169040000	16	Q96P48
EIF3C;EIF3CL	Eukaryotic translation initiation factor 3 subunit C;Eukaryotic translation initiation factor 3 subunit C-like protein	NaN	NaN	NaN	NaN	NaN	NaN	NaN	NaN	0	#DIV/0!	NaN	NaN	NaN	NaN	NaN	23.0964	NaN	NaN	23.9788	22.2222	23.5376	14	14	19.4	19.4	105.34	323.31	664520000	53	Q99613;B5ME19
ANP32E	Acidic leucine-rich nuclear phosphoprotein 32 family member E	NaN	NaN	24.2617	NaN	NaN	NaN	NaN	NaN	11.1111	24.2617	NaN	NaN	NaN	NaN	24.3918	NaN	22.9768	NaN	NaN	22.2222	23.6843	5	5	28.7	28.7	30.692	189.91	510880000	46	Q9BTT0
TMEM43	Transmembrane protein 43	NaN	NaN	NaN	NaN	NaN	NaN	NaN	NaN	0	#DIV/0!	NaN	NaN	NaN	NaN	NaN	22.7752	NaN	NaN	24.3475	22.2222	23.5613	8	8	35.8	35.8	44.875	82.543	389900000	38	Q9BTV4
CHID1	Chitinase domain-containing protein 1	NaN	NaN	NaN	NaN	NaN	21.7349	NaN	NaN	11.1111	21.7349	NaN	NaN	NaN	NaN	NaN	22.7303	NaN	NaN	21.8294	22.2222	22.2798	9	9	38.9	38.9	44.94	32.572	211120000	26	Q9BWS9
TINAGL1	Tubulointerstitial nephritis antigen-like	NaN	NaN	NaN	NaN	NaN	NaN	NaN	NaN	0	#DIV/0!	NaN	NaN	NaN	NaN	NaN	22.5083	NaN	NaN	22.5292	22.2222	22.5187	3	3	8.4	8.4	52.387	16.678	151530000	16	Q9GZM7
WDR61	Superkiller complex protein 8	NaN	NaN	NaN	NaN	NaN	NaN	NaN	NaN	0	#DIV/0!	NaN	NaN	NaN	NaN	23.1426	NaN	NaN	NaN	23.5922	22.2222	23.3674	7	7	38.7	38.7	33.58	83.006	127220000	16	Q9GZS3
SLK	STE20-like serine/threonine-protein kinase	NaN	NaN	NaN	21.4881	NaN	NaN	NaN	NaN	11.1111	21.4881	NaN	NaN	NaN	NaN	NaN	22.1768	NaN	NaN	22.3318	22.2222	22.2543	15	13	16.4	14.8	142.69	102.82	137080000	26	Q9H2G2
PSTPIP2	Proline-serine-threonine phosphatase-interacting protein 2	NaN	NaN	NaN	22.1067	NaN	NaN	NaN	NaN	11.1111	22.1067	NaN	NaN	NaN	NaN	NaN	21.0947	NaN	NaN	20.9319	22.2222	21.0133	6	6	25.1	25.1	38.858	27.937	103370000	26	Q9H939
EML4	Echinoderm microtubule-associated protein-like 4	NaN	NaN	NaN	NaN	19.8903	NaN	NaN	NaN	11.1111	19.8903	NaN	NaN	NaN	NaN	NaN	19.5023	NaN	NaN	21.6128	22.2222	20.5576	10	10	14.3	14.3	108.91	13.639	150580000	18	Q9HC35
DDX21	Nucleolar RNA helicase 2	NaN	NaN	NaN	NaN	NaN	NaN	NaN	NaN	0	#DIV/0!	NaN	NaN	NaN	NaN	NaN	20.337	NaN	NaN	23.073	22.2222	21.705	10	10	18.3	18.3	87.343	47.795	271180000	42	Q9NR30;Q9BQ39
TUBA8	Tubulin alpha-8 chain	NaN	NaN	NaN	NaN	NaN	NaN	NaN	22.2598	11.1111	22.2598	NaN	NaN	NaN	NaN	NaN	21.8587	NaN	22.3312	NaN	22.2222	22.0949	14	3	41.6	9.1	50.093	3.4345	115690000	19	Q9NY65
PACSIN2	Protein kinase C and casein kinase substrate in neurons protein 2	NaN	NaN	NaN	22.5525	NaN	NaN	NaN	NaN	11.1111	22.5525	NaN	NaN	NaN	NaN	NaN	22.2587	NaN	NaN	22.6169	22.2222	22.4378	8	8	21	21	55.738	115.48	224130000	32	Q9UNF0
NOP58	Nucleolar protein 58	NaN	NaN	NaN	NaN	NaN	NaN	NaN	NaN	0	#DIV/0!	NaN	NaN	NaN	NaN	20.9413	NaN	NaN	NaN	22.5986	22.2222	21.7699	10	10	24	24	59.578	175.89	274450000	46	Q9Y2X3
DAAM1	Disheveled-associated activator of morphogenesis 1	NaN	NaN	NaN	NaN	NaN	NaN	20.7556	NaN	11.1111	20.7556	NaN	NaN	NaN	NaN	NaN	21.4189	NaN	NaN	22.2239	22.2222	21.8214	9	9	10.6	10.6	123.47	11.211	82113000	23	Q9Y4D1;Q86T65
	Immunoglobulin heavy variable 3-43D;Immunoglobulin heavy variable 3-9	NaN	NaN	NaN	23.1227	NaN	NaN	NaN	NaN	11.1111	23.1227	25.4192	NaN	NaN	NaN	NaN	NaN	NaN	NaN	NaN	11.1111	25.4192	3	2	34.7	25.4	13.017	9.1256	287890000	37	P0DP04;P01782
ALDH6A1	Methylmalonate-semialdehyde dehydrogenase [acylating], mitochondrial	NaN	NaN	NaN	NaN	NaN	NaN	NaN	NaN	0	#DIV/0!	NaN	22.6161	NaN	NaN	NaN	NaN	NaN	NaN	NaN	11.1111	22.6161	6	6	15.7	15.7	57.839	21.641	271520000	33	Q02252
IDI2	Isopentenyl-diphosphate delta-isomerase 2	NaN	NaN	NaN	NaN	NaN	NaN	22.3359	NaN	11.1111	22.3359	NaN	NaN	NaN	NaN	NaN	NaN	NaN	22.3894	NaN	11.1111	22.3894	2	2	14.1	14.1	26.752	3.6562	41609000	8	Q9BXS1
ARPC3	Actin-related protein 2/3 complex subunit 3	22.5075	NaN	NaN	NaN	NaN	NaN	NaN	NaN	11.1111	22.5075	NaN	NaN	NaN	NaN	22.9523	NaN	NaN	NaN	NaN	11.1111	22.9523	6	6	40.4	40.4	20.546	13.441	361700000	23	O15145
PLSCR1	Phospholipid scramblase 1	NaN	NaN	NaN	NaN	NaN	NaN	NaN	NaN	0	#DIV/0!	NaN	NaN	NaN	NaN	23.0261	NaN	NaN	NaN	NaN	11.1111	23.0261	4	4	14.8	14.8	35.049	201.35	281520000	21	O15162
DHX15	ATP-dependent RNA helicase DHX15	NaN	NaN	NaN	NaN	NaN	NaN	NaN	NaN	0	#DIV/0!	NaN	NaN	NaN	NaN	NaN	NaN	NaN	NaN	22.9468	11.1111	22.9468	14	14	24.8	24.8	90.932	49.789	275380000	26	O43143
CHMP2A	Charged multivesicular body protein 2a	NaN	NaN	NaN	NaN	NaN	NaN	NaN	22.706	11.1111	22.706	NaN	NaN	NaN	NaN	NaN	NaN	NaN	NaN	24.3764	11.1111	24.3764	4	4	19.8	19.8	25.104	19.372	187890000	17	O43633
LETM1	Mitochondrial proton/calcium exchanger protein	NaN	NaN	NaN	NaN	NaN	NaN	NaN	NaN	0	#DIV/0!	NaN	NaN	NaN	NaN	NaN	NaN	NaN	NaN	22.0761	11.1111	22.0761	9	9	17.7	17.7	83.353	43.197	208780000	40	O95202
MAP4K4	Mitogen-activated protein kinase kinase kinase kinase 4	NaN	NaN	NaN	22.71	NaN	NaN	NaN	NaN	11.1111	22.71	NaN	NaN	NaN	NaN	NaN	NaN	NaN	NaN	23.5927	11.1111	23.5927	8	4	7.7	5.1	142.1	6.0832	343810000	19	O95819
COL2A1	Collagen alpha-1(II) chain	NaN	NaN	NaN	23.2689	NaN	NaN	NaN	NaN	11.1111	23.2689	NaN	NaN	NaN	NaN	NaN	NaN	NaN	NaN	23.0454	11.1111	23.0454	6	6	4.3	4.3	141.78	10.223	85996000	12	P02458
MT-ND4	NADH-ubiquinone oxidoreductase chain 4	NaN	NaN	NaN	NaN	NaN	NaN	NaN	NaN	0	#DIV/0!	NaN	NaN	NaN	NaN	NaN	NaN	NaN	NaN	23.5385	11.1111	23.5385	4	4	10.9	10.9	51.58	24.218	131980000	17	P03905
FUCA1	Tissue alpha-L-fucosidase	22.1996	NaN	NaN	NaN	NaN	NaN	NaN	NaN	11.1111	22.1996	NaN	NaN	NaN	NaN	NaN	NaN	NaN	NaN	22.6446	11.1111	22.6446	6	6	18.7	18.7	53.688	7.1322	198080000	27	P04066
GALT	Galactose-1-phosphate uridylyltransferase	NaN	NaN	NaN	NaN	NaN	NaN	NaN	NaN	0	#DIV/0!	NaN	NaN	NaN	NaN	NaN	22.9793	NaN	NaN	NaN	11.1111	22.9793	4	4	14.5	14.5	43.363	5.2201	199470000	31	P07902
LYN	Tyrosine-protein kinase Lyn	NaN	NaN	NaN	NaN	NaN	NaN	NaN	21.3707	11.1111	21.3707	NaN	NaN	NaN	NaN	NaN	22.0762	NaN	NaN	NaN	11.1111	22.0762	7	5	17.2	13.7	58.573	77.457	99391000	14	P07948
PDHB	Pyruvate dehydrogenase E1 component subunit beta, mitochondrial	NaN	NaN	NaN	NaN	NaN	NaN	NaN	NaN	0	#DIV/0!	NaN	NaN	NaN	NaN	NaN	NaN	24.2395	NaN	NaN	11.1111	24.2395	5	5	18.4	18.4	39.233	7.9022	153130000	21	P11177
	Immunoglobulin heavy variable 1-2	NaN	NaN	NaN	NaN	NaN	NaN	NaN	24.8188	11.1111	24.8188	NaN	NaN	NaN	NaN	NaN	NaN	NaN	NaN	23.7246	11.1111	23.7246	3	2	28.2	18.8	13.085	18.27	471400000	40	P23083
ITGA6	Integrin alpha-6	NaN	NaN	NaN	NaN	22.0038	NaN	NaN	NaN	11.1111	22.0038	NaN	NaN	NaN	NaN	NaN	NaN	NaN	NaN	22.2792	11.1111	22.2792	9	9	11.2	11.2	126.6	75.319	215780000	25	P23229
ALDH4A1	Delta-1-pyrroline-5-carboxylate dehydrogenase, mitochondrial	NaN	NaN	NaN	NaN	NaN	NaN	NaN	NaN	0	#DIV/0!	NaN	NaN	NaN	NaN	NaN	NaN	22.735	NaN	NaN	11.1111	22.735	8	8	20.6	20.6	61.719	106.89	224030000	41	P30038
LRPAP1	Alpha-2-macroglobulin receptor-associated protein	NaN	22.6385	NaN	NaN	NaN	NaN	NaN	NaN	11.1111	22.6385	NaN	NaN	22.4111	NaN	NaN	NaN	NaN	NaN	NaN	11.1111	22.4111	5	5	15.4	15.4	41.465	4.8645	163400000	12	P30533
CASP14	Caspase-14	NaN	22.5989	NaN	NaN	NaN	NaN	NaN	NaN	11.1111	22.5989	NaN	NaN	NaN	NaN	NaN	NaN	22.5764	NaN	NaN	11.1111	22.5764	6	6	24.8	24.8	27.679	8.7011	64113000	10	P31944
SRP14	Signal recognition particle 14 kDa protein	NaN	23.8083	NaN	NaN	NaN	NaN	NaN	NaN	11.1111	23.8083	NaN	NaN	NaN	NaN	NaN	NaN	23.8159	NaN	NaN	11.1111	23.8159	3	3	25.7	25.7	14.57	99.352	286720000	29	P37108
ECI1	Enoyl-CoA delta isomerase 1, mitochondrial	NaN	NaN	24.0191	NaN	NaN	NaN	NaN	NaN	11.1111	24.0191	NaN	NaN	24.1725	NaN	NaN	NaN	NaN	NaN	NaN	11.1111	24.1725	4	4	13.9	13.9	32.816	2.9653	513990000	5	P42126
STAT6	Signal transducer and activator of transcription 6	NaN	NaN	NaN	NaN	NaN	NaN	NaN	NaN	0	#DIV/0!	NaN	NaN	NaN	NaN	NaN	NaN	NaN	NaN	22.0384	11.1111	22.0384	6	6	11.5	11.5	94.134	6.3315	84208000	13	P42226
CASP3	Caspase-3	NaN	NaN	NaN	23.3393	NaN	NaN	NaN	NaN	11.1111	23.3393	NaN	NaN	NaN	NaN	NaN	NaN	NaN	NaN	23.8975	11.1111	23.8975	6	6	23.8	23.8	31.608	11.207	411020000	18	P42574
NDUFV1	NADH dehydrogenase [ubiquinone] flavoprotein 1, mitochondrial	NaN	NaN	NaN	NaN	NaN	NaN	NaN	NaN	0	#DIV/0!	NaN	NaN	NaN	NaN	NaN	NaN	22.4577	NaN	NaN	11.1111	22.4577	3	3	11.2	11.2	50.817	57.921	108490000	18	P49821
IDH3A	Isocitrate dehydrogenase [NAD] subunit alpha, mitochondrial	NaN	NaN	NaN	NaN	NaN	NaN	NaN	NaN	0	#DIV/0!	NaN	NaN	NaN	NaN	NaN	NaN	NaN	NaN	22.0658	11.1111	22.0658	2	2	6	6	39.591	2.7867	63702000	7	P50213
RAB27A	Ras-related protein Rab-27A	NaN	NaN	21.8848	NaN	NaN	NaN	NaN	NaN	11.1111	21.8848	NaN	23.0814	NaN	NaN	NaN	NaN	NaN	NaN	NaN	11.1111	23.0814	7	5	29	20.8	24.868	7.6541	377130000	28	P51159
MANF	Mesencephalic astrocyte-derived neurotrophic factor	20.8764	NaN	NaN	NaN	NaN	NaN	NaN	NaN	11.1111	20.8764	NaN	NaN	NaN	NaN	NaN	NaN	NaN	NaN	21.3232	11.1111	21.3232	5	5	28.6	28.6	20.7	3.789	136050000	22	P55145
CDH13	Cadherin-13	NaN	23.1819	NaN	NaN	NaN	NaN	NaN	NaN	11.1111	23.1819	NaN	NaN	NaN	NaN	NaN	NaN	21.4075	NaN	NaN	11.1111	21.4075	4	4	7.7	7.7	78.286	7.1221	18983000	9	P55290
ITGA1	Integrin alpha-1	NaN	NaN	NaN	NaN	NaN	NaN	NaN	NaN	0	#DIV/0!	NaN	NaN	21.8163	NaN	NaN	NaN	NaN	NaN	NaN	11.1111	21.8163	4	4	4.3	4.3	130.85	4.9472	55887000	15	P56199
S100A10	Protein S100-A10	NaN	27.108	NaN	NaN	NaN	NaN	NaN	NaN	11.1111	27.108	NaN	NaN	24.3646	NaN	NaN	NaN	NaN	NaN	NaN	11.1111	24.3646	2	2	17.5	17.5	11.203	2.7182	390280000	11	P60903
SNRPD3	Small nuclear ribonucleoprotein Sm D3	NaN	NaN	NaN	NaN	NaN	24.1051	NaN	NaN	11.1111	24.1051	NaN	NaN	NaN	NaN	NaN	23.1111	NaN	NaN	NaN	11.1111	23.1111	4	4	37.3	37.3	13.916	7.6237	392740000	15	P62318
RPS28	Small ribosomal subunit protein eS28	NaN	NaN	NaN	NaN	NaN	NaN	21.238	NaN	11.1111	21.238	NaN	NaN	NaN	NaN	NaN	NaN	22.8865	NaN	NaN	11.1111	22.8865	2	2	33.3	33.3	7.8409	9.0538	69802000	19	P62857
RPL8	Large ribosomal subunit protein uL2	NaN	NaN	NaN	NaN	NaN	NaN	NaN	NaN	0	#DIV/0!	NaN	NaN	NaN	NaN	NaN	23.681	NaN	NaN	NaN	11.1111	23.681	3	3	13.2	13.2	28.024	13.965	760380000	48	P62917
PPP2R2A;PPP2R2D	Serine/threonine-protein phosphatase 2A 55 kDa regulatory subunit B alpha isoform;Serine/threonine-protein phosphatase 2A 55 kDa regulatory subunit B delta isoform	NaN	NaN	NaN	NaN	NaN	NaN	NaN	NaN	0	#DIV/0!	NaN	NaN	NaN	NaN	NaN	NaN	NaN	NaN	23.2407	11.1111	23.2407	8	8	24.8	24.8	51.691	8.192	141640000	17	P63151;Q66LE6;Q9Y2T4;Q00005
NOMO2;NOMO1;NOMO3	BOS complex subunit NOMO2;BOS complex subunit NOMO1;BOS complex subunit NOMO3	NaN	NaN	NaN	20.4367	NaN	NaN	NaN	NaN	11.1111	20.4367	NaN	NaN	NaN	NaN	NaN	NaN	NaN	NaN	22.6212	11.1111	22.6212	16	16	18.4	18.4	139.44	40.926	253840000	24	Q5JPE7;Q15155;P69849
STK4	Serine/threonine-protein kinase 4	NaN	NaN	NaN	NaN	NaN	NaN	NaN	21.5178	11.1111	21.5178	NaN	NaN	NaN	NaN	NaN	21.8425	NaN	NaN	NaN	11.1111	21.8425	10	10	25.9	25.9	55.63	25.8	249000000	35	Q13043;Q13188
SPP2	Secreted phosphoprotein 24	NaN	NaN	23.2919	NaN	NaN	NaN	NaN	NaN	11.1111	23.2919	NaN	NaN	NaN	NaN	NaN	NaN	NaN	NaN	24.2656	11.1111	24.2656	6	6	32.2	32.2	24.337	8.0691	285830000	40	Q13103
PRKAA1	5-AMP-activated protein kinase catalytic subunit alpha-1	NaN	NaN	NaN	21.9599	NaN	NaN	NaN	NaN	11.1111	21.9599	NaN	NaN	NaN	NaN	NaN	NaN	NaN	NaN	22.024	11.1111	22.024	6	6	15.4	15.4	64.009	4.4978	96976000	12	Q13131
2006-09-01	Septin-6	NaN	NaN	NaN	NaN	22.82	NaN	NaN	NaN	11.1111	22.82	NaN	NaN	NaN	NaN	NaN	NaN	NaN	NaN	24.9012	11.1111	24.9012	10	6	35.3	26	49.716	323.31	606930000	59	Q14141
ACOX1	Peroxisomal acyl-coenzyme A oxidase 1	NaN	NaN	NaN	NaN	NaN	NaN	NaN	NaN	0	#DIV/0!	NaN	NaN	NaN	NaN	NaN	NaN	NaN	NaN	22.3142	11.1111	22.3142	5	5	12.9	12.9	74.423	12.468	98867000	17	Q15067
EEA1	Early endosome antigen 1	NaN	21.8877	NaN	NaN	NaN	NaN	NaN	NaN	11.1111	21.8877	NaN	NaN	21.9399	NaN	NaN	NaN	NaN	NaN	NaN	11.1111	21.9399	10	10	8.6	8.6	162.46	8.298	132580000	14	Q15075
TMED2	Transmembrane emp24 domain-containing protein 2	NaN	NaN	NaN	NaN	NaN	NaN	NaN	20.9802	11.1111	20.9802	NaN	NaN	NaN	NaN	NaN	NaN	NaN	NaN	24.8166	11.1111	24.8166	7	7	42.8	42.8	22.761	33.482	296620000	32	Q15363
TCEB2	Elongin-B	NaN	NaN	NaN	NaN	NaN	NaN	NaN	NaN	0	#DIV/0!	NaN	NaN	NaN	NaN	22.9631	NaN	NaN	NaN	NaN	11.1111	22.9631	4	4	34.7	34.7	13.133	6.3133	162420000	20	Q15370
UBE2V2	Ubiquitin-conjugating enzyme E2 variant 2	NaN	NaN	NaN	NaN	NaN	NaN	23.042	NaN	11.1111	23.042	NaN	NaN	NaN	NaN	NaN	NaN	NaN	NaN	22.143	11.1111	22.143	8	3	62.8	24.1	16.363	38.708	237480000	15	Q15819
SRSF7	Serine/arginine-rich splicing factor 7	NaN	22.3539	NaN	NaN	NaN	NaN	NaN	NaN	11.1111	22.3539	NaN	NaN	NaN	NaN	NaN	NaN	NaN	NaN	24.4345	11.1111	24.4345	7	6	26.1	26.1	27.366	30.109	1052200000	61	Q16629
LGALSL	Galectin-related protein	NaN	NaN	NaN	NaN	NaN	NaN	NaN	23.7339	11.1111	23.7339	NaN	NaN	NaN	NaN	NaN	NaN	NaN	NaN	23.5093	11.1111	23.5093	5	5	45.3	45.3	18.986	14.547	401620000	31	Q3ZCW2
MUC19	Mucin-19	32.723	NaN	NaN	NaN	NaN	NaN	NaN	NaN	11.1111	32.723	NaN	NaN	33.5731	NaN	NaN	NaN	NaN	NaN	NaN	11.1111	33.5731	3	3	0.8	0.8	805.24	3.0001	74621000000	21	Q7Z5P9
WDFY1	WD repeat and FYVE domain-containing protein 1	NaN	NaN	NaN	NaN	NaN	NaN	NaN	NaN	0	#DIV/0!	NaN	NaN	NaN	NaN	NaN	NaN	NaN	NaN	22.4289	11.1111	22.4289	8	8	28.3	28.3	46.323	37.306	111150000	20	Q8IWB7
OTUD6B	Deubiquitinase OTUD6B	NaN	NaN	NaN	NaN	NaN	NaN	22.2807	NaN	11.1111	22.2807	NaN	NaN	NaN	NaN	NaN	NaN	NaN	NaN	22.3724	11.1111	22.3724	4	4	25.9	25.9	33.812	42.318	270620000	16	Q8N6M0
MZB1	Marginal zone B- and B1-cell-specific protein	NaN	23.4251	NaN	NaN	NaN	NaN	NaN	NaN	11.1111	23.4251	NaN	23.1673	NaN	NaN	NaN	NaN	NaN	NaN	NaN	11.1111	23.1673	6	6	48.7	48.7	20.694	185.12	146550000	28	Q8WU39
SLC44A1	Choline transporter-like protein 1	NaN	NaN	NaN	NaN	NaN	NaN	NaN	NaN	0	#DIV/0!	NaN	NaN	NaN	NaN	NaN	NaN	NaN	NaN	22.6025	11.1111	22.6025	5	5	10.8	10.8	73.301	11.864	116770000	20	Q8WWI5
ELMO1	Engulfment and cell motility protein 1	NaN	NaN	NaN	NaN	NaN	NaN	NaN	NaN	0	#DIV/0!	NaN	NaN	NaN	NaN	NaN	NaN	NaN	NaN	23.0672	11.1111	23.0672	10	8	22.4	20.1	83.829	43.348	334080000	31	Q92556
CCDC124	Coiled-coil domain-containing protein 124	NaN	NaN	NaN	NaN	NaN	NaN	22.1744	NaN	11.1111	22.1744	NaN	NaN	NaN	NaN	NaN	22.0657	NaN	NaN	NaN	11.1111	22.0657	4	4	24.2	24.2	25.835	6.3354	91217000	21	Q96CT7
CHMP6	Charged multivesicular body protein 6	NaN	22.3366	NaN	NaN	NaN	NaN	NaN	NaN	11.1111	22.3366	NaN	NaN	22.4405	NaN	NaN	NaN	NaN	NaN	NaN	11.1111	22.4405	3	3	16.9	16.9	23.485	46.98	62303000	12	Q96FZ7
RBP7	Retinoid-binding protein 7	NaN	NaN	NaN	NaN	NaN	NaN	NaN	NaN	0	#DIV/0!	NaN	NaN	NaN	NaN	NaN	NaN	NaN	NaN	22.545	11.1111	22.545	5	5	38.8	38.8	15.536	4.4312	93329000	15	Q96R05
CDC5L	Cell division cycle 5-like protein	NaN	NaN	NaN	NaN	NaN	NaN	24.541	NaN	11.1111	24.541	NaN	NaN	NaN	NaN	NaN	NaN	NaN	NaN	24.4977	11.1111	24.4977	8	8	15.8	15.8	92.25	37.503	1453000000	23	Q99459
ARHGAP9	Rho GTPase-activating protein 9	23.6687	NaN	NaN	NaN	NaN	NaN	NaN	NaN	11.1111	23.6687	NaN	NaN	NaN	NaN	NaN	NaN	NaN	NaN	23.1012	11.1111	23.1012	6	6	12.9	12.9	83.259	15.181	201760000	18	Q9BRR9
GGACT	Gamma-glutamylaminecyclotransferase	NaN	NaN	NaN	NaN	NaN	NaN	NaN	26.9819	11.1111	26.9819	NaN	NaN	NaN	NaN	NaN	NaN	NaN	NaN	26.5639	11.1111	26.5639	3	3	28.1	28.1	17.328	3.7393	6160400000	34	Q9BVM4
NPL	N-acetylneuraminate lyase	23.069	NaN	NaN	NaN	NaN	NaN	NaN	NaN	11.1111	23.069	NaN	NaN	NaN	22.3169	NaN	NaN	NaN	NaN	NaN	11.1111	22.3169	5	5	19.7	19.7	35.162	3.9385	89853000	13	Q9BXD5
CPVL	Probable serine carboxypeptidase CPVL	NaN	22.0208	NaN	NaN	NaN	NaN	NaN	NaN	11.1111	22.0208	NaN	NaN	NaN	NaN	NaN	NaN	22.0987	NaN	NaN	11.1111	22.0987	8	8	18.5	18.5	54.163	30.973	216740000	17	Q9H3G5
WDR26	WD repeat-containing protein 26	NaN	NaN	NaN	NaN	NaN	NaN	21.7552	NaN	11.1111	21.7552	NaN	NaN	NaN	NaN	NaN	NaN	NaN	NaN	23.0829	11.1111	23.0829	3	3	6.8	6.8	72.123	24.469	106400000	14	Q9H7D7
ISYNA1	Inositol-3-phosphate synthase 1	NaN	NaN	NaN	NaN	NaN	NaN	NaN	NaN	0	#DIV/0!	NaN	NaN	NaN	NaN	NaN	NaN	NaN	NaN	21.5343	11.1111	21.5343	3	3	7.2	7.2	61.067	3.6744	56065000	7	Q9NPH2
ABHD10	Palmitoyl-protein thioesterase ABHD10, mitochondrial	NaN	NaN	NaN	NaN	NaN	NaN	NaN	NaN	0	#DIV/0!	NaN	NaN	NaN	NaN	NaN	NaN	NaN	NaN	21.5011	11.1111	21.5011	5	5	24.2	24.2	33.932	40.808	113830000	18	Q9NUJ1
ATAD3A	ATPase family AAA domain-containing protein 3A	NaN	NaN	NaN	NaN	NaN	NaN	NaN	NaN	0	#DIV/0!	NaN	NaN	NaN	NaN	NaN	NaN	NaN	NaN	22.0068	11.1111	22.0068	9	5	17.4	10.9	71.368	19.13	215100000	38	Q9NVI7;Q5T2N8
THG1L	Probable tRNA(His) guanylyltransferase	NaN	NaN	NaN	NaN	22.95	NaN	NaN	NaN	11.1111	22.95	NaN	NaN	NaN	NaN	NaN	NaN	NaN	23.2392	NaN	11.1111	23.2392	4	4	22.8	22.8	34.83	31.197	226750000	16	Q9NWX6
TMOD3	Tropomodulin-3	NaN	NaN	NaN	NaN	NaN	22.55	NaN	NaN	11.1111	22.55	NaN	NaN	NaN	NaN	NaN	NaN	NaN	NaN	22.2286	11.1111	22.2286	6	5	25.6	23.3	39.594	66.144	162620000	31	Q9NYL9
SH3BGRL2	SH3 domain-binding glutamic acid-rich-like protein 2	NaN	NaN	NaN	NaN	23.4182	NaN	NaN	NaN	11.1111	23.4182	NaN	NaN	NaN	NaN	NaN	23.3802	NaN	NaN	NaN	11.1111	23.3802	2	2	22.4	22.4	12.326	4.3307	234430000	19	Q9UJC5
TMCO1	Calcium load-activated calcium channel	NaN	NaN	NaN	NaN	NaN	NaN	NaN	NaN	0	#DIV/0!	NaN	NaN	NaN	NaN	NaN	NaN	NaN	NaN	22.2847	11.1111	22.2847	3	3	13.4	13.4	27.079	7.9102	156660000	9	Q9UM00
VPS4A	Vacuolar protein sorting-associated protein 4A	NaN	NaN	NaN	NaN	NaN	NaN	NaN	21.8196	11.1111	21.8196	NaN	NaN	NaN	NaN	NaN	22.6442	NaN	NaN	NaN	11.1111	22.6442	4	3	14.2	11.4	48.897	16.797	130170000	24	Q9UN37
AP3M1	AP-3 complex subunit mu-1	NaN	NaN	NaN	NaN	NaN	NaN	NaN	NaN	0	#DIV/0!	NaN	NaN	NaN	NaN	NaN	NaN	NaN	NaN	22.4224	11.1111	22.4224	3	3	8.1	8.1	46.939	2.6824	62379000	7	Q9Y2T2
GOLT1B	Vesicle transport protein GOT1B	NaN	NaN	NaN	NaN	NaN	21.8433	NaN	NaN	11.1111	21.8433	NaN	NaN	NaN	NaN	NaN	NaN	NaN	NaN	23.2325	11.1111	23.2325	2	2	10.9	10.9	15.425	25.804	203330000	21	Q9Y3E0
STRAP	Serine-threonine kinase receptor-associated protein	NaN	NaN	NaN	NaN	NaN	NaN	NaN	NaN	0	#DIV/0!	NaN	NaN	NaN	NaN	NaN	NaN	22.0238	NaN	NaN	11.1111	22.0238	7	7	27.4	27.4	38.438	6.11	78754000	17	Q9Y3F4
		NaN	NaN	NaN	26.1445	NaN	NaN	NaN	NaN	11.1111	26.1445	NaN	NaN	NaN	NaN	NaN	NaN	NaN	NaN	NaN	0	#DIV/0!	8	2	13.1	4.8	56.44	2.4346	774240000	12	CON__P02676
PGRMC1	Membrane-associated progesterone receptor component 1	NaN	NaN	NaN	NaN	NaN	NaN	NaN	NaN	0	#DIV/0!	NaN	NaN	NaN	NaN	NaN	NaN	NaN	NaN	NaN	0	#DIV/0!	4	3	37.9	33.3	21.671	56.033	60177000	14	O00264
PHGDH	D-3-phosphoglycerate dehydrogenase	NaN	NaN	NaN	NaN	NaN	NaN	NaN	NaN	0	#DIV/0!	NaN	NaN	NaN	NaN	NaN	NaN	NaN	NaN	NaN	0	#DIV/0!	8	8	18	18	56.65	17.673	95140000	17	O43175
DYNC1LI2	Cytoplasmic dynein 1 light intermediate chain 2	NaN	NaN	NaN	NaN	NaN	NaN	NaN	NaN	0	#DIV/0!	NaN	NaN	NaN	NaN	NaN	NaN	NaN	NaN	NaN	0	#DIV/0!	3	3	9.1	9.1	54.099	3.5604	38737000	8	O43237
HSPA12A	Heat shock 70 kDa protein 12A	NaN	NaN	NaN	NaN	NaN	NaN	NaN	NaN	0	#DIV/0!	NaN	NaN	NaN	NaN	NaN	NaN	NaN	NaN	NaN	0	#DIV/0!	6	6	11.6	11.6	74.977	64.826	68260000	6	O43301
SYNGR2	Synaptogyrin-2	NaN	NaN	NaN	NaN	NaN	NaN	NaN	NaN	0	#DIV/0!	NaN	NaN	NaN	NaN	NaN	NaN	NaN	NaN	NaN	0	#DIV/0!	4	4	38.4	38.4	24.81	7.785	243810000	14	O43760
TOM1	Target of Myb1 membrane trafficking protein	NaN	NaN	NaN	NaN	22.1876	NaN	NaN	NaN	11.1111	22.1876	NaN	NaN	NaN	NaN	NaN	NaN	NaN	NaN	NaN	0	#DIV/0!	2	2	6.1	6.1	53.818	7.7149	162110000	26	O60784
ECI2	Enoyl-CoA delta isomerase 2	NaN	NaN	NaN	NaN	NaN	NaN	NaN	NaN	0	#DIV/0!	NaN	NaN	NaN	NaN	NaN	NaN	NaN	NaN	NaN	0	#DIV/0!	4	4	11.9	11.9	43.585	5.1257	108850000	18	O75521
TOMM70A	Mitochondrial import receptor subunit TOM70	NaN	NaN	NaN	NaN	NaN	NaN	NaN	NaN	0	#DIV/0!	NaN	NaN	NaN	NaN	NaN	NaN	NaN	NaN	NaN	0	#DIV/0!	5	5	10.5	10.5	67.454	6.8814	106500000	14	O94826
PROSC	Pyridoxal phosphate homeostasis protein	NaN	NaN	NaN	NaN	NaN	NaN	NaN	23.278	11.1111	23.278	NaN	NaN	NaN	NaN	NaN	NaN	NaN	NaN	NaN	0	#DIV/0!	5	5	22.5	22.5	30.344	5.5544	220660000	13	O94903
VNN2	Pantetheine hydrolase VNN2	NaN	NaN	NaN	NaN	NaN	22.3055	NaN	NaN	11.1111	22.3055	NaN	NaN	NaN	NaN	NaN	NaN	NaN	NaN	NaN	0	#DIV/0!	2	2	7.5	7.5	58.502	4.5903	55130000	4	O95498
HEXB	Beta-hexosaminidase subunit beta	NaN	22.4673	NaN	NaN	NaN	NaN	NaN	NaN	11.1111	22.4673	NaN	NaN	NaN	NaN	NaN	NaN	NaN	NaN	NaN	0	#DIV/0!	5	5	15.5	15.5	63.137	5.2809	74916000	8	P07686
AMY2B;AMY2A	Alpha-amylase 1A;Alpha-amylase 1C;Alpha-amylase 1B;Alpha-amylase 2B;Pancreatic alpha-amylase	NaN	NaN	24.9008	NaN	NaN	NaN	NaN	NaN	11.1111	24.9008	NaN	NaN	NaN	NaN	NaN	NaN	NaN	NaN	NaN	0	#DIV/0!	8	7	25	22.7	57.767	120.29	58348000	15	P0DUB6;P0DTE8;P0DTE7;P19961;P04746
SPP1	Osteopontin	NaN	22.6541	NaN	NaN	NaN	NaN	NaN	NaN	11.1111	22.6541	NaN	NaN	NaN	NaN	NaN	NaN	NaN	NaN	NaN	0	#DIV/0!	4	3	20.7	16.6	35.422	19.727	40761000	18	P10451
MBL2	Mannose-binding protein C	NaN	NaN	NaN	NaN	NaN	NaN	NaN	22.6291	11.1111	22.6291	NaN	NaN	NaN	NaN	NaN	NaN	NaN	NaN	NaN	0	#DIV/0!	4	4	19.8	19.8	26.143	19.861	50638000	12	P11226
RALB	Ras-related protein Ral-B	NaN	NaN	NaN	NaN	NaN	NaN	NaN	23.3794	11.1111	23.3794	NaN	NaN	NaN	NaN	NaN	NaN	NaN	NaN	NaN	0	#DIV/0!	5	2	29.6	11.2	23.408	13.325	417250000	12	P11234
PC	Pyruvate carboxylase, mitochondrial	NaN	NaN	NaN	NaN	NaN	NaN	NaN	NaN	0	#DIV/0!	NaN	NaN	NaN	NaN	NaN	NaN	NaN	NaN	NaN	0	#DIV/0!	8	8	10	10	129.63	16.413	65503000	13	P11498
VCAN	Versican core protein	NaN	23.7755	NaN	NaN	NaN	NaN	NaN	NaN	11.1111	23.7755	NaN	NaN	NaN	NaN	NaN	NaN	NaN	NaN	NaN	0	#DIV/0!	6	6	2.4	2.4	372.82	9.7015	81239000	11	P13611
MIF	Macrophage migration inhibitory factor	NaN	NaN	NaN	NaN	NaN	NaN	22.3184	NaN	11.1111	22.3184	NaN	NaN	NaN	NaN	NaN	NaN	NaN	NaN	NaN	0	#DIV/0!	2	2	17.4	17.4	12.476	2.7261	283610000	16	P14174
UQCRB	Cytochrome b-c1 complex subunit 7	NaN	NaN	NaN	NaN	NaN	23.5681	NaN	NaN	11.1111	23.5681	NaN	NaN	NaN	NaN	NaN	NaN	NaN	NaN	NaN	0	#DIV/0!	4	4	39.6	39.6	13.53	53.327	201530000	38	P14927
SELP	P-selectin	NaN	NaN	25.1804	NaN	NaN	NaN	NaN	NaN	11.1111	25.1804	NaN	NaN	NaN	NaN	NaN	NaN	NaN	NaN	NaN	0	#DIV/0!	7	7	11.6	11.6	90.833	46.497	72239000	14	P16109
VCAM1	Vascular cell adhesion protein 1	NaN	23.2161	NaN	NaN	NaN	NaN	NaN	NaN	11.1111	23.2161	NaN	NaN	NaN	NaN	NaN	NaN	NaN	NaN	NaN	0	#DIV/0!	4	4	6.5	6.5	81.275	5.3679	61746000	10	P19320
FBL	rRNA 2-O-methyltransferase fibrillarin	NaN	NaN	NaN	NaN	NaN	NaN	NaN	NaN	0	#DIV/0!	NaN	NaN	NaN	NaN	NaN	NaN	NaN	NaN	NaN	0	#DIV/0!	9	6	41.1	29.3	33.784	51.378	401790000	25	P22087
S100P	Protein S100-P	NaN	22.889	NaN	NaN	NaN	NaN	NaN	NaN	11.1111	22.889	NaN	NaN	NaN	NaN	NaN	NaN	NaN	NaN	NaN	0	#DIV/0!	2	2	24.2	24.2	10.4	243.77	195220000	22	P25815
MAP4	Microtubule-associated protein 4	NaN	NaN	NaN	NaN	NaN	NaN	NaN	NaN	0	#DIV/0!	NaN	NaN	NaN	NaN	NaN	NaN	NaN	NaN	NaN	0	#DIV/0!	6	6	7.3	7.3	121	13.45	85618000	9	P27816
PML	Protein PML	NaN	NaN	NaN	NaN	NaN	NaN	NaN	NaN	0	#DIV/0!	NaN	NaN	NaN	NaN	NaN	NaN	NaN	NaN	NaN	0	#DIV/0!	8	8	12.2	12.2	97.55	13.759	118680000	16	P29590
THBS4	Thrombospondin-4	NaN	NaN	NaN	NaN	NaN	NaN	NaN	NaN	0	#DIV/0!	NaN	NaN	NaN	NaN	NaN	NaN	NaN	NaN	NaN	0	#DIV/0!	10	6	17.1	12.3	105.87	46.73	86792000	14	P35443
ARL3	ADP-ribosylation factor-like protein 3	NaN	21.8507	NaN	NaN	NaN	NaN	NaN	NaN	11.1111	21.8507	NaN	NaN	NaN	NaN	NaN	NaN	NaN	NaN	NaN	0	#DIV/0!	4	4	27.5	27.5	20.455	6.5224	21976000	6	P36405
COL15A1	Collagen alpha-1(XV) chain	NaN	NaN	NaN	NaN	NaN	NaN	NaN	NaN	0	#DIV/0!	NaN	NaN	NaN	NaN	NaN	NaN	NaN	NaN	NaN	0	#DIV/0!	4	4	5	5	141.72	49.457	96106000	20	P39059
ACTR1B	Beta-centractin	NaN	NaN	NaN	NaN	NaN	NaN	21.4002	NaN	11.1111	21.4002	NaN	NaN	NaN	NaN	NaN	NaN	NaN	NaN	NaN	0	#DIV/0!	11	5	46	26.3	42.293	22.809	178030000	25	P42025
[truncated: 433 more rows]

## Sheet: Supplementary Table 3.2
Supplementary Table 3.2: Comparison of BF TCP with FC TCP. List of proteins identified with at least 2 peptides in at least 60 % of a group. Information on the frequency per sample and the average abundance, fold changes (average abundance from FC_TCP vs. BF_TCP group), and results from the statistical Wilcoxon analysis are given. Intensities are log2 converted. Statistically significant proteins…
[truncated: 1,025 more rows]

[truncated: 4 more sheets: Supplementary Table 3.3, Supplementary Table 3.4, Supplementary Table 3.5, Supplementary Table 3.6]
